# Supplementary material for: Impaired stem cell differentiation and somatic cell reprogramming in DIDO3 mutants with altered RNA processing and increased R-loop levels
Source: Cell Death Dis. 2021 Jun 21;12(7):637. doi: 10.1038/s41419-021-03906-2 (PMC8217545; doi:10.1038/s41419-021-03906-2)
Supplement: Supplementary file 8 — Suppl. Table 1 [file 41419_2021_3906_MOESM8_ESM.xlsx]

## Sheet: Hoja1
suppl. Table 1. RNA-seq analysis by DEXSeq. Related to Figure 2.
index original	Ensembl_gene_ID	dCT_log2FC	index original	Ensembl_gene_ID	dE16_log2FC	gene_symbol
24	ENSMUSG00000013858	0.361522	24	ENSMUSG00000013858	3.35944	Tmem259
25	ENSMUSG00000013858	-0.617378	25	ENSMUSG00000013858	3.18211	Tmem259
274	ENSMUSG00000068206	-0.281613	274	ENSMUSG00000068206	3.13166	Pick1
51	ENSMUSG00000024163	0.195645	51	ENSMUSG00000024163	2.61996	Mapk8ip3
273	ENSMUSG00000068206	-0.163198	273	ENSMUSG00000068206	2.43021	Pick1
8	ENSMUSG00000003166	-0.0742257	8	ENSMUSG00000003166	2.3988	Dgcr2
175	ENSMUSG00000034729	0.820224	175	ENSMUSG00000034729	2.39857	Mrps10
129	ENSMUSG00000031816	1.17488	129	ENSMUSG00000031816	2.39489	Mthfsd
211	ENSMUSG00000040688	0.0812623	211	ENSMUSG00000040688	2.34164	Tbl3
237	ENSMUSG00000049755	1.16075	237	ENSMUSG00000049755	2.29662	Zfp672
79	ENSMUSG00000027185	0.262982	79	ENSMUSG00000027185	2.11584	Nat10
259	ENSMUSG00000057672	-0.265368	259	ENSMUSG00000057672	2.02265	Pkn1
235	ENSMUSG00000049553	-0.142121	235	ENSMUSG00000049553	2.00388	Polr1a
267	ENSMUSG00000061751	-0.338537	267	ENSMUSG00000061751	1.89751	Kalrn
130	ENSMUSG00000031816	0.883176	130	ENSMUSG00000031816	1.84954	Mthfsd
288	ENSMUSG00000093954	0.543315	288	ENSMUSG00000093954	1.77473	Gm16867
171	ENSMUSG00000034201	0.447609	171	ENSMUSG00000034201	1.74741	Gas2l1
250	ENSMUSG00000050122	0.128983	250	ENSMUSG00000050122	1.7456	Vwa3b
101	ENSMUSG00000028664	-0.44006	101	ENSMUSG00000028664	1.73559	Ephb2
172	ENSMUSG00000034201	0.158118	172	ENSMUSG00000034201	1.69534	Gas2l1
110	ENSMUSG00000029433	-1.39444	110	ENSMUSG00000029433	1.69395	Diablo
258	ENSMUSG00000056394	0.515136	258	ENSMUSG00000056394	1.66593	Lig1
17	ENSMUSG00000009585	0.331577	17	ENSMUSG00000009585	1.60892	Apobec3
270	ENSMUSG00000062590	-0.174397	270	ENSMUSG00000062590	1.60261	Armc9
134	ENSMUSG00000032575	-0.547754	134	ENSMUSG00000032575	1.53406	Manf
81	ENSMUSG00000027628	-0.437843	81	ENSMUSG00000027628	1.52282	Aar2
249	ENSMUSG00000050122	0.0789881	249	ENSMUSG00000050122	1.5082	Vwa3b
71	ENSMUSG00000026442	0.383548	71	ENSMUSG00000026442	1.49005	Nfasc
241	ENSMUSG00000050122	-0.0142236	241	ENSMUSG00000050122	1.46482	Vwa3b
45	ENSMUSG00000023032	0.166349	45	ENSMUSG00000023032	1.44738	Slc4a8
31	ENSMUSG00000017670	-0.715333	31	ENSMUSG00000017670	1.41368	Elmo2
137	ENSMUSG00000033707	0.603884	137	ENSMUSG00000033707	1.40414	Lrrc24
187	ENSMUSG00000038510	0.10042	187	ENSMUSG00000038510	1.40116	Rpf2
118	ENSMUSG00000030413	-1.33165	118	ENSMUSG00000030413	1.37865	Pglyrp1
48	ENSMUSG00000023033	-0.0159187	48	ENSMUSG00000023033	1.37009	Scn8a
290	ENSMUSG00000096780	1.49647	290	ENSMUSG00000096780	1.3672	Gm21992
223	ENSMUSG00000043557	0.0246604	223	ENSMUSG00000043557	1.35955	Mdga1
244	ENSMUSG00000050122	-0.074384	244	ENSMUSG00000050122	1.35759	Vwa3b
21	ENSMUSG00000010608	0.367648	21	ENSMUSG00000010608	1.35329	Rbm25
139	ENSMUSG00000033728	0.488361	139	ENSMUSG00000033728	1.35103	Lrrc14
96	ENSMUSG00000028434	0.422204	96	ENSMUSG00000028434	1.34878	Epb41l4b
251	ENSMUSG00000050122	0.101593	251	ENSMUSG00000050122	1.3282	Vwa3b
27	ENSMUSG00000016346	-0.113803	27	ENSMUSG00000016346	1.31768	Kcnq2
138	ENSMUSG00000033728	0.411203	138	ENSMUSG00000033728	1.31332	Lrrc14
234	ENSMUSG00000049553	-0.478248	234	ENSMUSG00000049553	1.30591	Polr1a
197	ENSMUSG00000040383	0.801914	197	ENSMUSG00000040383	1.28262	Aqr
107	ENSMUSG00000028959	-0.334525	107	ENSMUSG00000028959	1.25476	Fastk
227	ENSMUSG00000045302	-0.73189	227	ENSMUSG00000045302	1.24454	Preb
216	ENSMUSG00000041607	1.01329	216	ENSMUSG00000041607	1.24224	Mbp
76	ENSMUSG00000026656	-0.901457	76	ENSMUSG00000026656	1.2231	Fcgr2b
58	ENSMUSG00000025421	0.227555	58	ENSMUSG00000025421	1.20698	Hdhd2
196	ENSMUSG00000040383	0.682733	196	ENSMUSG00000040383	1.205	Aqr
236	ENSMUSG00000049755	0.220673	236	ENSMUSG00000049755	1.194	Zfp672
248	ENSMUSG00000050122	0.0900649	248	ENSMUSG00000050122	1.18976	Vwa3b
122	ENSMUSG00000030609	-0.3297	122	ENSMUSG00000030609	1.18143	Aen
112	ENSMUSG00000029599	-0.0698987	112	ENSMUSG00000029599	1.17707	Ddx54
70	ENSMUSG00000026427	-1.41084	70	ENSMUSG00000026427	1.16998	Eif2d
222	ENSMUSG00000042810	-0.350122	222	ENSMUSG00000042810	1.1698	Krba1
69	ENSMUSG00000026269	-0.175315	69	ENSMUSG00000026269	1.16972	Rnpepl1
218	ENSMUSG00000042121	-0.586273	218	ENSMUSG00000042121	1.16916	Ssh1
20	ENSMUSG00000010608	0.34003	20	ENSMUSG00000010608	1.16906	Rbm25
242	ENSMUSG00000050122	-0.139089	242	ENSMUSG00000050122	1.16643	Vwa3b
243	ENSMUSG00000050122	0.067256	243	ENSMUSG00000050122	1.16351	Vwa3b
271	ENSMUSG00000062590	-0.486205	271	ENSMUSG00000062590	1.16327	Armc9
40	ENSMUSG00000020935	0.369587	40	ENSMUSG00000020935	1.15496	Dcakd
224	ENSMUSG00000044876	0.338411	224	ENSMUSG00000044876	1.1269	Zfp444
245	ENSMUSG00000050122	-0.52136	245	ENSMUSG00000050122	1.12286	Vwa3b
178	ENSMUSG00000035953	-0.156817	178	ENSMUSG00000035953	1.12061	Tmem55b
278	ENSMUSG00000073147	-1.64822	278	ENSMUSG00000073147	1.10783	5031425E22Rik
44	ENSMUSG00000022971	-0.547088	44	ENSMUSG00000022971	1.08876	Ifnar2
39	ENSMUSG00000020935	0.276055	39	ENSMUSG00000020935	1.07674	Dcakd
53	ENSMUSG00000025135	0.073117	53	ENSMUSG00000025135	1.07359	Anapc11
221	ENSMUSG00000042810	-0.172387	221	ENSMUSG00000042810	1.06612	Krba1
26	ENSMUSG00000014303	0.0749298	26	ENSMUSG00000014303	1.06512	Glis2
262	ENSMUSG00000059796	-0.17646	262	ENSMUSG00000059796	1.06296	Eif4a1
169	ENSMUSG00000033983	-2.16811	169	ENSMUSG00000033983	1.0545	Coil
135	ENSMUSG00000032602	1.07838	135	ENSMUSG00000032602	1.05438	Slc25a20
2	ENSMUSG00000001403	-0.293323	2	ENSMUSG00000001403	1.04411	Ube2c
67	ENSMUSG00000026131	0.485533	67	ENSMUSG00000026131	1.04244	Dst
282	ENSMUSG00000078440	-0.600351	282	ENSMUSG00000078440	1.04218	Dohh
173	ENSMUSG00000034656	-0.00898662	173	ENSMUSG00000034656	1.0396	Cacna1a
254	ENSMUSG00000053604	0.645568	254	ENSMUSG00000053604	1.03159	Rpia
5	ENSMUSG00000002985	0.0452939	5	ENSMUSG00000002985	1.02292	Apoe
215	ENSMUSG00000041406	-0.263949	215	ENSMUSG00000041406	1.01994	BC055324
246	ENSMUSG00000050122	-0.604498	246	ENSMUSG00000050122	1.01545	Vwa3b
11	ENSMUSG00000005481	-0.238016	11	ENSMUSG00000005481	1.01424	Ddx39
121	ENSMUSG00000030589	0.47867	121	ENSMUSG00000030589	1.01307	Rasgrp4
136	ENSMUSG00000033099	-0.210503	136	ENSMUSG00000033099	1.00894	Nol12
7	ENSMUSG00000002985	0.154993	7	ENSMUSG00000002985	1.00704	Apoe
120	ENSMUSG00000030523	0.40634	120	ENSMUSG00000030523	1.0067	Trpm1
155	ENSMUSG00000033826	0.586655	155	ENSMUSG00000033826	1.00234	Dnah8
94	ENSMUSG00000028164	0.269108	94	ENSMUSG00000028164	1.00044	Manba
57	ENSMUSG00000025421	0.0958885	57	ENSMUSG00000025421	0.997444	Hdhd2
203	ENSMUSG00000040606	-0.326256	203	ENSMUSG00000040606	0.994329	Kazn
65	ENSMUSG00000026131	0.349564	65	ENSMUSG00000026131	0.99196	Dst
1	ENSMUSG00000000600	-0.105023	1	ENSMUSG00000000600	0.979246	Krit1
72	ENSMUSG00000026442	0.273645	72	ENSMUSG00000026442	0.975222	Nfasc
284	ENSMUSG00000078440	-0.91167	284	ENSMUSG00000078440	0.973893	Dohh
73	ENSMUSG00000026516	-0.111131	73	ENSMUSG00000026516	0.961577	Nvl
247	ENSMUSG00000050122	-0.165077	247	ENSMUSG00000050122	0.959191	Vwa3b
68	ENSMUSG00000026131	0.236828	68	ENSMUSG00000026131	0.954383	Dst
4	ENSMUSG00000002608	-0.19363	4	ENSMUSG00000002608	0.953418	Ccdc97
47	ENSMUSG00000023033	0.0823809	47	ENSMUSG00000023033	0.951815	Scn8a
98	ENSMUSG00000028479	-1.27895	98	ENSMUSG00000028479	0.950856	Gne
219	ENSMUSG00000042589	-0.157893	219	ENSMUSG00000042589	0.950176	Cux2
283	ENSMUSG00000078440	-0.7848	283	ENSMUSG00000078440	0.944417	Dohh
286	ENSMUSG00000079478	-0.139995	286	ENSMUSG00000079478	0.942475	Sssca1
207	ENSMUSG00000040606	-0.441419	207	ENSMUSG00000040606	0.941047	Kazn
204	ENSMUSG00000040606	-0.543526	204	ENSMUSG00000040606	0.940213	Kazn
208	ENSMUSG00000040606	-0.442652	208	ENSMUSG00000040606	0.936131	Kazn
206	ENSMUSG00000040606	-0.474842	206	ENSMUSG00000040606	0.935191	Kazn
6	ENSMUSG00000002985	0.376632	6	ENSMUSG00000002985	0.934638	Apoe
210	ENSMUSG00000040606	-0.255753	210	ENSMUSG00000040606	0.934484	Kazn
280	ENSMUSG00000074579	0.561011	280	ENSMUSG00000074579	0.933909	Lekr1
106	ENSMUSG00000028943	0.45973	106	ENSMUSG00000028943	0.933503	Espn
66	ENSMUSG00000026131	0.347579	66	ENSMUSG00000026131	0.931536	Dst
29	ENSMUSG00000017176	0.0456328	29	ENSMUSG00000017176	0.930686	Nt5c3b
205	ENSMUSG00000040606	-0.432705	205	ENSMUSG00000040606	0.921851	Kazn
74	ENSMUSG00000026516	-0.157688	74	ENSMUSG00000026516	0.921274	Nvl
46	ENSMUSG00000023033	-0.0687608	46	ENSMUSG00000023033	0.918221	Scn8a
115	ENSMUSG00000030232	0.310428	115	ENSMUSG00000030232	0.912603	Aebp2
99	ENSMUSG00000028541	-0.152352	99	ENSMUSG00000028541	0.911931	B4galt2
152	ENSMUSG00000033826	0.454399	152	ENSMUSG00000033826	0.904031	Dnah8
164	ENSMUSG00000033826	0.409386	164	ENSMUSG00000033826	0.903012	Dnah8
3	ENSMUSG00000001829	-0.825457	3	ENSMUSG00000001829	0.902211	Clpb
35	ENSMUSG00000020265	0.320941	35	ENSMUSG00000020265	0.89948	Sumo3
15	ENSMUSG00000006763	-0.118561	15	ENSMUSG00000006763	0.894089	Saal1
193	ENSMUSG00000039850	0.0481558	193	ENSMUSG00000039850	0.891851	Endov
50	ENSMUSG00000023982	-0.51161	50	ENSMUSG00000023982	0.888069	Guca1a
54	ENSMUSG00000025161	0.0594246	54	ENSMUSG00000025161	0.880385	Slc16a3
180	ENSMUSG00000036792	-0.189423	180	ENSMUSG00000036792	0.869903	Mbd5
60	ENSMUSG00000025815	0.274469	60	ENSMUSG00000025815	0.869694	Dhtkd1
36	ENSMUSG00000020431	-0.0619145	36	ENSMUSG00000020431	0.867157	Adcy1
153	ENSMUSG00000033826	0.475388	153	ENSMUSG00000033826	0.866887	Dnah8
182	ENSMUSG00000037313	-0.0874706	182	ENSMUSG00000037313	0.862869	Tacc3
123	ENSMUSG00000030816	0.220673	123	ENSMUSG00000030816	0.86116	Rnf40
28	ENSMUSG00000016510	-0.0477973	28	ENSMUSG00000016510	0.858936	Mtif3
281	ENSMUSG00000078440	-0.243983	281	ENSMUSG00000078440	0.849682	Dohh
59	ENSMUSG00000025815	-0.0153003	59	ENSMUSG00000025815	0.848735	Dhtkd1
9	ENSMUSG00000003812	0.383859	9	ENSMUSG00000003812	0.848085	Dnase2a
160	ENSMUSG00000033826	0.386831	160	ENSMUSG00000033826	0.846204	Dnah8
162	ENSMUSG00000033826	0.431004	162	ENSMUSG00000033826	0.845904	Dnah8
199	ENSMUSG00000040390	-0.0975313	199	ENSMUSG00000040390	0.844193	Map3k10
163	ENSMUSG00000033826	0.447104	163	ENSMUSG00000033826	0.844042	Dnah8
133	ENSMUSG00000032482	-0.166598	133	ENSMUSG00000032482	0.843319	Cspg5
213	ENSMUSG00000041375	-0.119566	213	ENSMUSG00000041375	0.84035	Ccdc9
119	ENSMUSG00000030431	-0.516186	119	ENSMUSG00000030431	0.838797	Tmem238
275	ENSMUSG00000068663	0.786834	275	ENSMUSG00000068663	0.83698	Clec16a
209	ENSMUSG00000040606	-0.621925	209	ENSMUSG00000040606	0.83643	Kazn
63	ENSMUSG00000026103	0.308066	63	ENSMUSG00000026103	0.832235	Gls
159	ENSMUSG00000033826	0.488427	159	ENSMUSG00000033826	0.831822	Dnah8
214	ENSMUSG00000041375	-0.0119054	214	ENSMUSG00000041375	0.831005	Ccdc9
93	ENSMUSG00000028164	0.246533	93	ENSMUSG00000028164	0.829142	Manba
212	ENSMUSG00000041132	0.147288	212	ENSMUSG00000041132	0.827448	N4bp2l1
189	ENSMUSG00000038914	-0.65573	189	ENSMUSG00000038914	0.823366	Dido1
230	ENSMUSG00000046591	0.402234	230	ENSMUSG00000046591	0.823339	Ticrr
289	ENSMUSG00000096370	-0.0839002	289	ENSMUSG00000096370	0.82098	Gm21992
202	ENSMUSG00000040606	-0.476902	202	ENSMUSG00000040606	0.816657	Kazn
156	ENSMUSG00000033826	0.405826	156	ENSMUSG00000033826	0.815741	Dnah8
279	ENSMUSG00000074527	-0.575027	279	ENSMUSG00000074527	0.810748	Gm14296
261	ENSMUSG00000059772	0.793355	261	ENSMUSG00000059772	0.807102	Slx1b
166	ENSMUSG00000033826	0.301441	166	ENSMUSG00000033826	0.805132	Dnah8
32	ENSMUSG00000018040	-0.0425426	32	ENSMUSG00000018040	0.803178	Rrp7a
158	ENSMUSG00000033826	0.4284	158	ENSMUSG00000033826	0.802349	Dnah8
170	ENSMUSG00000033983	-1.30591	170	ENSMUSG00000033983	0.796048	Coil
154	ENSMUSG00000033826	0.498702	154	ENSMUSG00000033826	0.794426	Dnah8
19	ENSMUSG00000009828	-0.410379	19	ENSMUSG00000009828	0.793469	Ick
276	ENSMUSG00000069844	-0.553354	276	ENSMUSG00000069844	0.793224	Sco1
217	ENSMUSG00000041718	-0.0147955	217	ENSMUSG00000041718	0.79175	Alg13
185	ENSMUSG00000038181	0.078643	185	ENSMUSG00000038181	0.790818	Chpf2
62	ENSMUSG00000026103	0.267999	62	ENSMUSG00000026103	0.790669	Gls
64	ENSMUSG00000026103	0.327744	64	ENSMUSG00000026103	0.790285	Gls
97	ENSMUSG00000028478	-0.426251	97	ENSMUSG00000028478	0.790165	Clta
100	ENSMUSG00000028613	-0.428062	100	ENSMUSG00000028613	0.787223	Lrp8
184	ENSMUSG00000038178	-0.212772	184	ENSMUSG00000038178	0.786545	Slc43a2
16	ENSMUSG00000007610	-0.569695	16	ENSMUSG00000007610	0.785627	Gtpbp3
194	ENSMUSG00000039917	0.146573	194	ENSMUSG00000039917	0.784734	Rhbdd2
229	ENSMUSG00000045752	-0.305265	229	ENSMUSG00000045752	0.783046	Tssc4
200	ENSMUSG00000040390	-0.133602	200	ENSMUSG00000040390	0.781955	Map3k10
238	ENSMUSG00000049755	0.255872	238	ENSMUSG00000049755	0.781832	Zfp672
49	ENSMUSG00000023104	-0.229331	49	ENSMUSG00000023104	0.779012	Rfc2
104	ENSMUSG00000028901	-0.130491	104	ENSMUSG00000028901	0.778369	Gmeb1
228	ENSMUSG00000045752	-0.269502	228	ENSMUSG00000045752	0.775356	Tssc4
190	ENSMUSG00000038914	-0.769029	190	ENSMUSG00000038914	0.774987	Dido1
161	ENSMUSG00000033826	0.308086	161	ENSMUSG00000033826	0.773854	Dnah8
168	ENSMUSG00000033826	0.262713	168	ENSMUSG00000033826	0.773661	Dnah8
18	ENSMUSG00000009828	-0.453839	18	ENSMUSG00000009828	0.772589	Ick
233	ENSMUSG00000046598	0.0570979	233	ENSMUSG00000046598	0.771334	Bdh1
220	ENSMUSG00000042625	-0.00976069	220	ENSMUSG00000042625	0.768875	Safb2
131	ENSMUSG00000032103	-0.539962	131	ENSMUSG00000032103	0.764648	Pus3
231	ENSMUSG00000046591	0.4332	231	ENSMUSG00000046591	0.76175	Ticrr
198	ENSMUSG00000040390	-0.236349	198	ENSMUSG00000040390	0.758788	Map3k10
201	ENSMUSG00000040390	-0.0869065	201	ENSMUSG00000040390	0.758163	Map3k10
83	ENSMUSG00000028048	-0.00635284	83	ENSMUSG00000028048	0.757583	Gba
13	ENSMUSG00000006050	-0.404441	13	ENSMUSG00000006050	0.75111	Sra1
252	ENSMUSG00000051977	-0.204563	252	ENSMUSG00000051977	0.750312	Prdm9
277	ENSMUSG00000071793	-0.0299699	277	ENSMUSG00000071793	0.74655	2610005L07Rik
269	ENSMUSG00000062312	-0.21021	269	ENSMUSG00000062312	0.744192	Erbb2
167	ENSMUSG00000033826	0.295624	167	ENSMUSG00000033826	0.739489	Dnah8
232	ENSMUSG00000046598	0.0183024	232	ENSMUSG00000046598	0.739278	Bdh1
176	ENSMUSG00000034799	-0.119943	176	ENSMUSG00000034799	0.73635	Unc13a
109	ENSMUSG00000029178	-1.31893	109	ENSMUSG00000029178	0.736084	Klf3
192	ENSMUSG00000039826	-0.0294426	192	ENSMUSG00000039826	0.732167	Trub2
12	ENSMUSG00000005674	-0.503389	12	ENSMUSG00000005674	0.731203	Tomm40l
10	ENSMUSG00000004996	-0.0301351	10	ENSMUSG00000004996	0.729839	Mri1
183	ENSMUSG00000037736	0.172607	183	ENSMUSG00000037736	0.72668	Limch1
157	ENSMUSG00000033826	0.365087	157	ENSMUSG00000033826	0.725977	Dnah8
14	ENSMUSG00000006494	0.115039	14	ENSMUSG00000006494	0.718483	Pdk1
132	ENSMUSG00000032185	0.0533479	132	ENSMUSG00000032185	0.713733	Carm1
113	ENSMUSG00000029655	0.311841	113	ENSMUSG00000029655	0.712391	N4bp2l2
38	ENSMUSG00000020917	-1.34642	38	ENSMUSG00000020917	0.711905	Acly
23	ENSMUSG00000010755	-0.151718	23	ENSMUSG00000010755	0.71082	Cars
61	ENSMUSG00000026103	0.185678	61	ENSMUSG00000026103	0.70442	Gls
174	ENSMUSG00000034656	-0.155911	174	ENSMUSG00000034656	0.703519	Cacna1a
165	ENSMUSG00000033826	0.297246	165	ENSMUSG00000033826	0.702206	Dnah8
102	ENSMUSG00000028683	0.749844	102	ENSMUSG00000028683	-0.704827	Eif2b3
145	ENSMUSG00000033826	-0.233654	145	ENSMUSG00000033826	-0.709063	Dnah8
186	ENSMUSG00000038347	0.498389	186	ENSMUSG00000038347	-0.712882	Tcte2
140	ENSMUSG00000033826	-0.178944	140	ENSMUSG00000033826	-0.721614	Dnah8
142	ENSMUSG00000033826	-0.304595	142	ENSMUSG00000033826	-0.722399	Dnah8
55	ENSMUSG00000025262	-0.281839	55	ENSMUSG00000025262	-0.722758	Fam120c
56	ENSMUSG00000025269	-0.399727	56	ENSMUSG00000025269	-0.730747	Apex2
143	ENSMUSG00000033826	-0.291939	143	ENSMUSG00000033826	-0.738597	Dnah8
125	ENSMUSG00000030825	-0.164618	125	ENSMUSG00000030825	-0.749595	Hsd17b14
82	ENSMUSG00000027641	0.310173	82	ENSMUSG00000027641	-0.754774	Rbl1
95	ENSMUSG00000028273	0.244055	95	ENSMUSG00000028273	-0.755594	Pdlim5
272	ENSMUSG00000065979	0.343359	272	ENSMUSG00000065979	-0.763972	Cpped1
268	ENSMUSG00000062115	-0.321377	268	ENSMUSG00000062115	-0.764366	Rai1
124	ENSMUSG00000030825	-0.159496	124	ENSMUSG00000030825	-0.76582	Hsd17b14
126	ENSMUSG00000030825	-0.185539	126	ENSMUSG00000030825	-0.76678	Hsd17b14
150	ENSMUSG00000033826	-0.466812	150	ENSMUSG00000033826	-0.772436	Dnah8
147	ENSMUSG00000033826	-0.437261	147	ENSMUSG00000033826	-0.773463	Dnah8
144	ENSMUSG00000033826	-0.256246	144	ENSMUSG00000033826	-0.774467	Dnah8
146	ENSMUSG00000033826	-0.396169	146	ENSMUSG00000033826	-0.775614	Dnah8
141	ENSMUSG00000033826	-0.298024	141	ENSMUSG00000033826	-0.792212	Dnah8
148	ENSMUSG00000033826	-0.441903	148	ENSMUSG00000033826	-0.792264	Dnah8
92	ENSMUSG00000028164	-0.150829	92	ENSMUSG00000028164	-0.793559	Manba
149	ENSMUSG00000033826	-0.402134	149	ENSMUSG00000033826	-0.807392	Dnah8
30	ENSMUSG00000017264	0.225975	30	ENSMUSG00000017264	-0.825522	Exosc10
85	ENSMUSG00000028106	0.323318	85	ENSMUSG00000028106	-0.82893	Rprd2
257	ENSMUSG00000056310	0.1796	257	ENSMUSG00000056310	-0.829529	Tyw1
116	ENSMUSG00000030268	0.45144	116	ENSMUSG00000030268	-0.830677	Bcat1
86	ENSMUSG00000028106	0.310137	86	ENSMUSG00000028106	-0.835356	Rprd2
151	ENSMUSG00000033826	-0.506264	151	ENSMUSG00000033826	-0.837256	Dnah8
80	ENSMUSG00000027583	0.151452	80	ENSMUSG00000027583	-0.853954	Zbtb46
265	ENSMUSG00000060733	0.402099	265	ENSMUSG00000060733	-0.86107	Ipmk
84	ENSMUSG00000028106	0.264195	84	ENSMUSG00000028106	-0.862559	Rprd2
33	ENSMUSG00000019188	0.403294	33	ENSMUSG00000019188	-0.887408	H13
287	ENSMUSG00000089872	0.389481	287	ENSMUSG00000089872	-0.89276	Rps6kc1
128	ENSMUSG00000030960	-0.103155	128	ENSMUSG00000030960	-0.893897	Mettl10
240	ENSMUSG00000049755	-0.0523768	240	ENSMUSG00000049755	-0.907659	Zfp672
256	ENSMUSG00000056310	0.0426747	256	ENSMUSG00000056310	-0.912435	Tyw1
195	ENSMUSG00000039987	0.889536	195	ENSMUSG00000039987	-0.915176	Phtf2
108	ENSMUSG00000029178	0.405298	108	ENSMUSG00000029178	-0.919412	Klf3
77	ENSMUSG00000027184	-0.0609341	77	ENSMUSG00000027184	-0.921463	Caprin1
181	ENSMUSG00000036879	-0.234929	181	ENSMUSG00000036879	-0.921657	Phkb
52	ENSMUSG00000024797	0.44163	52	ENSMUSG00000024797	-0.929904	Vps51
22	ENSMUSG00000010751	-0.00726485	22	ENSMUSG00000010751	-0.930763	Tnfrsf22
226	ENSMUSG00000045098	0.0414861	226	ENSMUSG00000045098	-0.932034	Suv420h1
264	ENSMUSG00000060733	0.238111	264	ENSMUSG00000060733	-0.937466	Ipmk
114	ENSMUSG00000030051	0.231104	114	ENSMUSG00000030051	-0.950949	Aplf
177	ENSMUSG00000034799	-0.115689	177	ENSMUSG00000034799	-0.952548	Unc13a
253	ENSMUSG00000053062	0.352437	253	ENSMUSG00000053062	-0.95311	Jam2
78	ENSMUSG00000027184	-0.0259197	78	ENSMUSG00000027184	-0.957521	Caprin1
225	ENSMUSG00000045098	0.152085	225	ENSMUSG00000045098	-0.984718	Suv420h1
263	ENSMUSG00000060147	0.344672	263	ENSMUSG00000060147	-0.992031	Serpinb6a
103	ENSMUSG00000028789	-0.437214	103	ENSMUSG00000028789	-0.993121	Azin2
41	ENSMUSG00000021460	-0.0502332	41	ENSMUSG00000021460	-1.00686	Auh
285	ENSMUSG00000078490	-0.112078	285	ENSMUSG00000078490	-1.00983	Cfap74
89	ENSMUSG00000028164	-0.070567	89	ENSMUSG00000028164	-1.02719	Manba
255	ENSMUSG00000056267	-0.921637	255	ENSMUSG00000056267	-1.03705	Cep70
239	ENSMUSG00000049755	-0.107149	239	ENSMUSG00000049755	-1.0387	Zfp672
90	ENSMUSG00000028164	-0.00971238	90	ENSMUSG00000028164	-1.05236	Manba
42	ENSMUSG00000021460	0.301396	42	ENSMUSG00000021460	-1.05513	Auh
88	ENSMUSG00000028164	-0.12675	88	ENSMUSG00000028164	-1.06776	Manba
87	ENSMUSG00000028164	-0.112287	87	ENSMUSG00000028164	-1.07766	Manba
266	ENSMUSG00000060798	0.14167	266	ENSMUSG00000060798	-1.09775	Intu
91	ENSMUSG00000028164	-0.10877	91	ENSMUSG00000028164	-1.09815	Manba
75	ENSMUSG00000026525	-0.357857	75	ENSMUSG00000026525	-1.10738	Opn3
127	ENSMUSG00000030852	0.10585	127	ENSMUSG00000030852	-1.14067	Tacc2
111	ENSMUSG00000029516	0.398307	111	ENSMUSG00000029516	-1.18537	Cit
179	ENSMUSG00000036617	0.462498	179	ENSMUSG00000036617	-1.19705	Etl4
117	ENSMUSG00000030282	0.165274	117	ENSMUSG00000030282	-1.2024	Cmas
43	ENSMUSG00000021460	0.347845	43	ENSMUSG00000021460	-1.30036	Auh
34	ENSMUSG00000019806	0.234917	34	ENSMUSG00000019806	-1.32404	Aig1
37	ENSMUSG00000020520	-0.232054	37	ENSMUSG00000020520	-1.38097	Galnt10
260	ENSMUSG00000059772	-2.21344	260	ENSMUSG00000059772	-1.63093	Slx1b
191	ENSMUSG00000038914	-1.1204	191	ENSMUSG00000038914	-2.74756	Dido1
105	ENSMUSG00000028943	-0.199022	105	ENSMUSG00000028943	-2.79493	Espn
188	ENSMUSG00000038914	0.0429443	188	ENSMUSG00000038914	-3.95089	Dido1
Legend:	Exon expression alterations were obtained with the DEXSeq program (https://bioconductor.org/packages/DEXSeq/). FDR <0.01
	index original: exon order
	Ensembl_gene_ID: Ensembl gene identifier
	dCT_log2FC: exon usage log2 fold change between DIDO3ΔCT+HADIDO3 mutant and WT ESC
	dE16_log2FC: exon usage log2 fold change between DIDO3ΔE16 mutant and WT ESC
	gene_symbol: Entrez gene symbol
