# Supplementary material for: Impaired stem cell differentiation and somatic cell reprogramming in DIDO3 mutants with altered RNA processing and increased R-loop levels
Source: Cell Death Dis. 2021 Jun 21;12(7):637. doi: 10.1038/s41419-021-03906-2 (PMC8217545; doi:10.1038/s41419-021-03906-2)
Supplement: Supplementary file 9 — Suppl. Table 2 [file 41419_2021_3906_MOESM9_ESM.xlsx]

## Sheet: Hoja1
suppl. Table 2. RNA-seq analysis by edgeR. Related to Figure 2.
dE16_log2FC	dE16_FDR	dCT_log2FC	dCT_FDR	transcript_ID	gene_symbol	exons
4.72	2.02e-43	-2.22	0.00628	uc009tln.1	Xlr3c	9
6.42	8.85e-36	-0.12	1	uc008rfj.2	Mettl14	10
5.54	1.23e-35	-0.17	1	uc008ged.2	Kat5	9
5.27	9.75e-30	0.54	0.965	uc007jax.1	Zfp692	12
2.28	2.24e-27	-1.23	2.33e-05	uc007tya.1	Zfhx2	6
4.71	1.06e-26	-0.53	0.986	uc009lyk.2	Mau2	19
4.01	1.59e-24	-0.72	0.745	uc009mkx.2	Pkn1	22
2.58	1.07e-21	-0.4	0.615	uc057bzv.1	2410002F23Rik	4
3.16	2.35e-21	-0.61	0.658	uc007pbi.1	Dio3	1
3.93	3.85e-21	0.06	1	uc011yjy.1	Mfsd2b	13
2.04	4.34e-21	-0.25	0.751	uc007ztg.2	Jam2	10
3.44	4.47e-20	0.22	1	uc008yzb.1	Svop	16
3.4	1.04e-19	-1.08	0.397	uc007txz.1	Zfhx2	10
2.54	1.49e-19	-5.57	1.4e-21	uc009tlh.1	Xlr3b	9
5.79	4.57e-19	0.6	1	uc011xik.1	Tmem259	5
4.39	2.48e-18	-0.34	1	uc008ejw.1	Epb41l4a	5
2.15	2.59e-17	-5.61	1.11e-28	uc009tld.2	Xlr3a	9
3.38	3.75e-17	-0.08	1	uc007hvq.2	Gas2l1	7
4.5	5.25e-17	-0.56	0.829	uc057bhm.1	Ccdc116	4
1.66	2.95e-16	-1.82	3.8e-13	uc011ycj.3	2210409E12Rik	2
5.18	3.25e-16	-0.35	1	uc007tyx.1	Pck2	11
3.33	6.5e-16	-1.85	0.219	uc009kcc.1	Nkx1-2	2
6.86	4.05e-15	0.06	1	uc008geb.2	Kat5	13
2.17	5.79e-15	0.29	0.783	uc007mky.2	Rnf157	19
3.95	6.05e-15	-1.59	0.633	uc008prx.2	Kirrel	14
3.21	6.94e-15	0.29	1	uc012aok.1	Brpf3	11
1.93	1.02e-14	0.1	1	uc009olw.2	Carm1	15
1.72	1.77e-14	-0.75	0.0279	uc012dnf.1	Id3	3
2.53	1.88e-14	-0.48	0.725	uc007xzk.1	Trap1	18
1.48	2.32e-14	0.25	0.6	uc008bsu.1	Mtch1	12
3.82	2.65e-14	-3.28	0.0289	uc012don.1	Gm13057	4
1.47	6.1e-14	0.34	0.357	uc008rlv.2	Manba	17
2.99	9.5e-14	-1.47	0.171	uc008vqi.1	BC080695	4
5.21	1.61e-13	0.69	0.98	uc012abw.1	B830017H08Rik	2
1.55	1.73e-13	-2.11	8.64e-14	uc007uaz.2	Nynrin	8
4.73	2.36e-13	-0.02	1	uc056zel.2	Col11a2	65
3.67	3.11e-13	-3.88	0.00655	uc012dom.1	Gm13057	4
3.41	4.41e-13	-3.42	0.0176	uc012dol.2	Gm13057	4
6.39	1.54e-12	0.17	1	uc057bgo.1	AK037238	1
2.34	8.19e-12	0.31	0.912	uc009fwu.1	Ttc9b	3
5.71	9.16e-12	0.47	1	uc009tlm.1	Xlr4c	9
3.36	1.41e-11	0.32	1	uc008vci.1	Gpr3	2
2.73	8.15e-11	-0.19	1	uc008usg.1	Mrps15	8
2.33	2.27e-10	0.18	1	uc008xca.1	Zfyve28	13
2.04	2.94e-10	-0.04	1	uc008cvb.1	Guca1b	4
1.33	3.03e-10	-2.13	1.59e-15	uc008evy.1	Arl14epl	5
1.89	4.34e-10	-0.1	1	uc008nol.2	Soga1	15
4.2	1.73e-09	-0.53	1	uc009dfy.2	Rpusd3	9
3.94	2.3e-09	-0.5	1	uc012gqj.1	Pus3	4
1.6	3.64e-09	0.18	0.967	uc008clt.1	H2-M5	6
2.54	3.73e-09	0.11	1	uc057bvk.1	Cux2	23
3.11	3.79e-09	-0.05	1	uc009gxi.1	Kcnj14	3
4.12	4.19e-09	0	1	uc008pqj.1	Tmem154	7
1.94	5.9e-09	0.15	1	uc009lid.1	Got1l1	6
3.09	5.92e-09	0.55	0.931	uc033hgc.1	Prob1	1
1.48	9.82e-09	-0.88	0.0207	uc033fzk.1	Calcoco2	6
2.23	1.09e-08	0.47	0.757	uc029qzt.1	1810043G02Rik	6
2.1	1.09e-08	-1.02	0.319	uc008ngd.2	H13	11
2.01	1.19e-08	0.52	0.593	uc009kwa.2	Sox1	1
3.23	1.37e-08	-0.17	1	uc012ajr.1	Prr18	2
1	1.44e-08	-0.82	4.25e-05	uc007leg.1	Epop	1
2.31	1.49e-08	-0.32	0.976	uc012dor.3	Pramef25	3
2.91	1.64e-08	-1	0.749	uc009kqn.2	Ano1	26
2.58	1.71e-08	0.33	0.988	uc012bol.1	Gm7102	1
2.27	2.16e-08	0.42	0.89	uc009dtz.1	Vamp1	5
1.44	2.33e-08	-0.22	1	uc011xah.2	Plagl1	8
3.55	3.77e-08	0.42	1	uc008bto.1	Mdga1	16
3.83	4.9e-08	0.47	1	uc007mkr.2	Galr2	2
1.31	4.9e-08	-2.49	3.28e-14	uc007rxf.1	BC067074	5
3.26	5.1e-08	0.55	0.964	uc009oqz.1	Adamts15	8
1.12	7.04e-08	-0.53	0.0914	uc007zjn.1	Dppa2	7
2.82	7.87e-08	0.53	0.919	uc008emn.1	Spata24	6
1.69	7.88e-08	-0.42	0.953	uc008znx.1	Diablo	6
2.12	8.72e-08	0.46	0.814	uc009eok.2	Aebp2	9
1.37	9.39e-08	-1.49	9.23e-06	uc007dtu.2	Exo1	15
1.74	1.49e-07	-0.26	0.933	uc009gyu.2	Saal1	12
3.66	1.49e-07	0.5	0.926	uc056zyq.1	Plch2	23
1.37	1.58e-07	-2.04	2.16e-09	uc007mow.1	Timp2	5
2.34	2.28e-07	0.41	0.929	uc007yrl.2	2510009E07Rik	2
3.79	2.29e-07	0.39	1	uc007bvi.1	Armc9	25
1.72	2.54e-07	-0.11	1	uc007mtb.2	Slc25a10	11
2.66	3.4e-07	0	1	uc007wtb.1	Baiap2l2	14
1.53	3.99e-07	-0.26	0.893	uc056ykx.1	Mrpl55	4
2.99	4.44e-07	0.3	1	uc057bvh.1	Ksr2	20
2.66	6.61e-07	-0.41	1	uc008qvd.2	Fam212b	2
4.71	6.97e-07	-0.07	1	uc008xsh.3	Slain2	8
2.33	7.77e-07	-3.75	0.0138	uc009tlb.1	Xlr4a	9
1.16	8.41e-07	-0.46	0.286	uc008hni.2	Marveld1	2
1.61	9.21e-07	0.39	0.648	uc057ccd.1	Ankle1	7
1.86	9.8e-07	-1	0.293	uc007txa.1	Slc7a8	11
2.68	1.05e-06	-0.05	1	uc011yff.2	Rab5c	6
1.92	1.24e-06	0.16	1	uc008wao.2	Kcnab2	15
1.35	1.24e-06	-0.4	0.558	uc008dtq.2	Prepl	14
1.22	1.25e-06	0.28	0.677	uc008cue.1	Gnmt	6
2.45	1.38e-06	-1.18	0.555	uc009uww.1	Egfl6	12
1.98	1.76e-06	-0.25	1	uc008bcg.1	Rhbdl1	8
1.64	1.76e-06	0.4	0.66	uc009nxb.1	Pgbd5	7
3.04	1.87e-06	0.64	0.918	uc009eyx.1	Zfp628	3
1.69	1.95e-06	0.44	0.615	uc008rlu.2	Manba	13
1.64	2.02e-06	0.5	0.462	uc007mnp.1	Tmc6	4
1.73	2.09e-06	-0.75	0.387	uc007dfj.2	Ankrd45	7
1.62	2.15e-06	-1.35	0.0316	uc008pjm.1	Arhgef26	14
3.93	2.2e-06	-0.26	1	uc012aax.1	4930562C15Rik	7
1.52	2.33e-06	0.06	1	uc009pdw.1	Bcl9l	9
2.04	2.36e-06	-1.49	0.189	uc009ktw.2	Ccl25	6
2.12	2.45e-06	0.57	0.751	uc007xse.1	Slc4a8	25
1.71	2.67e-06	-0.03	1	uc007mku.2	Exoc7	18
1.08	3.85e-06	-0.26	0.71	uc007gat.1	Wdr18	10
1.07	4.34e-06	0.32	0.435	uc009nnb.2	Gabarapl2	4
1.37	5.35e-06	-0.12	1	uc008vky.1	Mul1	4
1.12	5.74e-06	0.08	1	uc007dxb.2	Nvl	23
1.41	6.16e-06	-0.6	0.309	uc008vpv.2	Kazn	14
1.91	6.38e-06	0.43	0.841	uc007bwo.1	Efhd1	4
1.72	7.68e-06	-0.59	0.674	uc009rzx.2	Itga9	14
2.62	7.98e-06	0.07	1	uc029uyj.1	Wdr78	17
1.69	8.17e-06	-0.95	0.301	uc007wlf.2	Cyhr1	5
1.65	8.17e-06	0.08	1	uc008tyw.2	Acot11	16
2.27	9.69e-06	-1.71	0.283	uc009lyc.1	Yjefn3	5
1.1	9.75e-06	0.12	1	uc008fbj.2	Cdx1	3
0.97	9.96e-06	-4.58	1.16e-36	uc008lrr.2	Thbs1	22
1.07	1e-05	0.41	1	uc009qbg.1	Aagab	10
1.98	1.08e-05	-0.78	0.651	uc009lxs.1	Gmip	19
3.06	1.14e-05	0.59	0.964	uc009eyz.2	Nat14	3
3.5	1.14e-05	-0.43	1	uc007swt.1	Nt5dc2	13
3.02	1.24e-05	0.01	1	uc009pfh.1	Scn4b	5
4.23	1.26e-05	-0.46	1	uc012aew.1	Kalrn	60
2.12	1.6e-05	0.2	1	uc009mno.2	Rad23a	7
1.47	1.61e-05	0.66	0.263	uc008vec.1	Sh3bgrl3	3
2.58	1.77e-05	-2	0.293	uc033ikm.2	A430089I19Rik	4
1.5	1.85e-05	0.44	0.6	uc008tuv.1	Foxd3	1
3.1	1.89e-05	0.62	0.957	uc009mpe.1	Fbxw9	10
1.28	1.9e-05	-0.4	0.576	uc009peu.2	Ube4a	20
1.84	1.91e-05	0.57	0.647	uc012dks.2	Bmp8a	7
1.6	1.91e-05	0.31	0.904	uc008ayu.1	Eme2	7
1.54	1.97e-05	-0.02	1	uc008vmt.1	Klhdc7a	1
2.64	1.97e-05	-0.03	1	uc008uvq.2	Azin2	11
1.1	1.98e-05	-0.83	0.0191	uc007kbz.1	Ccdc92b	4
1.42	2.45e-05	-0.07	1	uc007qwt.1	Zfp808	7
1.45	2.84e-05	-0.74	0.309	uc009gax.1	Spred3	6
2.32	2.84e-05	0.22	1	uc009bhy.2	3110062M04Rik	4
0.99	2.87e-05	0.48	0.154	uc029tar.1	AK138383	4
1.12	2.93e-05	-0.54	0.245	uc007lwf.2	Mapt	10
1.26	3.03e-05	-0.4	0.61	uc007oco.2	Map3k9	11
2.14	3.04e-05	-0.32	1	uc009eva.1	Tarm1	5
1.49	3.3e-05	0.02	1	uc007mqu.2	Endov	8
1.93	3.42e-05	-0.61	0.805	uc012dah.1	Penk	2
2.31	3.63e-05	-1.56	0.405	uc008vqk.2	Gm13078	4
1.04	4.41e-05	-0.11	1	uc007zen.1	Gsk3b	11
1.22	4.45e-05	-0.13	1	uc007wsz.1	Pick1	13
4.08	4.55e-05	-0.8	1	uc007ymk.1	Tssk1	1
1.7	4.58e-05	-0.75	0.564	uc033inn.1	Tnrc18	28
1.44	4.63e-05	-0.61	0.48	uc009fap.1	Zfp787	3
1.58	4.63e-05	0.01	1	uc009brp.1	Tcaf1	9
2.36	4.72e-05	0.17	1	uc007xlk.1	Vdr	10
2.8	4.98e-05	0.65	0.912	uc009ftn.2	Tmem91	2
1.26	5.12e-05	-0.62	0.232	uc007elu.2	Cited2	2
1.03	5.13e-05	-3.68	6.52e-22	uc012hkf.2	Bgn	8
1.51	5.43e-05	-5.01	9.16e-08	uc008lpp.2	Grem1	2
1.42	5.51e-05	0.3	0.823	uc009iiq.2	Tenm4	33
0.95	5.81e-05	-0.02	1	uc007jgu.2	Natd1	3
1.97	6.09e-05	-0.81	0.684	uc008tfa.2	Alad	12
1.32	6.61e-05	-0.08	1	uc029vmp.1	Wscd2	8
1.45	6.91e-05	-0.08	1	uc009myf.1	Zfp319	2
3.77	7.1e-05	0.53	1	uc012gjo.1	4933405L10Rik	4
3.16	7.24e-05	0.02	1	uc033fsk.1	Gm4307	2
1.72	8.18e-05	0.22	1	uc009vff.1	Sox3	1
2.15	8.51e-05	-1.63	0.333	uc033gem.1	Gm21319	2
1.27	9.04e-05	0.38	0.598	uc009mxt.1	Katnb1	20
1.99	9.04e-05	-2.35	0.0797	uc007zez.2	Cd80	7
1.07	9.16e-05	0.42	0.415	uc008zys.1	Rhbdd2	5
3.19	9.32e-05	0.67	0.964	uc007pqq.1	Zfp389	2
0.82	9.51e-05	-0.82	0.000222	uc007myr.1	Ubxn2a	7
1.41	9.94e-05	-0.31	0.902	uc033gvq.1	Nfam1	6
1.31	0.0001	0.37	0.658	uc008ufx.2	Lrrc41	4
1.77	0.000103	-0.27	1	uc007nol.2	Srp54b	16
1.08	0.000105	-1.02	0.00341	uc008nge.1	Mcts2	1
1.54	0.000105	0.43	0.754	uc007mnq.1	Tmc6	3
1.63	0.000108	-0.01	1	uc008gdw.1	Ap5b1	2
1.51	0.000118	-1.02	0.238	uc012dbg.1	Bach2	5
1.51	0.000121	0.4	0.767	uc008hsz.1	Nfkb2	21
2.99	0.000127	-2.03	0.563	uc008atv.1	Prss41	7
0.98	0.000131	-0.26	0.762	uc007jxn.1	Mis12	4
1.45	0.000137	-0.42	0.801	uc008izy.2	Trub2	7
4.49	0.000141	0.63	1	uc007tbv.2	2610528A11Rik	3
2.36	0.000157	-2.23	0.267	uc009ipd.1	Clpb	17
1.71	0.000182	-0.66	0.721	uc009gwo.2	Sec1	4
1.8	0.000204	0.24	1	uc012fjo.1	Shank1	25
4.14	0.000214	0.18	1	uc009tfj.2	1700013H16Rik	9
1.21	0.000235	-0.34	0.713	uc057afy.1	Zscan22	2
1.41	0.000253	-0.2	1	uc007xck.2	Arhgap8	11
1.34	0.000254	-2.84	4.39e-06	uc009azp.2	Cav1	2
1.23	0.000255	0.47	0.448	uc009clz.2	Aup1	11
0.9	0.000284	-0.11	1	uc009oof.2	Zfp809	5
0.86	0.000299	0.12	0.98	uc009tmi.1	Slc6a8	2
1.75	0.000301	-0.22	1	uc008nyq.1	Trp53rkb	2
1.12	0.000328	0.07	1	uc009gmi.2	Zfp936	4
0.88	0.000335	0.08	1	uc012aur.1	Gltscr1l	11
0.87	0.000341	-0.39	0.35	uc008lsv.1	Ivd	12
1.48	0.000346	0.62	0.467	uc007jgz.3	Kcnj12	3
1.99	0.000348	0.59	0.778	uc007log.1	Coa3	2
1.2	0.000348	0.19	0.958	uc009rog.1	Gmppb	9
0.93	0.000361	-0.12	0.999	uc008ojl.1	Col9a3	32
0.89	0.000363	-1.74	1.55e-10	uc008xmt.1	Klf3	6
0.91	0.000369	-0.13	0.986	uc009eul.2	Nlrp12	10
1.06	0.000372	-0.17	0.964	uc012ayo.1	Ston1	4
1.38	0.000382	-0.39	0.942	uc009jwe.2	Rnf40	20
1.21	0.000423	-0.75	0.13	uc007elt.2	Cited2	2
1.02	0.000432	0.49	0.282	uc007gho.1	Mfsd12	10
3.81	0.000435	-1.16	0.952	uc008wtt.1	Htr5a	2
0.93	0.000436	0.29	0.687	uc008zfy.3	Nos1	28
1.31	0.000468	-0.57	0.558	uc007yfx.2	Ercc4	11
3.32	0.00049	-0.12	1	uc056zae.1	AK135406	1
1.68	0.000505	0.68	0.542	uc007mui.1	Dcxr	8
2.25	0.000513	0.25	1	uc056zhf.1	Drap1	7
0.9	0.000519	-1.01	0.000362	uc009pgr.2	Pcsk7	17
0.98	0.00052	-0.79	0.0413	uc008uba.1	Coa7	3
2.03	0.00052	-0.97	0.677	uc029sdu.1	Gm20767	2
1.6	0.000529	0.63	0.561	uc007wfp.2	Jrk	2
3.39	0.000539	-0.24	1	uc009fbt.1	Zim2	3
0.93	0.000544	-1.39	9.31e-06	uc009dmx.1	Ninj2	4
0.88	0.000556	-0.54	0.178	uc007ymc.2	Klhl22	7
1.88	0.000603	0.47	0.891	uc008faq.2	Synpo	3
1.29	0.000604	-3.21	3.59e-06	uc007kzn.2	Col1a1	51
0.87	0.000619	-0.01	1	uc009ftr.1	Ccdc97	5
0.88	0.000626	-0.55	0.171	uc009gws.2	Dbp	4
0.96	0.000647	-0.43	0.412	uc008eis.2	Wdr33	22
1.16	0.000686	-3.12	2.08e-08	uc008lij.2	Cd44	11
1.33	0.000697	0.63	0.323	uc009jyv.2	BC017158	13
1.72	0.000735	0.25	1	uc009feq.1	Rnf225	2
1.71	0.000744	0.57	0.739	uc007kzk.2	Gm11545	5
1.34	0.000745	0.06	1	uc008vav.2	Gmeb1	10
0.73	0.000792	0.07	1	uc007bkg.2	Mreg	5
3.42	0.000806	-0.79	1	uc008ejx.1	Epb41l4a	23
1.02	0.000822	0.69	0.0932	uc011xjg.1	4930404N11Rik	3
1.44	0.00087	-0.98	0.322	uc008jhr.1	Angptl2	5
1.27	0.000902	-1.94	0.00158	uc009fgt.1	Ehd2	6
1.07	0.000909	-2.4	0.0391	uc009ozw.1	Clmp	2
1.19	0.000909	-0.86	0.129	uc008vbr.1	Xkr8	3
0.85	0.000929	-0.38	0.728	uc008ggm.2	Syvn1	16
1.75	0.000944	0.42	0.908	uc012ezd.1	Zfp324	4
2.82	0.000996	-1.01	0.904	uc007yqh.1	Ece2	3
2.72	0.001	-0.39	1	uc007ild.2	Slit3	36
2.96	0.00101	0.33	1	uc057ajq.1	Ctf1	3
1.21	0.00101	0.38	0.683	uc007gfs.2	Slc39a3	4
0.81	0.00102	-2.09	0.575	uc007gdb.2	Mbd3	7
0.82	0.00116	-0.02	1	uc009omb.2	1810026J23Rik	2
1.29	0.00121	-4.84	1.94e-07	uc009avn.1	Col1a2	11
1.19	0.00126	-0.9	0.142	uc008ixt.2	Col5a1	66
2.84	0.00126	0.09	1	uc009hhx.1	Adamts17	23
1.05	0.0013	0.19	0.938	uc008zva.1	Gatsl2	9
1.21	0.00137	-0.35	0.814	uc009hzu.1	Gdpgp1	2
2.93	0.0014	0.16	1	uc007wsg.2	Galr3	2
3.95	0.00147	-0.31	1	uc029wrm.1	Gm21119	10
2.82	0.00148	-0.11	1	uc007pae.1	Slc25a47	6
1.29	0.0015	-0.12	1	uc009fgu.1	Gltscr1	14
0.89	0.00151	-0.15	0.939	uc009bgy.2	Akr1b3	10
1.34	0.00153	-1.83	0.0205	uc008gyi.1	Anxa1	13
1.47	0.00154	-0.4	0.889	uc007znd.1	Tbc1d23	5
0.8	0.00154	0.1	1	uc007cdv.1	Ppp1r7	10
0.81	0.00157	0.47	0.197	uc007tik.2	Atg14	10
3.9	0.00157	0.21	1	uc029vbg.2	Rnf223	2
1.08	0.00165	-0.53	0.398	uc008ghl.1	Sac3d1	2
1.04	0.00176	-0.54	0.353	uc009rzo.2	Eomes	5
1.33	0.00184	0.14	0.969	uc007ukd.1	Trim35	6
1.23	0.00187	-3.46	9.01e-09	uc009cxx.1	Fbln2	17
0.87	0.00193	-0.61	0.137	uc008prw.2	Kirrel	16
0.85	0.00193	-0.37	0.483	uc012cxz.1	Tet2	12
0.85	0.00193	-3.74	5.32e-27	uc009abn.2	Serpine1	9
3.37	0.00197	-0.43	1	uc008wcq.2	Plch2	7
1.3	0.00218	-1.16	0.155	uc008xwe.2	Polr2b	25
1.32	0.00219	-2.19	0.00545	uc007rxp.2	Fst	6
0.81	0.00219	0.24	0.791	uc008mkx.2	Cenpb	1
2.19	0.00226	-1.82	0.424	uc008yej.2	A430089I19Rik	4
1.77	0.0024	-0.23	1	uc009mnc.2	Nfix	11
1.07	0.00242	-5.65	3.33e-14	uc009avm.2	Col1a2	52
0.8	0.00248	-0.57	0.13	uc007mjd.1	Sap30bp	11
1.15	0.00257	0.66	0.268	uc011zym.1	Rapgef3	27
1.01	0.00266	-1.06	0.012	uc008zni.1	Setd1b	2
0.98	0.00273	0.11	1	uc008bcb.1	Metrn	3
0.97	0.00273	-0.57	0.818	uc009ffa.1	Zbtb45	3
0.93	0.00285	0.12	1	uc007dzs.1	D1Pas1	1
2.29	0.00286	0.31	1	uc009auc.2	N4bp2l1	5
0.82	0.00292	0.09	1	uc008ace.2	Ets2	10
1.28	0.00295	-0.38	0.884	uc009ouf.3	Pknox2	12
1.22	0.00295	-0.13	1	uc009nrv.3	Fbxo31	9
0.7	0.00295	0.12	0.972	uc009mfq.2	Klf2	3
3.74	0.00303	-0.82	1	uc029wqp.1	Gm21119	10
3.28	0.00317	-1.8	0.0739	uc007fec.1	Dnajb12	9
1	0.00318	0.67	0.116	uc011zty.1	Ptp4a3	6
0.92	0.00323	-1.66	3.04e-07	uc009dvr.1	Ccnd2	5
2.41	0.0033	-0.19	1	uc008zwo.2	Lat2	12
1.88	0.00335	-0.59	0.912	uc008cch.1	H2-Eb1	6
7.76	0.00335	-0.08	1	uc007mod.1	Birc5	4
4.1	0.00335	0.3	1	uc009tog.3	Taz	10
1.22	0.00338	-0.23	0.987	uc009buc.2	Krba1	17
0.75	0.00341	-0.25	0.67	uc007zex.1	Adprh	4
1	0.00353	0.17	1	uc007kze.1	Lrrc59	7
1.11	0.00356	-0.08	1	uc008ghv.1	Atg2a	36
1.09	0.0036	-1.66	0.00141	uc009clv.3	Htra2	7
0.87	0.00362	-3.68	1.37e-18	uc009abo.2	Serpine1	2
1.31	0.00393	-1.01	0.305	uc012ghs.1	Neto2	10
1.11	0.00393	0.39	0.653	uc056zey.1	Pex6	1
1.07	0.00394	-0.29	0.835	uc007hvm.1	Nefh	4
3.05	0.00411	-0.01	1	uc008hmf.2	Slit1	37
0.92	0.00411	-0.76	0.0604	uc033fyp.1	Ksr1	19
0.91	0.00448	-0.08	1	uc009mia.2	Rbmxl1	2
0.74	0.00448	0.12	0.994	uc007kwa.1	Coil	7
0.77	0.00457	-0.31	0.543	uc007jje.1	Pigl	7
1.26	0.00459	-5.02	4.07e-06	uc007znl.1	Col8a1	4
1.66	0.00469	-0.28	1	uc009neq.2	Lcat	6
1.02	0.00484	-0.27	0.832	uc007msu.1	Ccdc137	6
1.45	0.00489	0.68	0.526	uc008euz.1	Mcc	19
1.07	0.00498	0.04	1	uc008agh.2	Tulp4	14
1.19	0.005	0.25	0.72	uc007bwm.1	Eif4e2	6
1.38	0.00509	-2.24	0.019	uc012fpt.1	Lrrc32	2
2.07	0.00513	-0.71	0.907	uc012eec.1	Gtf2ird2	11
2.17	0.00521	-0.59	0.929	uc007kcz.1	Smg6	19
2.38	0.00523	-0.02	1	uc029tan.1	Prdm9	5
0.8	0.00523	-0.08	1	uc057bwy.1	Halr1	4
1.37	0.00529	-0.19	1	uc009epd.1	Recql	16
0.95	0.00532	0.53	0.283	uc007huh.1	Sec14l2	12
1.04	0.00534	0.29	0.818	uc007msm.2	Faap100	10
2.82	0.0055	-0.76	0.988	uc009hyo.2	Rhcg	11
-5.43	2.09e-50	-0.03	1	uc007xwe.2	Map3k12	16
-5.32	5.54e-33	-0.62	1	uc057bpd.1	Ube2v1	5
-4.29	6.67e-29	-0.11	1	uc012avv.1	Safb	21
-7.72	2.36e-28	-0.2	0.914	uc007jxm.1	Mis12	3
-4.17	3.28e-26	0.27	1	uc009deu.1	Setd5	7
-2.92	1.49e-25	0.54	0.0669	uc007bqu.2	Wdfy1	12
-2.94	4.17e-24	0.3	0.54	uc008gec.2	Kat5	12
-7.01	5.5e-24	-0.4	1	uc008rpw.2	Sh3glb1	11
-3.93	2.38e-23	-0.14	1	uc007qta.2	Smad5	7
-5.41	6.3e-23	-0.45	1	uc008qgj.1	Mrpl9	7
-5.51	8.55e-22	-0.5	1	uc009dgm.2	Il17rc	18
-5.6	1.38e-20	-0.49	1	uc009dgl.3	Il17rc	17
-3.4	2.75e-20	-0.06	1	uc008zhs.2	Rasal1	21
-7.2	5.26e-20	-0.3	0.773	uc009gox.2	2410002F23Rik	5
-5.04	1.09e-18	0.51	0.331	uc011zuj.1	Ly6e	4
-3.86	2.83e-18	-0.26	1	uc056zmf.1	Dab2ip	17
-6.83	3.11e-18	-0.69	0.178	uc009lyj.2	Mau2	19
-1.93	5.94e-18	-0.15	1	uc008zaf.1	Ankrd13a	15
-4.96	2.3e-17	0.48	0.345	uc011zui.1	Ly6e	4
-4.97	2.7e-17	0.48	0.343	uc011zuh.1	Ly6e	4
-4.97	3.22e-17	0.48	0.34	uc011zug.1	Ly6e	5
-4.97	3.8e-17	0.48	0.338	uc007wgi.2	Ly6e	5
-4.97	4.53e-17	0.48	0.335	uc007wgh.2	Ly6e	5
-2.62	5.37e-17	-0.23	0.818	uc008xsj.3	Slain2	9
-6.92	2.03e-16	-0.38	0.636	uc009gov.2	2410002F23Rik	6
-7.21	2.35e-16	-0.4	0.619	uc009goy.1	Snord88a	1
-6.92	2.42e-16	-0.39	0.632	uc009gou.2	2410002F23Rik	6
-6.89	3e-16	-0.39	0.628	uc009got.2	2410002F23Rik	7
-3.03	3.24e-16	0.48	0.297	uc012ger.1	Mau2	19
-6.89	3.5e-16	-0.39	0.624	uc009gos.2	2410002F23Rik	7
-6.25	1.73e-14	1.24	0.000309	uc008chg.1	H2-D1	8
-4.43	2.1e-14	-0.02	1	uc009tlp.2	Zfp275	6
-1.88	8.26e-13	-0.21	1	uc008rrv.2	Prkacb	10
-5.32	4.27e-12	0.03	1	uc009qew.1	Herc1	3
-2.36	6.32e-12	0.62	0.101	uc009khc.1	Paox	5
-4.81	1.21e-11	-0.48	0.552	uc008ojq.2	Dido1	16
-3.01	2.23e-11	-0.14	1	uc033jjd.1	Fbxl12	3
-1.42	4.42e-11	-0.09	1	uc008zag.1	Ankrd13a	13
-5.29	1.13e-10	-0.34	1	uc007muc.1	Stra13	5
-3.26	1.87e-10	-0.55	0.964	uc007atr.1	Map4k4	31
-1.44	1.94e-10	0.17	1	uc007ldc.1	Pnpo	7
-1.56	2.77e-10	0.29	0.571	uc012aod.1	Hmga1	5
-3.73	2.94e-10	-0.67	0.912	uc009mhz.1	Rbmxl1	2
-1.29	4.98e-09	0.08	1	uc008qrb.2	Ttf2	23
-1.63	1.02e-08	-0.45	1	uc011xxh.2	Neurl4	28
-1.28	1.5e-08	-0.69	0.269	uc009bdp.1	Atp6v1f	2
-2.61	2.39e-08	-0.31	1	uc007ats.1	Map4k4	32
-3.2	3.63e-08	-0.61	0.594	uc012coi.2	Skil	9
-1.46	4.06e-08	-0.58	0.381	uc007mqb.2	Tbc1d16	12
-1.38	4.36e-08	0.16	0.916	uc007xrt.1	Dazap2	4
-1.34	1.01e-07	0.46	0.697	uc057aff.1	Ldhb	7
-1.38	1.12e-07	-0.62	0.473	uc008oda.2	Tfap2c	7
-1.44	1.27e-07	-0.25	0.767	uc011yur.1	Ppp2r5c	14
-2.48	1.36e-07	0.7	0.102	uc007bqv.1	Wdfy1	4
-2.1	1.38e-07	-0.59	0.341	uc007sls.1	Vdac2	10
-1.86	1.79e-07	-0.62	0.595	uc012dbd.1	Fut9	2
-1.66	1.86e-07	0.35	0.524	uc008gcj.1	Pacs1	24
-1.26	2.75e-07	0.08	1	uc008ydm.2	Scarb2	12
-2.67	3.1e-07	0.06	1	uc008ojv.2	Dido1	6
-1.38	3.11e-07	-0.2	0.883	uc012cwt.1	Slc35a3	9
-1.44	3.46e-07	0.53	0.0863	uc009ddn.1	Bhlhe40	5
-1.32	6.39e-07	-0.39	0.359	uc009cub.1	Isy1	11
-1.46	7e-07	-0.52	0.209	uc007faa.2	Lin28b	5
-1.23	7.72e-07	0.91	6.26e-05	uc012glt.1	Cotl1	4
-2.73	7.77e-07	-0.18	1	uc007ros.2	Ankra2	8
-2.17	9.37e-07	0.03	1	uc009kcn.1	Mettl10	4
-2.28	1.71e-06	0.66	0.343	uc008axz.2	Rps2	6
-3.55	1.72e-06	0.5	0.561	uc008vzv.1	Espn	5
-1.29	3.16e-06	0.26	0.666	uc009rqg.1	Impdh2	14
-1.15	7.53e-06	-0.13	0.994	uc012fie.2	Gpi1	9
-2.2	9.52e-06	-0.01	1	uc008fwz.2	Suv420h1	11
-1.12	1.06e-05	-0.05	1	uc008fcc.1	Csnk1a1	9
-3.55	1.15e-05	1.28	0.00108	uc008obe.1	Atp9a	14
-1.27	1.43e-05	0.63	0.0621	uc009fne.3	Pvrl2	6
-1.32	1.52e-05	0.53	0.17	uc009mbm.1	Ifi30	8
-0.84	1.52e-05	-0.02	1	uc009max.2	Ssbp4	17
-1.22	1.69e-05	-0.62	0.901	uc057btn.1	Cnpy1	3
-1.69	1.85e-05	-0.08	1	uc009gbg.2	Kcnk6	3
-1.05	2.3e-05	0.37	0.354	uc009lhr.2	Erlin2	12
-1.84	2.74e-05	0.76	0.0513	uc007mkz.1	Rnf157	13
-1.03	3.53e-05	0.12	0.974	uc008qup.1	Mov10	2
-1.84	3.75e-05	-0.03	1	uc011wjv.1	Map4k4	32
-8.79	3.96e-05	-0.38	1	uc008pck.2	Jade1	11
-2.58	4.64e-05	1.2	0.00139	uc008dgu.1	Ankrd12	8
-1.3	5.1e-05	0.1	1	uc009geb.1	Alkbh6	7
-1.15	5.9e-05	-0.08	1	uc008olj.1	Ppdpf	5
-1.38	6.73e-05	-0.48	1	uc011wnb.1	Plcd4	13
-1.33	7e-05	0.63	0.535	uc012bju.1	Dmrt1	5
-1.52	7.39e-05	1.4	2.82e-06	uc007ebh.2	Rps6kc1	9
-1.04	0.000102	-0.53	0.132	uc009mvx.2	Mt1	2
-1.18	0.000118	0.9	0.00646	uc009tut.3	Eda2r	7
-1.25	0.000151	-0.04	1	uc009rto.1	Smarcc1	27
-1.99	0.000155	-0.62	0.38	uc008qxv.2	Gstm3	8
-1.4	0.000167	-0.21	0.898	uc012fho.1	Kirrel2	8
-1.07	0.000172	-0.22	0.981	uc007hes.2	Helb	13
-1.91	0.00019	1.65	2.94e-07	uc008wob.2	Phtf2	8
-4.99	0.000199	0.39	1	uc008ojz.2	Gid8	4
-1.46	0.000201	-0.37	0.618	uc007rem.2	Brd9	9
-6.62	0.000212	-0.09	1	uc007pks.2	Larp4b	17
-1.35	0.000229	0.97	0.00343	uc012hmm.1	Eda2r	8
-2.22	0.00024	-0.27	0.98	uc009kpj.1	Phlda2	2
-0.9	0.000245	-0.16	0.875	uc008bdi.1	Nme4	2
-5.91	0.000274	-0.36	1	uc008pcl.2	Jade1	11
-0.85	0.000276	-0.05	1	uc009okd.2	Raver1	13
-1.87	0.000328	0.46	0.514	uc007iyk.2	Gpx3	5
-0.9	0.000346	-0.48	0.678	uc033jet.1	Fgfr1	9
-6.69	0.000351	0.69	1	uc008ojy.2	Gid8	5
-1.28	0.000496	0.18	0.943	uc008xfo.2	Evc	21
-1.19	0.00052	0.19	0.916	uc007ppc.2	Stard3nl	3
-0.81	0.00053	-0.3	0.899	uc007ujl.2	Elp3	15
-0.85	0.000562	-0.68	0.00915	uc007rym.2	Emb	9
-0.88	0.000619	-0.32	0.881	uc007kvw.1	Akap1	11
-2.31	0.000623	0.33	0.835	uc012ejb.1	Ccdc136	2
-1.13	0.000627	0.48	0.229	uc009msa.3	Sall1	4
-7.73	0.000645	-0.09	1	uc007swu.1	Stab1	20
-1.07	0.000649	0.69	0.037	uc008ciw.2	Dhx16	20
-1.03	0.000656	0.6	0.08	uc007jtm.1	Dvl2	15
-0.84	0.000707	-0.06	1	uc007tch.2	Tspan14	9
-0.83	0.000727	0.32	0.404	uc009daa.3	Suclg2	11
-1.1	0.000735	0.54	0.192	uc007gfl.1	Gadd45b	4
-2.66	0.000779	0.91	0.00259	uc008qlc.1	Rprd2	8
-1.41	0.000839	-0.44	0.516	uc012fik.1	Tdrd12	11
-0.85	0.000863	-0.21	0.738	uc007dwv.2	Pycr2	7
-1.24	0.000902	-0.11	1	uc008fuy.1	Timm21	6
-4.8	0.000913	1.13	0.818	uc009fmb.1	Trappc6a	6
-5.09	0.00106	-0.4	0.962	uc011xxg.2	Neurl4	29
-6.54	0.00108	-0.61	1	uc008bpg.2	Nudt3	5
-1.02	0.00109	0.65	0.0451	uc007dcj.1	Soat1	16
-0.98	0.00114	0.39	0.384	uc009kfg.1	Bnip3	6
-1.54	0.0012	0.28	0.818	uc009pug.1	Man2c1	7
-0.94	0.00122	-0.6	0.0931	uc009jsd.1	Nupr1	3
-1.34	0.00137	-0.14	1	uc008zla.1	Rad9b	1
-0.96	0.00151	0.1	1	uc008ust.2	Sh3d21	16
-0.92	0.00151	-0.32	0.617	uc007fee.1	Ddit4	3
-1.03	0.00155	-0.27	0.749	uc009gel.1	Kirrel2	15
-1.1	0.00164	-0.12	1	uc007ppa.2	Stard3nl	9
-0.81	0.00173	0.85	7.37e-05	uc009ffb.2	Trim28	17
-1.81	0.00184	0.58	0.497	uc008qnv.2	Pias3	14
-2.22	0.00195	0.4	0.891	uc007bqi.2	Farsb	16
-0.8	0.00197	-0.01	1	uc007laq.1	Zfp652	5
-1.71	0.00209	0.88	0.044	uc007ehc.2	Rmnd1	3
-0.74	0.00213	-0.56	0.0234	uc008zjc.1	Naa25	24
-4.34	0.00215	0.09	1	uc007avu.1	Tpp2	8
-0.86	0.00216	0.16	0.924	uc008pvu.2	Arhgef2	16
-1.33	0.00219	0.24	0.882	uc009puk.1	Neil1	2
-8.76	0.00221	0.09	1	uc008yrq.1	Ulk1	28
-1.5	0.00228	-0.1	1	uc007zwf.1	Scaf4	16
-8.32	0.00228	0.31	1	uc007dfl.2	Prdx6	5
-0.81	0.00235	0.37	0.335	uc008vbx.1	Stx12	9
-2.78	0.00239	0.73	0.35	uc033for.1	Aig1	4
-2.16	0.00276	0.76	0.563	uc033gpq.1	Otx2	5
-1.38	0.00279	1.19	0.0435	uc008gox.1	Rab3il1	9
-1.01	0.00279	0.46	0.301	uc008pcb.1	Larp1b	9
-1.22	0.00285	-0.7	0.974	uc012egb.1	Snx8	10
-2.29	0.00295	0.59	0.644	uc007bpf.1	Gmppa	13
-1.81	0.00297	0.49	0.497	uc009ipt.1	Anapc15	5
-1.04	0.00326	0.73	0.0733	uc007hmj.1	Cs	11
-1.27	0.00326	0.52	0.303	uc009pyl.1	Gramd2	11
-0.98	0.00326	-0.13	0.988	uc008kbh.2	Pdk1	5
-1.34	0.00332	0.32	0.757	uc008vkn.1	Sh2d5	11
-1.21	0.00341	0.12	1	uc008rmr.2	Dnajb14	8
-1.37	0.00345	0.49	0.4	uc007for.1	Ipmk	5
-0.79	0.0035	-0.53	0.125	uc011xha.2	Lss	22
-2.43	0.00378	1.24	0.00714	uc008zeu.1	Cit	28
-0.81	0.00388	0.74	0.00302	uc008ejr.1	Stard4	6
-1.79	0.00398	-0.47	0.595	uc007yer.3	Snn	2
-0.78	0.00421	0.22	0.769	uc008dwl.1	Mettl4	8
-7.4	0.00425	0.09	1	uc008yrs.1	Ulk1	28
-1.26	0.00455	0.53	0.353	uc007nfe.2	Id2	3
-1.01	0.00456	-0.64	1	uc012bga.1	Tbx10	8
-0.76	0.00497	0.44	0.145	uc009bwi.2	Igf2bp3	15
-1.23	0.00503	-0.59	0.552	uc009pmo.2	Slc35f2	2
-0.73	0.00548	-0.63	0.0272	uc007ays.1	1700019D03Rik	2
-0.76	0.00549	0.36	0.378	uc009bfk.2	Tmem209	15
1.02	0.00559	0.17	0.987	uc029uos.2	Npnt	12
2.08	0.00573	0.11	1	uc008jel.1	Plpp7	2
1.52	0.00581	0.34	0.959	uc011wlc.1	Satb2	10
1.38	0.00583	0.45	0.894	uc009jmk.1	Crym	8
2.09	0.00583	-1.08	0.75	uc008zry.2	Tmem132c	9
1.08	0.00586	-1.55	0.00482	uc008paq.2	Fgf2	3
4.12	0.00602	0.36	1	uc033fof.2	Becn2	2
3.68	0.00603	-0.03	1	uc007iwa.2	Gdf9	2
1.33	0.00609	0.39	0.852	uc008wgm.1	Perm1	4
0.73	0.00613	-1.1	9.35e-05	uc007rws.1	Skiv2l2	27
1.42	0.00626	0.51	0.75	uc011zal.1	Klhl3	17
2.8	0.00626	-2.82	0.184	uc012hke.2	Xlr4b	9
1.19	0.00633	0.59	0.43	uc009kql.1	Fadd	2
1.09	0.00661	0.55	0.397	uc009cxk.1	Klf15	2
0.9	0.00675	-0.39	0.571	uc012dsx.2	Rint1	14
1.96	0.00698	-0.64	0.922	uc007hhm.1	Tsfm	6
1.7	0.00698	0.36	0.977	uc008stm.2	Xpa	6
1.42	0.00701	0.09	1	uc012fum.1	Zfp668	4
6.42	0.00704	0.05	1	uc008nyx.3	Stau1	12
1.79	0.00717	-0.1	1	uc008xkn.2	Lgi2	8
2.39	0.00729	-0.3	1	uc009ezn.2	Zfp784	2
1.48	0.00744	-0.22	1	uc008tkt.1	Snapc3	6
2.02	0.00778	-1.72	0.38	uc007ohn.2	Tgfb3	7
1.27	0.00794	-0.57	0.723	uc012dqi.1	Trp73	10
0.93	0.008	-1.25	0.00195	uc007vkx.1	Sdc2	5
2.19	0.00815	0.33	1	uc007wyr.1	Sept3	8
0.78	0.0082	-1.66	1.93e-07	uc007ela.2	Adat2	6
0.81	0.00824	-0.64	0.12	uc008sxs.1	Fam206a	6
1.37	0.00834	-0.74	0.623	uc007uaq.1	Ltb4r2	2
3.06	0.00859	0.46	1	uc009pxa.1	6030419C18Rik	2
1.39	0.00862	-3.91	0.000796	uc007yts.1	Masp1	11
1.71	0.00864	-2.05	0.187	uc008ayt.2	Eme2	7
2.31	0.0091	0.37	1	uc007mqv.1	Nptx1	5
2.41	0.0092	-0.17	1	uc008ayq.2	Spsb3	7
2.59	0.00928	-0.84	0.959	uc009krz.2	Pet100	4
1.81	0.00932	-0.57	0.93	uc008goz.1	Fads3	12
0.81	0.00936	-0.65	0.143	uc009uuw.2	Ap1s2	5
0.7	0.0095	0.55	0.113	uc009mkr.1	Gipc1	7
1.65	0.00951	-1.35	0.402	uc057bxc.1	KR348528	1
1.48	0.00962	-1.38	0.273	uc008aio.1	Fndc1	20
1.71	0.00963	0.31	0.948	uc007xrc.2	Slc11a2	17
2.43	0.00965	-0.17	1	uc008ayr.2	Spsb3	7
3.79	0.00973	-0.3	1	uc009cme.1	Tlx2	3
0.93	0.00976	0.37	0.562	uc009clp.2	M1ap	10
0.97	0.01	0.07	1	uc012ffl.1	Irgq	2
2.42	0.0101	-0.17	1	uc008ays.1	Spsb3	7
1.16	0.0101	0.59	0.465	uc007kow.2	Rasl10b	4
1.32	0.0102	-4.83	8.41e-05	uc007awr.1	Col5a2	54
1.1	0.0102	0.64	0.321	uc007hgc.2	Srgap1	22
1.67	0.0102	0.35	0.97	uc009nbu.2	D230025D16Rik	15
0.97	0.0102	-2.41	1.06e-07	uc012byn.1	Ube2l6	4
1.53	0.0103	0.46	0.608	uc008chf.1	H2-D1	5
2.41	0.0105	-0.17	1	uc008ayv.1	Spsb3	5
1.01	0.0107	0.27	0.861	uc008bzw.2	Kifc1	11
1.54	0.0107	-0.26	1	uc009dgt.2	Prrt3	3
2.39	0.011	-0.17	1	uc012amu.1	Spsb3	6
9	0.0111	0.49	1	uc007gav.1	Grin3b	6
1.36	0.0112	0.44	0.738	uc008vqe.1	Pramef8	4
1.43	0.0114	-2.66	2.33e-05	uc007hxk.2	Pold2	11
1.26	0.012	-1.91	0.00341	uc007ull.1	Dock5	52
0.73	0.0121	-0.39	0.47	uc007wyo.1	Cenpm	5
0.74	0.0121	0.16	1	uc008rvf.1	Zranb2	9
1.09	0.0124	0.67	0.235	uc009bgz.1	Akr1b8	10
1.84	0.0124	0	1	uc033hbx.1	Lmf1	11
0.74	0.0125	-0.4	0.456	uc007ewr.1	Gtf3c6	6
3.1	0.0126	-0.16	1	uc007obh.2	Ccdc177	2
2.18	0.0126	-0.31	1	uc009psq.1	4930563M21Rik	8
0.81	0.0126	0	1	uc009ftt.1	Ccdc97	2
0.96	0.013	-0.52	0.472	uc012afz.2	Usf3	6
0.76	0.0131	0.08	1	uc033ilv.2	Tctn1	14
1.09	0.0132	0.27	0.897	uc008oat.1	Kcng1	2
1.73	0.0133	-1.14	0.588	uc007kvy.2	Gm15698	2
1.58	0.0134	-0.67	0.776	uc007uau.1	Adcy4	26
1.58	0.0135	-0.83	0.71	uc007nvd.1	L3hypdh	5
0.81	0.0135	0.13	1	uc008zli.2	Atp2a2	21
1.28	0.0135	-0.57	0.755	uc009nep.2	Psmb10	8
1.09	0.0137	-0.56	0.59	uc012ege.1	Ap5z1	16
1.57	0.0139	0.6	0.561	uc009ffk.1	6330408A02Rik	3
0.75	0.0139	-0.34	0.61	uc008hts.1	Trim8	6
1.32	0.0141	0.32	0.946	uc007iem.2	Zrsr1	1
0.76	0.0142	-0.24	0.83	uc007jdx.2	Jmjd4	5
1.5	0.0142	0.27	1	uc007nrx.1	Klhdc1	13
1.28	0.0145	0.03	1	uc007csq.1	Lgr6	18
1.82	0.0146	0.18	1	uc012cyw.1	Lmo4	5
0.74	0.0149	-0.01	1	uc008dtl.1	Slc3a1	10
1.19	0.0151	-0.3	0.962	uc009nxp.1	Fam89a	2
0.83	0.0158	-1.07	0.00356	uc012hhb.1	Gpc4	9
0.99	0.0158	-0.16	1	uc012clr.1	Zfp931	4
1.23	0.0159	-3.69	0.000281	uc009qus.2	Col12a1	66
1.12	0.0165	0.03	1	uc007qnd.1	Auh	10
0.73	0.0165	0.03	1	uc009psz.2	Peak1	7
2.07	0.0167	0.06	1	uc009dgo.1	Creld1	10
1.5	0.0168	0.54	0.806	uc033fzz.1	Cacnb1	14
3.27	0.0168	0.49	1	uc009rtq.2	Cspg5	2
1.42	0.0169	-0.82	0.638	uc009qtw.2	Ick	7
0.95	0.017	0.01	1	uc007dhs.1	BC055324	24
0.99	0.0172	0.29	0.846	uc009gsu.1	Prr12	14
1.64	0.0174	-2.31	0.137	uc007wnb.2	Apol6	5
2.46	0.0177	-1.28	0.83	uc008yez.1	BC061212	4
1.11	0.0178	-2.88	0.000263	uc011ypd.1	Ltbp2	35
0.98	0.0178	-0.44	0.681	uc011yga.2	Mapt	9
1.51	0.0181	-0.01	1	uc007oyt.1	Ak7	18
0.97	0.0182	-1.48	0.00391	uc009fyt.2	Med29	4
1.46	0.0183	0.17	1	uc007jxo.1	6330403K07Rik	2
2.07	0.0183	-1.73	0.231	uc008pqt.1	Gatb	13
1.32	0.0188	0.04	1	uc029wnn.1	Usp17le	3
1.47	0.019	0.53	0.71	uc011yhj.1	Tmem104	10
0.74	0.019	-1.35	1.29e-05	uc029wtj.1	Tma16	7
2.46	0.0193	0.61	0.977	uc012bhj.1	1700123I01Rik	11
0.88	0.0194	0	1	uc008mjk.3	Ubox5	6
2.69	0.0196	0.13	1	uc007ljs.1	OTTMUSG00000002180	2
3.02	0.02	0.38	1	uc007ccb.2	Gpr35	2
0.75	0.0201	-0.08	1	uc009afw.2	Pdgfa	6
0.92	0.0202	0.52	0.394	uc009cec.3	Smarcad1	3
0.84	0.0206	-0.26	0.826	uc008ljd.2	Caprin1	19
1.82	0.0208	0.01	1	uc012anc.1	Tsr3	6
1.52	0.0209	0.53	0.83	uc008emp.2	Spata24	4
2.41	0.0209	-0.88	0.944	uc012eqk.1	Mkrn2os	4
2.12	0.0211	-0.49	1	uc008wto.2	Dpp6	26
6.04	0.0212	-0.24	1	uc008qiv.2	Cdc42se1	5
2.31	0.0214	-0.85	0.939	uc011zgs.2	Synpo2l	4
2.32	0.0218	-1.3	0.795	uc012bcu.1	Lvrn	20
0.91	0.0218	-1.04	0.0521	uc008hme.1	AI606181	1
0.77	0.0218	0.06	1	uc012clq.1	Etohi1	4
1.04	0.0218	-0.64	0.457	uc008dpx.1	Cdc42ep3	2
0.74	0.0221	-0.2	0.92	uc008dzs.2	Mpp7	17
3.33	0.0223	-0.18	1	uc012dnn.1	Vwa5b1	23
2.72	0.0225	0.09	1	uc008vqr.2	Pramef17	3
1.09	0.0226	0.43	0.738	uc009jyu.1	Slc5a2	14
1.51	0.0227	-0.66	0.821	uc009exe.1	Cdc42ep5	3
3.15	0.0229	0.5	1	uc007txb.1	Slc7a8	4
1.59	0.0232	0.16	1	uc012bcj.1	Stk32a	12
3.18	0.0232	0.65	1	uc012eey.1	Zan	88
1.07	0.0235	-3.65	6.06e-06	uc007cxv.2	Ptgs2	10
0.72	0.0235	-0.76	0.0628	uc007vkc.2	Dap	4
1	0.0237	-0.52	0.554	uc008hao.1	Fxn	5
1.96	0.0244	-1.32	0.66	uc007rcp.2	Ube2ql1	2
0.77	0.0247	-0.17	0.967	uc008jnf.2	Crb2	13
1.47	0.0247	0.61	0.734	uc009frk.2	Zfp574	2
1.22	0.0253	0.11	1	uc008ilj.2	A930004D18Rik	2
1.17	0.0256	-1.35	0.0767	uc008xaf.2	Depdc5	41
3.02	0.0257	-0.09	1	uc009sdv.2	Klhl40	6
1.22	0.0258	-1.82	0.0563	uc009lvn.2	2001-03-01	4
3.14	0.0261	0.14	1	uc012dqq.1	Plch2	3
1.61	0.0261	-1.75	0.294	uc008jnv.1	Olfml2a	8
1.17	0.0261	-0.12	1	uc012gab.1	Tdrp	3
0.81	0.0264	0.2	0.935	uc011ymh.1	Rpl10l	1
1.86	0.0267	0.09	1	uc009nuv.3	Vps9d1	15
1.35	0.0274	-1	0.466	uc007hht.2	Cyp27b1	9
0.96	0.0275	0.27	0.892	uc012ftq.1	D430042O09Rik	27
0.9	0.0277	0.51	0.394	uc007jae.1	Sap30l	4
1.06	0.0281	0.22	1	uc056zyk.1	Agtrap	5
3.75	0.0294	0.08	1	uc057buq.1	Art3	8
2.92	0.0295	0.07	1	uc011xml.1	Gm4312	1
2.67	0.0296	0.35	1	uc009hft.2	Trpm1	10
2.35	0.0299	0.6	0.965	uc007cnb.2	Eif2d	13
0.86	0.0303	-0.28	0.86	uc007cmw.1	Dyrk3	3
1.01	0.0303	-2.11	0.00232	uc012fbk.1	Igsf23	6
1.16	0.0304	0.65	0.961	uc007cpx.2	Plekha6	17
1.05	0.0305	-0.28	0.883	uc007kco.1	Tsr1	15
3.03	0.0305	-0.88	0.999	uc009kxw.2	Grk1	7
1	0.0309	-0.43	0.785	uc009mnh.1	Dand5	2
7.62	0.0309	-0.01	1	uc009kxh.1	Dcun1d2	6
2.29	0.0311	0.31	1	uc033ini.1	Ints1	47
1.55	0.0315	-0.43	0.973	uc012bie.1	Wdr74	11
1.1	0.0315	0.45	0.813	uc007jfd.1	Nt5m	5
1	0.0322	-0.76	0.15	uc033fit.1	Cnga3	8
1.66	0.0322	0.18	1	uc009gpd.2	Shank1	2
0.92	0.0324	-1.5	0.00108	uc029xjl.1	Rhox5	5
3.33	0.0324	-0.26	1	uc012awn.1	Tgif1	2
2.42	0.0325	0.56	0.999	uc009gdx.2	Wdr62	33
0.94	0.033	-0.57	0.519	uc007rfd.2	Ccdc127	4
1.22	0.033	0.43	0.83	uc007qdk.2	Dsp	24
1.29	0.0335	0.2	1	uc009hzv.1	Ttll13	13
1.44	0.034	0.19	1	uc009hiu.2	Ttc23	10
2.5	0.034	0.15	1	uc008kjc.1	Ypel4	5
1.57	0.034	-0.15	1	uc009hrb.2	Rgma	3
2.95	0.0342	0.35	1	uc011xmp.1	Gm4312	1
0.7	0.035	-0.36	0.563	uc009nky.2	Mtss1l	14
1.58	0.0351	-1.8	0.24	uc011yyx.2	Atxn1	7
4.01	0.0352	0.33	1	uc009vdb.2	Cnr2	2
0.75	0.0352	0.04	1	uc008ohh.2	Etohi1	3
1.09	0.0359	0.59	0.512	uc012drl.2	Plekhn1	2
2.85	0.0362	-0.26	1	uc008sig.1	Aqp7	8
2.92	0.0362	0.37	1	uc008zvi.2	Ncf1	10
1.48	0.0362	-0.42	0.969	uc008obj.1	Zfp64	9
1.07	0.0362	-0.17	1	uc009kqt.1	Ccnd1	5
1.29	0.0363	0.51	0.775	uc011wro.1	Rassf5	6
2.45	0.0369	-0.25	1	uc008ukh.1	Tie1	23
1.52	0.0375	0.58	0.818	uc012gys.1	Nmnat3	4
0.98	0.038	-0.18	1	uc009bhu.1	Tmem140	2
3.31	0.0389	0	1	uc007roq.2	Ankra2	7
0.73	0.0389	-0.77	0.0593	uc008vbs.1	Smpdl3b	8
2.05	0.0395	0.67	0.912	uc007klt.2	Rhbdl3	9
3.61	0.0397	0.45	1	uc009bue.1	Zfp467	5
0.96	0.04	-0.32	0.859	uc012fqi.2	P2ry2	2
0.94	0.0403	-0.31	0.887	uc033isr.1	Tet3	12
1.58	0.0403	-0.03	1	uc012eay.1	Gtpbp6	7
3.23	0.0405	0.03	1	uc008wga.1	Ttll10	15
2.68	0.0406	-0.44	1	uc008znv.2	Lrrc43	12
0.9	0.0407	0.68	0.187	uc007ocm.2	Ttc9	3
1.28	0.041	-4.12	2.92e-05	uc007vxw.1	Trib1	2
3.1	0.0413	-0.27	1	uc033jcn.1	Ate1	12
0.77	0.0417	0.01	1	uc008cdx.1	Nelfe	11
7.43	0.0418	0.04	1	uc012dps.1	Pik3cd	24
2.92	0.042	0.5	1	uc007col.1	Lemd1	3
1.23	0.042	-0.8	0.595	uc007ftu.2	Gm5134	14
1.15	0.0426	-1	0.219	uc007wid.2	Fam83h	5
0.75	0.043	0.14	1	uc008qlq.2	Aph1a	7
1.23	0.0435	0.59	0.653	uc007hfh.2	Msrb3	7
1.14	0.045	0.45	0.79	uc009brt.1	Tcaf1	6
0.7	0.0455	-0.2	0.908	uc009bhz.1	Wdr91	15
2.36	0.0455	0.39	1	uc009ogq.1	Ubtfl1	3
1.83	0.0456	-0.01	1	uc008hdx.1	Mlana	5
1.53	0.046	0.21	1	uc057aqo.1	Ppp1r3f	4
1.33	0.0462	0.47	0.876	uc012epd.2	Grip2	24
1.53	0.0467	-1.74	0.121	uc009fhq.2	Sae1	9
1.53	0.0475	0.5	0.46	uc008vin.3	Ephb2	16
1.56	0.0477	0.45	0.946	uc007jfo.2	Srebf1	19
1.01	0.0484	0.55	0.484	uc007pff.1	Ahnak2	7
2.84	0.0484	0.42	0.933	uc007ihq.1	Eml6	42
0.86	0.0484	0.2	0.962	uc009ahy.1	Iqce	23
1.13	0.0484	0.27	0.977	uc008clr.1	Znrd1as	3
0.91	0.0485	-0.77	0.308	uc007rvn.2	Pde4d	10
1.25	0.0486	-0.55	1	uc008nmq.3	Rbm39	17
1.26	0.0486	-1.65	0.0151	uc007tjo.3	Tmem260	16
1.02	0.0492	0.66	0.375	uc008tze.1	Cyb5rl	6
0.8	0.0494	-0.09	1	uc029roj.1	Arhgap27	18
0.85	0.0495	0.24	0.905	uc007kgo.2	Ssh2	14
-2.95	0.0057	1.31	0.0165	uc009phn.2	Cadm1	7
-1.2	0.00615	-0.24	0.916	uc007nvx.1	4930447C04Rik	6
-2.94	0.00615	-0.02	1	uc007zcv.2	Slc15a2	22
-0.78	0.00628	-0.03	1	uc008zdv.1	Msi1	15
-0.73	0.00653	0.37	0.24	uc008cir.1	Mdc1	16
-0.88	0.00664	0.12	1	uc007ggz.2	Apba3	11
-1	0.00676	-0.41	0.813	uc008isk.1	Fbxw5	8
-1.15	0.00698	-0.41	0.573	uc008cud.1	Pex6	17
-2.05	0.0081	0.27	0.946	uc007pqa.1	Gpx6	5
-0.73	0.0081	-0.41	0.278	uc009mvv.1	Mt2	3
-3.19	0.0084	-0.3	1	uc008uwz.1	Zbtb8b	2
-3.62	0.00864	1.23	0.088	uc009lru.1	Tenm3	10
-0.74	0.00864	-0.17	0.892	uc007yjh.1	Top3b	6
-0.76	0.00905	0.08	1	uc007cym.1	Ivns1abp	8
-6.37	0.00928	-0.06	1	uc008qny.2	Nudt17	8
-2.28	0.00932	-0.55	0.852	uc007osn.2	Psmc1	11
-1.4	0.00962	-0.21	0.965	uc008bdq.1	Rgs11	7
-7.24	0.01	-0.44	1	uc008vjh.1	Usp48	29
-1.97	0.0101	1.17	0.0128	uc008eol.1	Wdr55	7
-0.79	0.0102	0.57	0.0933	uc009kjj.2	Pkp3	7
-0.76	0.0103	0.5	0.146	uc009maj.2	Crlf1	9
-3.07	0.0108	-0.03	1	uc007ysl.2	Tbccd1	8
-0.82	0.0115	0.08	1	uc008eca.1	3110002H16Rik	20
-0.86	0.0116	-0.06	1	uc008peb.1	Setd7	8
-0.85	0.0117	-0.55	0.202	uc009mpi.1	Wdr83os	4
-0.86	0.0117	0.17	0.909	uc007nns.2	Egln3	5
-0.71	0.0117	0.06	1	uc007kfl.2	Glod4	9
-1.15	0.0117	-0.47	0.862	uc009oqi.1	Ncapd3	12
-0.95	0.0121	-0.34	0.598	uc008ayo.2	Nubp2	7
-7.62	0.0126	-0.64	1	uc008brp.1	Brpf3	13
-0.79	0.0127	-0.49	0.272	uc008qxx.2	Gstm1	8
-0.78	0.0127	0.08	1	uc008vxo.2	Eno1	3
-1.01	0.0135	0.64	0.145	uc009fps.1	Cadm4	9
-5.95	0.0137	-0.05	1	uc009kas.1	Plekha1	11
-1	0.0141	-0.17	0.98	uc008jmv.1	Zbtb26	2
-1.3	0.0141	0.44	0.539	uc007ffj.3	Pcbd1	4
-1.22	0.0144	0.21	0.937	uc009gfs.2	Haus5	19
-0.72	0.0158	0.15	0.945	uc007qoj.2	Arl10	4
-1.12	0.0158	-0.57	0.343	uc007nvs.2	Dhrs7	7
-0.84	0.0159	0.9	0.00214	uc009gss.1	Rras	6
-9.14	0.016	-0.09	1	uc009myz.3	Cnot1	49
-1	0.0163	-0.65	0.155	uc007yid.1	Pkp2	13
-1.15	0.017	0.13	1	uc011yac.1	Dhrs13	4
-0.72	0.0174	0.35	0.441	uc011xpm.1	Arhgef25	2
-2.24	0.0177	-0.36	0.939	uc007pwx.2	Nrsn1	4
-1.89	0.0181	1.23	0.00707	uc008bbn.1	Mslnl	16
-1.03	0.0181	0.05	1	uc009nyw.2	Irf2bp2	2
-0.95	0.0182	-0.3	0.745	uc007xfp.2	Mapk11	12
-4.92	0.0182	0.19	1	uc008avf.1	Ccnf	17
-0.84	0.0183	0.51	0.223	uc009crt.1	Tia1	11
-7.73	0.0187	-0.55	1	uc009dtq.2	Iffo1	10
-1.63	0.0187	0.23	0.972	uc007rop.2	Ankra2	8
-2.6	0.0187	-0.48	0.951	uc057bwc.1	Gtf3a	8
-0.75	0.0188	0.34	0.491	uc008rup.3	Cryz	9
-0.82	0.0194	-0.47	0.346	uc008sxi.1	Zfp462	13
-0.75	0.0194	-0.17	1	uc008fyr.1	Tmem134	7
-1.32	0.0196	0.71	0.146	uc007bqw.2	Wdfy1	5
-1.03	0.0197	-0.28	0.818	uc007nwm.1	Tmem30b	1
-1.2	0.0202	-0.34	0.775	uc009oob.1	Acp5	5
-2.06	0.021	0.2	1	uc008jzm.2	Gad1	16
-4.44	0.0212	1.04	0.391	uc007lff.3	Cacnb1	14
-0.71	0.0213	0.26	0.646	uc007cgz.2	Vps4b	11
-0.78	0.0215	0.14	0.979	uc007eic.2	Nup43	6
-4.81	0.0216	-0.25	1	uc012ezf.2	Ube2m	7
-3.08	0.0224	-0.3	1	uc029qnx.1	Rpl31	4
-0.97	0.0227	0.53	0.279	uc008zmm.1	Anapc5	4
-0.76	0.0237	0.35	0.517	uc007wjt.1	Cyc1	6
-0.71	0.0242	0.26	0.737	uc011wks.1	Ormdl1	4
-0.76	0.0245	-0.2	0.895	uc008uze.1	Zcchc17	8
-1.07	0.0246	0.15	0.999	uc009lyn.1	Sugp1	8
-6.93	0.0246	2.35	0.458	uc033gfd.2	Tcl1	3
-0.9	0.0247	-0.43	0.507	uc009nyr.3	Kcnk1	3
-7.55	0.0248	-0.06	1	uc008vfx.1	Rsrp1	5
-2.31	0.0249	0.1	1	uc008ryo.3	Asph	5
-0.81	0.0251	0.14	0.987	uc008kad.2	Dcaf17	14
-0.92	0.0252	-0.46	0.418	uc007tyy.1	Pck2	10
-1.26	0.0252	0.75	0.098	uc007zyh.1	Itsn1	16
-0.72	0.0253	0.05	1	uc008vvp.1	Pex14	9
-0.72	0.0265	0.01	1	uc007emz.1	Perp	3
-1.05	0.0274	-0.03	1	uc012hgy.2	Stk26	10
-0.94	0.0274	0.46	0.381	uc007muh.1	Dcxr	7
-2.16	0.0275	-0.34	0.996	uc007jvs.2	Rnf167	5
-6.34	0.0275	-0.11	1	uc009afz.1	Dnaaf5	13
-0.71	0.0281	-0.24	0.81	uc009umc.1	Ammecr1	6
-1.34	0.0281	0.39	0.678	uc008gck.1	Pacs1	21
-2.21	0.0286	-0.47	0.866	uc012cxo.2	Pitx2	5
-0.98	0.0294	-0.27	0.821	uc007juc.2	Bcl6b	9
-0.89	0.0294	0.4	0.475	uc008dan.1	Fsd1	13
-1.2	0.0298	-0.14	1	uc008aum.1	Amdhd2	11
-4.22	0.0299	0.09	1	uc007xbb.2	Pacsin2	11
-5.14	0.0299	-0.45	1	uc009agz.2	Ints1	7
-1.59	0.0304	0.01	1	uc008qnd.2	Txnip	8
-4.25	0.0309	0.95	0.845	uc009flf.2	Vasp	13
-8.48	0.032	0.19	1	uc008ave.1	Ccnf	17
-1.39	0.032	0.83	0.000221	uc007mtw.2	Pycr1	8
-1.21	0.0322	0.15	1	uc008mum.2	Abhd12	5
-8.48	0.033	0.93	0.961	uc012gqf.2	Foxred1	11
-0.72	0.033	0.05	1	uc008byw.2	Zfp414	4
-4.31	0.0331	0.31	1	uc007dfm.2	Prdx6	4
-0.89	0.0337	-0.39	0.541	uc007qhr.2	Tpmt	9
-7.5	0.0352	-0.52	1	uc008vix.3	Cdc42	6
-4.52	0.0354	-0.14	1	uc007ylo.2	Smpd4	19
-0.86	0.0361	0.39	0.485	uc007xgv.2	Chkb	9
-0.78	0.0374	-0.37	0.611	uc007zjk.3	Pvrl3	6
-1.51	0.0376	-0.34	0.94	uc008pvw.2	Arhgef2	13
-1.71	0.0392	-0.2	1	uc007wij.2	Puf60	12
-0.7	0.0401	-0.35	0.588	uc007uck.1	Pspc1	8
-3.87	0.0405	-0.28	1	uc007cti.2	Nav1	19
-7.46	0.0412	0.98	0.922	uc009fle.2	Vasp	13
-0.9	0.0415	-0.13	1	uc009gie.1	Scn1b	6
-1.71	0.0418	-0.31	1	uc008beu.2	Phf1	15
-1.75	0.042	-0.42	1	uc007ygn.2	Pdxdc1	23
-7.11	0.043	-0.14	1	uc007yln.2	Smpd4	20
-7.09	0.0433	0.53	1	uc009ezg.2	Fiz1	3
-6.05	0.0433	-0.02	1	uc009kyv.2	Tdrp	3
-4.21	0.0437	0.52	1	uc009ezh.2	Fiz1	3
-0.91	0.0441	-0.45	0.764	uc008avs.1	Rnps1	9
-1.21	0.0444	0.09	1	uc007dwy.1	Tmem63a	23
-1.19	0.0445	-0.12	1	uc007whq.1	Pycrl	6
-1.62	0.0445	0.47	0.68	uc011yph.1	Ttll5	33
-0.72	0.0445	-0.29	0.645	uc009cuh.1	Hmces	7
-0.86	0.0445	0.37	0.606	uc007dtr.2	Chml	1
-0.89	0.045	0.16	0.967	uc009ncd.1	Nol3	4
-0.76	0.0452	0.39	0.467	uc007cla.2	Ccnt2	10
-1.54	0.0454	0.09	1	uc009noc.2	Wwox	5
-6.75	0.0455	-0.65	1	uc008cug.3	Cnpy3	4
-6.35	0.0459	-0.39	1	uc009olf.2	Ilf3	21
-2.02	0.0466	1.18	0.532	uc007fgy.2	Hk1	18
-2.5	0.0468	-0.33	0.745	uc009oma.2	Yipf2	9
-1.31	0.0477	1.62	2.62e-06	uc007wuz.1	Pdgfb	7
-1.16	0.0481	0.49	0.461	uc009ucj.2	2610002M06Rik	8
-1.24	0.0484	0.13	1	uc007tgm.2	Ero1l	16
-0.99	0.0485	0.2	0.946	uc012esh.1	Foxj2	11
-1.46	0.0489	1.01	0.0512	uc007wrx.1	Triobp	8
Legend:	Gene expression alterations were obtained with the edgeR program (https://bioconductor.org/packages/edgeR/)
	Gene names in Bold (column F, "gene_symbol") coincide with the ChIPseeker "flank gene" annotation in Table S3 (column Q, "flank_symbol").
	dE16_log2FC: Gene expression changes, log2 fold change between DIDO3ΔE16 mutant and WT ESC
	dE16_FDR: adjusted p-values
	dCT_log2FC: Gene expression changes, log2 fold change between DIDO3ΔCT+HADIDO3 mutant and WT ESC
	dCT_FDR: adjusted p-values
	transcript_ID: UCSC transcript identifier
	gene_symbol: Entrez gene symbol
	exons: annotated transcript exons
