# Supplementary material for: Impaired stem cell differentiation and somatic cell reprogramming in DIDO3 mutants with altered RNA processing and increased R-loop levels
Source: Cell Death Dis. 2021 Jun 21;12(7):637. doi: 10.1038/s41419-021-03906-2 (PMC8217545; doi:10.1038/s41419-021-03906-2)
Supplement: Supplementary file 10 — Suppl. Table 3 [file 41419_2021_3906_MOESM10_ESM.xlsx]

## Sheet: results_ChIPseeker_peakAnno_Did
suppl. Table 3. HADIDO3 ChIP-seq analysis by ChIPseeker. Related to Figure 2.
seqnames	start	end	width	info	annotation	geneStrand	geneId	transcriptId	distanceToTSS	ENSEMBL	SYMBOL	flank_txIds	flank_geneIds	flank_gene_distances	ENTREZID	flank_symbol
chr1	7174567	7174971	405	MACS_peak_1	Distal Intergenic	1	319263	uc007agd.1	14482	ENSMUSG00000051285	Pcmtd1	uc007agb.1;uc007agc.1;uc011why.1;uc007agd.1	319263	85647	319263	Pcmtd1
chr1	7174567	7174971	405	MACS_peak_1	Distal Intergenic	1	319263	uc007agd.1	14482	ENSMUSG00000051285	Pcmtd1	uc007agb.1;uc007agc.1;uc011why.1;uc007agd.1	319263	85647	319263	Pcmtd1
chr1	7174567	7174971	405	MACS_peak_1	Distal Intergenic	1	319263	uc007agd.1	14482	ENSMUSG00000051285	Pcmtd1	uc007agb.1;uc007agc.1;uc011why.1;uc007agd.1	319263	85647	319263	Pcmtd1
chr1	7174567	7174971	405	MACS_peak_1	Distal Intergenic	1	319263	uc007agd.1	14482	ENSMUSG00000051285	Pcmtd1	uc007agb.1;uc007agc.1;uc011why.1;uc007agd.1	319263	14482	319263	Pcmtd1
chr1	7481392	7481790	399	MACS_peak_2	Distal Intergenic	1	319263	uc007agd.1	321307	ENSMUSG00000051285	Pcmtd1	NA	NA	NA	NA	NA
chr1	8335296	8335639	344	MACS_peak_3	Distal Intergenic	2	71096	uc007agg.2	134880	ENSMUSG00000025909	Sntg1	NA	NA	NA	NA	NA
chr1	8945995	8946528	534	MACS_peak_4	Intron (uc007agh.2/71096, intron 3 of 20)	2	71096	uc007agh.2	353349	ENSMUSG00000025909	Sntg1	uc007agh.2;uc007agi.2;uc007agj.2;uc011whz.2;uc011wib.2	71096	0	71096	Sntg1
chr1	8945995	8946528	534	MACS_peak_4	Intron (uc007agh.2/71096, intron 3 of 20)	2	71096	uc007agh.2	353349	ENSMUSG00000025909	Sntg1	uc007agh.2;uc007agi.2;uc007agj.2;uc011whz.2;uc011wib.2	71096	0	71096	Sntg1
chr1	8945995	8946528	534	MACS_peak_4	Intron (uc007agh.2/71096, intron 3 of 20)	2	71096	uc007agh.2	353349	ENSMUSG00000025909	Sntg1	uc007agh.2;uc007agi.2;uc007agj.2;uc011whz.2;uc011wib.2	71096	0	71096	Sntg1
chr1	8945995	8946528	534	MACS_peak_4	Intron (uc007agh.2/71096, intron 3 of 20)	2	71096	uc007agh.2	353349	ENSMUSG00000025909	Sntg1	uc007agh.2;uc007agi.2;uc007agj.2;uc011whz.2;uc011wib.2	71096	0	71096	Sntg1
chr1	8945995	8946528	534	MACS_peak_4	Intron (uc007agh.2/71096, intron 3 of 20)	2	71096	uc007agh.2	353349	ENSMUSG00000025909	Sntg1	uc007agh.2;uc007agi.2;uc007agj.2;uc011whz.2;uc011wib.2	71096	0	71096	Sntg1
chr1	8946705	8947894	1190	MACS_peak_5	Intron (uc007agh.2/71096, intron 3 of 20)	2	71096	uc007agh.2	351983	ENSMUSG00000025909	Sntg1	uc007agh.2;uc007agi.2;uc007agj.2;uc011whz.2;uc011wib.2	71096	0	71096	Sntg1
chr1	8946705	8947894	1190	MACS_peak_5	Intron (uc007agh.2/71096, intron 3 of 20)	2	71096	uc007agh.2	351983	ENSMUSG00000025909	Sntg1	uc007agh.2;uc007agi.2;uc007agj.2;uc011whz.2;uc011wib.2	71096	0	71096	Sntg1
chr1	8946705	8947894	1190	MACS_peak_5	Intron (uc007agh.2/71096, intron 3 of 20)	2	71096	uc007agh.2	351983	ENSMUSG00000025909	Sntg1	uc007agh.2;uc007agi.2;uc007agj.2;uc011whz.2;uc011wib.2	71096	0	71096	Sntg1
chr1	8946705	8947894	1190	MACS_peak_5	Intron (uc007agh.2/71096, intron 3 of 20)	2	71096	uc007agh.2	351983	ENSMUSG00000025909	Sntg1	uc007agh.2;uc007agi.2;uc007agj.2;uc011whz.2;uc011wib.2	71096	0	71096	Sntg1
chr1	8946705	8947894	1190	MACS_peak_5	Intron (uc007agh.2/71096, intron 3 of 20)	2	71096	uc007agh.2	351983	ENSMUSG00000025909	Sntg1	uc007agh.2;uc007agi.2;uc007agj.2;uc011whz.2;uc011wib.2	71096	0	71096	Sntg1
chr1	8948476	8948829	354	MACS_peak_6	Intron (uc007agh.2/71096, intron 3 of 20)	2	71096	uc007agh.2	351048	ENSMUSG00000025909	Sntg1	uc007agh.2;uc007agi.2;uc007agj.2;uc011whz.2;uc011wib.2	71096	0	71096	Sntg1
chr1	8948476	8948829	354	MACS_peak_6	Intron (uc007agh.2/71096, intron 3 of 20)	2	71096	uc007agh.2	351048	ENSMUSG00000025909	Sntg1	uc007agh.2;uc007agi.2;uc007agj.2;uc011whz.2;uc011wib.2	71096	0	71096	Sntg1
chr1	8948476	8948829	354	MACS_peak_6	Intron (uc007agh.2/71096, intron 3 of 20)	2	71096	uc007agh.2	351048	ENSMUSG00000025909	Sntg1	uc007agh.2;uc007agi.2;uc007agj.2;uc011whz.2;uc011wib.2	71096	0	71096	Sntg1
chr1	8948476	8948829	354	MACS_peak_6	Intron (uc007agh.2/71096, intron 3 of 20)	2	71096	uc007agh.2	351048	ENSMUSG00000025909	Sntg1	uc007agh.2;uc007agi.2;uc007agj.2;uc011whz.2;uc011wib.2	71096	0	71096	Sntg1
chr1	8948476	8948829	354	MACS_peak_6	Intron (uc007agh.2/71096, intron 3 of 20)	2	71096	uc007agh.2	351048	ENSMUSG00000025909	Sntg1	uc007agh.2;uc007agi.2;uc007agj.2;uc011whz.2;uc011wib.2	71096	0	71096	Sntg1
chr1	8953083	8953480	398	MACS_peak_7	Intron (uc007agh.2/71096, intron 3 of 20)	2	71096	uc007agh.2	346397	ENSMUSG00000025909	Sntg1	uc007agh.2;uc007agi.2;uc007agj.2;uc011whz.2;uc011wib.2	71096	0	71096	Sntg1
chr1	8953083	8953480	398	MACS_peak_7	Intron (uc007agh.2/71096, intron 3 of 20)	2	71096	uc007agh.2	346397	ENSMUSG00000025909	Sntg1	uc007agh.2;uc007agi.2;uc007agj.2;uc011whz.2;uc011wib.2	71096	0	71096	Sntg1
chr1	8953083	8953480	398	MACS_peak_7	Intron (uc007agh.2/71096, intron 3 of 20)	2	71096	uc007agh.2	346397	ENSMUSG00000025909	Sntg1	uc007agh.2;uc007agi.2;uc007agj.2;uc011whz.2;uc011wib.2	71096	0	71096	Sntg1
chr1	8953083	8953480	398	MACS_peak_7	Intron (uc007agh.2/71096, intron 3 of 20)	2	71096	uc007agh.2	346397	ENSMUSG00000025909	Sntg1	uc007agh.2;uc007agi.2;uc007agj.2;uc011whz.2;uc011wib.2	71096	0	71096	Sntg1
chr1	8953083	8953480	398	MACS_peak_7	Intron (uc007agh.2/71096, intron 3 of 20)	2	71096	uc007agh.2	346397	ENSMUSG00000025909	Sntg1	uc007agh.2;uc007agi.2;uc007agj.2;uc011whz.2;uc011wib.2	71096	0	71096	Sntg1
chr1	8953511	8953759	249	MACS_peak_8	Intron (uc007agh.2/71096, intron 3 of 20)	2	71096	uc007agh.2	346118	ENSMUSG00000025909	Sntg1	uc007agh.2;uc007agi.2;uc007agj.2;uc011whz.2;uc011wib.2	71096	0	71096	Sntg1
chr1	8953511	8953759	249	MACS_peak_8	Intron (uc007agh.2/71096, intron 3 of 20)	2	71096	uc007agh.2	346118	ENSMUSG00000025909	Sntg1	uc007agh.2;uc007agi.2;uc007agj.2;uc011whz.2;uc011wib.2	71096	0	71096	Sntg1
chr1	8953511	8953759	249	MACS_peak_8	Intron (uc007agh.2/71096, intron 3 of 20)	2	71096	uc007agh.2	346118	ENSMUSG00000025909	Sntg1	uc007agh.2;uc007agi.2;uc007agj.2;uc011whz.2;uc011wib.2	71096	0	71096	Sntg1
chr1	8953511	8953759	249	MACS_peak_8	Intron (uc007agh.2/71096, intron 3 of 20)	2	71096	uc007agh.2	346118	ENSMUSG00000025909	Sntg1	uc007agh.2;uc007agi.2;uc007agj.2;uc011whz.2;uc011wib.2	71096	0	71096	Sntg1
chr1	8953511	8953759	249	MACS_peak_8	Intron (uc007agh.2/71096, intron 3 of 20)	2	71096	uc007agh.2	346118	ENSMUSG00000025909	Sntg1	uc007agh.2;uc007agi.2;uc007agj.2;uc011whz.2;uc011wib.2	71096	0	71096	Sntg1
chr1	8953790	8954045	256	MACS_peak_9	Intron (uc007agh.2/71096, intron 3 of 20)	2	71096	uc007agh.2	345832	ENSMUSG00000025909	Sntg1	uc007agh.2;uc007agi.2;uc007agj.2;uc011whz.2;uc011wib.2	71096	0	71096	Sntg1
chr1	8953790	8954045	256	MACS_peak_9	Intron (uc007agh.2/71096, intron 3 of 20)	2	71096	uc007agh.2	345832	ENSMUSG00000025909	Sntg1	uc007agh.2;uc007agi.2;uc007agj.2;uc011whz.2;uc011wib.2	71096	0	71096	Sntg1
chr1	8953790	8954045	256	MACS_peak_9	Intron (uc007agh.2/71096, intron 3 of 20)	2	71096	uc007agh.2	345832	ENSMUSG00000025909	Sntg1	uc007agh.2;uc007agi.2;uc007agj.2;uc011whz.2;uc011wib.2	71096	0	71096	Sntg1
chr1	8953790	8954045	256	MACS_peak_9	Intron (uc007agh.2/71096, intron 3 of 20)	2	71096	uc007agh.2	345832	ENSMUSG00000025909	Sntg1	uc007agh.2;uc007agi.2;uc007agj.2;uc011whz.2;uc011wib.2	71096	0	71096	Sntg1
chr1	8953790	8954045	256	MACS_peak_9	Intron (uc007agh.2/71096, intron 3 of 20)	2	71096	uc007agh.2	345832	ENSMUSG00000025909	Sntg1	uc007agh.2;uc007agi.2;uc007agj.2;uc011whz.2;uc011wib.2	71096	0	71096	Sntg1
chr1	8954065	8954357	293	MACS_peak_10	Intron (uc007agh.2/71096, intron 3 of 20)	2	71096	uc007agh.2	345520	ENSMUSG00000025909	Sntg1	uc007agh.2;uc007agi.2;uc007agj.2;uc011whz.2;uc011wib.2	71096	0	71096	Sntg1
chr1	8954065	8954357	293	MACS_peak_10	Intron (uc007agh.2/71096, intron 3 of 20)	2	71096	uc007agh.2	345520	ENSMUSG00000025909	Sntg1	uc007agh.2;uc007agi.2;uc007agj.2;uc011whz.2;uc011wib.2	71096	0	71096	Sntg1
chr1	8954065	8954357	293	MACS_peak_10	Intron (uc007agh.2/71096, intron 3 of 20)	2	71096	uc007agh.2	345520	ENSMUSG00000025909	Sntg1	uc007agh.2;uc007agi.2;uc007agj.2;uc011whz.2;uc011wib.2	71096	0	71096	Sntg1
chr1	8954065	8954357	293	MACS_peak_10	Intron (uc007agh.2/71096, intron 3 of 20)	2	71096	uc007agh.2	345520	ENSMUSG00000025909	Sntg1	uc007agh.2;uc007agi.2;uc007agj.2;uc011whz.2;uc011wib.2	71096	0	71096	Sntg1
chr1	8954065	8954357	293	MACS_peak_10	Intron (uc007agh.2/71096, intron 3 of 20)	2	71096	uc007agh.2	345520	ENSMUSG00000025909	Sntg1	uc007agh.2;uc007agi.2;uc007agj.2;uc011whz.2;uc011wib.2	71096	0	71096	Sntg1
chr1	8954462	8955071	610	MACS_peak_11	Intron (uc007agh.2/71096, intron 3 of 20)	2	71096	uc007agh.2	344806	ENSMUSG00000025909	Sntg1	uc007agh.2;uc007agi.2;uc007agj.2;uc011whz.2;uc011wib.2	71096	0	71096	Sntg1
chr1	8954462	8955071	610	MACS_peak_11	Intron (uc007agh.2/71096, intron 3 of 20)	2	71096	uc007agh.2	344806	ENSMUSG00000025909	Sntg1	uc007agh.2;uc007agi.2;uc007agj.2;uc011whz.2;uc011wib.2	71096	0	71096	Sntg1
chr1	8954462	8955071	610	MACS_peak_11	Intron (uc007agh.2/71096, intron 3 of 20)	2	71096	uc007agh.2	344806	ENSMUSG00000025909	Sntg1	uc007agh.2;uc007agi.2;uc007agj.2;uc011whz.2;uc011wib.2	71096	0	71096	Sntg1
chr1	8954462	8955071	610	MACS_peak_11	Intron (uc007agh.2/71096, intron 3 of 20)	2	71096	uc007agh.2	344806	ENSMUSG00000025909	Sntg1	uc007agh.2;uc007agi.2;uc007agj.2;uc011whz.2;uc011wib.2	71096	0	71096	Sntg1
chr1	8954462	8955071	610	MACS_peak_11	Intron (uc007agh.2/71096, intron 3 of 20)	2	71096	uc007agh.2	344806	ENSMUSG00000025909	Sntg1	uc007agh.2;uc007agi.2;uc007agj.2;uc011whz.2;uc011wib.2	71096	0	71096	Sntg1
chr1	8955300	8955982	683	MACS_peak_12	Intron (uc007agh.2/71096, intron 3 of 20)	2	71096	uc007agh.2	343895	ENSMUSG00000025909	Sntg1	uc007agh.2;uc007agi.2;uc007agj.2;uc011whz.2;uc011wib.2	71096	0	71096	Sntg1
chr1	8955300	8955982	683	MACS_peak_12	Intron (uc007agh.2/71096, intron 3 of 20)	2	71096	uc007agh.2	343895	ENSMUSG00000025909	Sntg1	uc007agh.2;uc007agi.2;uc007agj.2;uc011whz.2;uc011wib.2	71096	0	71096	Sntg1
chr1	8955300	8955982	683	MACS_peak_12	Intron (uc007agh.2/71096, intron 3 of 20)	2	71096	uc007agh.2	343895	ENSMUSG00000025909	Sntg1	uc007agh.2;uc007agi.2;uc007agj.2;uc011whz.2;uc011wib.2	71096	0	71096	Sntg1
chr1	8955300	8955982	683	MACS_peak_12	Intron (uc007agh.2/71096, intron 3 of 20)	2	71096	uc007agh.2	343895	ENSMUSG00000025909	Sntg1	uc007agh.2;uc007agi.2;uc007agj.2;uc011whz.2;uc011wib.2	71096	0	71096	Sntg1
chr1	8955300	8955982	683	MACS_peak_12	Intron (uc007agh.2/71096, intron 3 of 20)	2	71096	uc007agh.2	343895	ENSMUSG00000025909	Sntg1	uc007agh.2;uc007agi.2;uc007agj.2;uc011whz.2;uc011wib.2	71096	0	71096	Sntg1
chr1	9939567	9941514	1948	MACS_peak_13	3_ UTR	1	240697	uc011wie.1	30929	ENSMUSG00000046101	Mcmdc2	uc011wie.1;uc011wif.1;uc007aha.1	240697	0	240697	Mcmdc2
chr1	9939567	9941514	1948	MACS_peak_13	3_ UTR	1	240697	uc011wie.1	30929	ENSMUSG00000046101	Mcmdc2	uc011wie.1;uc011wif.1;uc007aha.1	266793	0	266793	Snord87
chr1	9939567	9941514	1948	MACS_peak_13	3_ UTR	1	240697	uc011wie.1	30929	ENSMUSG00000046101	Mcmdc2	uc011wie.1;uc011wif.1;uc007aha.1	73824	0	73824	Snhg6
chr1	9942123	9942895	773	MACS_peak_14	Promoter	2	266793	uc011wif.1	0	ENSMUSG00000093178	Snord87	uc011wie.1;uc011wif.1;uc007aha.1	240697	0	240697	Mcmdc2
chr1	9942123	9942895	773	MACS_peak_14	Promoter	2	266793	uc011wif.1	0	ENSMUSG00000093178	Snord87	uc011wie.1;uc011wif.1;uc007aha.1	266793	0	266793	Snord87
chr1	9942123	9942895	773	MACS_peak_14	Promoter	2	266793	uc011wif.1	0	ENSMUSG00000093178	Snord87	uc011wie.1;uc011wif.1;uc007aha.1	73824	0	73824	Snhg6
chr1	10671840	10672147	308	MACS_peak_15	Intron (uc007ahq.2/329093, intron 1 of 10)	2	329093	uc007ahq.2	47798	ENSMUSG00000042501	Cpa6	uc007ahq.2;uc007ahr.2	329093	0	329093	Cpa6
chr1	10671840	10672147	308	MACS_peak_15	Intron (uc007ahq.2/329093, intron 1 of 10)	2	329093	uc007ahq.2	47798	ENSMUSG00000042501	Cpa6	uc007ahq.2;uc007ahr.2	329093	0	329093	Cpa6
chr1	11619772	11620087	316	MACS_peak_16	Intron (uc007ahx.2/320492, intron 7 of 13)	1	320492	uc007ahx.2	205667	ENSMUSG00000057715	A830018L16Rik	uc007ahx.2;uc011wij.1;uc011wik.1;uc057aub.1;uc007ahz.1	320492	0	320492	A830018L16Rik
chr1	11619772	11620087	316	MACS_peak_16	Intron (uc007ahx.2/320492, intron 7 of 13)	1	320492	uc007ahx.2	205667	ENSMUSG00000057715	A830018L16Rik	uc007ahx.2;uc011wij.1;uc011wik.1;uc057aub.1;uc007ahz.1	320492	0	320492	A830018L16Rik
chr1	11619772	11620087	316	MACS_peak_16	Intron (uc007ahx.2/320492, intron 7 of 13)	1	320492	uc007ahx.2	205667	ENSMUSG00000057715	A830018L16Rik	uc007ahx.2;uc011wij.1;uc011wik.1;uc057aub.1;uc007ahz.1	320492	0	320492	A830018L16Rik
chr1	11619772	11620087	316	MACS_peak_16	Intron (uc007ahx.2/320492, intron 7 of 13)	1	320492	uc007ahx.2	205667	ENSMUSG00000057715	A830018L16Rik	uc007ahx.2;uc011wij.1;uc011wik.1;uc057aub.1;uc007ahz.1	320492	0	320492	A830018L16Rik
chr1	11619772	11620087	316	MACS_peak_16	Intron (uc007ahx.2/320492, intron 7 of 13)	1	320492	uc007ahx.2	205667	ENSMUSG00000057715	A830018L16Rik	uc007ahx.2;uc011wij.1;uc011wik.1;uc057aub.1;uc007ahz.1	320492	0	320492	A830018L16Rik
chr1	13623441	13624649	1209	MACS_peak_17	Downstream (1-2kb)	2	72265	uc007ait.2	-33531	ENSMUSG00000025935	Tram1	uc007aiu.2	212442	35860	212442	Lactb2
chr1	15851517	15851744	228	MACS_peak_18	Downstream (2-3kb)	2	226866	uc007ajj.1	40978	ENSMUSG00000032719	Sbspon	uc007ajj.1	226866	40978	226866	Sbspon
chr1	16098610	16099173	564	MACS_peak_19	Downstream (2-3kb)	2	19989	uc007ajl.3	5260	ENSMUSG00000043716	Rpl7	uc007ajl.3	19989	5260	19989	Rpl7
chr1	16099215	16099830	616	MACS_peak_20	Downstream (1-2kb)	2	19989	uc007ajl.3	4603	ENSMUSG00000043716	Rpl7	uc007ajl.3	19989	4603	19989	Rpl7
chr1	16451777	16452076	300	MACS_peak_21	Intron (uc007ajn.2/29819, intron 4 of 13)	2	29819	uc007ajn.2	67226	ENSMUSG00000025920	Stau2	uc007ajn.2;uc007ajo.2;uc007ajq.2	29819	0	29819	Stau2
chr1	16451777	16452076	300	MACS_peak_21	Intron (uc007ajn.2/29819, intron 4 of 13)	2	29819	uc007ajn.2	67226	ENSMUSG00000025920	Stau2	uc007ajn.2;uc007ajo.2;uc007ajq.2	29819	0	29819	Stau2
chr1	16451777	16452076	300	MACS_peak_21	Intron (uc007ajn.2/29819, intron 4 of 13)	2	29819	uc007ajn.2	67226	ENSMUSG00000025920	Stau2	uc007ajn.2;uc007ajo.2;uc007ajq.2	29819	0	29819	Stau2
chr1	16640395	16640701	307	MACS_peak_22	Downstream (1-2kb)	2	67923	uc007ajv.2	16164	ENSMUSG00000079658	Eloc	uc007ajv.2;uc007ajw.2;uc057aud.1	67923	16164	67923	Eloc
chr1	16640395	16640701	307	MACS_peak_22	Downstream (1-2kb)	2	67923	uc007ajv.2	16164	ENSMUSG00000079658	Eloc	uc007ajv.2;uc007ajw.2;uc057aud.1	67923	16418	67923	Eloc
chr1	16640395	16640701	307	MACS_peak_22	Downstream (1-2kb)	2	67923	uc007ajv.2	16164	ENSMUSG00000079658	Eloc	uc007ajv.2;uc007ajw.2;uc057aud.1	67923	16418	67923	Eloc
chr1	26707409	26707692	284	MACS_peak_23	Distal Intergenic	2	210940	uc007amz.2	-19949	ENSMUSG00000073722	4931408C20Rik	NA	NA	NA	NA	NA
chr1	30801032	30801300	269	MACS_peak_24	Downstream (1-2kb)	2	213109	uc007ane.1	61956	ENSMUSG00000048874	Phf3	uc007ane.1	213109	0	213109	Phf3
chr1	30824938	30825207	270	MACS_peak_25	Intron (uc007ane.1/213109, intron 3 of 14)	2	213109	uc007ane.1	38049	ENSMUSG00000048874	Phf3	uc007ane.1;uc007anf.1;uc007ang.1	213109	0	213109	Phf3
chr1	30824938	30825207	270	MACS_peak_25	Intron (uc007ane.1/213109, intron 3 of 14)	2	213109	uc007ane.1	38049	ENSMUSG00000048874	Phf3	uc007ane.1;uc007anf.1;uc007ang.1	213109	0	213109	Phf3
chr1	30824938	30825207	270	MACS_peak_25	Intron (uc007ane.1/213109, intron 3 of 14)	2	213109	uc007ane.1	38049	ENSMUSG00000048874	Phf3	uc007ane.1;uc007anf.1;uc007ang.1	213109	0	213109	Phf3
chr1	30853497	30853712	216	MACS_peak_26	Intron (uc007ane.1/213109, intron 1 of 14)	2	213109	uc007ane.1	9544	ENSMUSG00000048874	Phf3	uc007ane.1;uc007anf.1;uc007ang.1	213109	0	213109	Phf3
chr1	30853497	30853712	216	MACS_peak_26	Intron (uc007ane.1/213109, intron 1 of 14)	2	213109	uc007ane.1	9544	ENSMUSG00000048874	Phf3	uc007ane.1;uc007anf.1;uc007ang.1	213109	0	213109	Phf3
chr1	30853497	30853712	216	MACS_peak_26	Intron (uc007ane.1/213109, intron 1 of 14)	2	213109	uc007ane.1	9544	ENSMUSG00000048874	Phf3	uc007ane.1;uc007anf.1;uc007ang.1	213109	0	213109	Phf3
chr1	30940738	30941126	389	MACS_peak_27	3_ UTR	2	19243	uc007anh.1	8629	ENSMUSG00000026064	Ptp4a1	uc007anh.1;uc007ani.1	19243	0	19243	Ptp4a1
chr1	30940738	30941126	389	MACS_peak_27	3_ UTR	2	19243	uc007anh.1	8629	ENSMUSG00000026064	Ptp4a1	uc007anh.1;uc007ani.1	19243	0	19243	Ptp4a1
chr1	36105007	36106640	1634	MACS_peak_28	3_ UTR	1	50785	uc007apn.2	36607	ENSMUSG00000045216	Hs6st1	uc007apn.2	50785	0	50785	Hs6st1
chr1	36694127	36694426	300	MACS_peak_29	Distal Intergenic	1	12859	uc007aqw.1	2640	ENSMUSG00000061518	Cox5b	uc007aqw.1;uc007aqx.1	12859	2640	12859	Cox5b
chr1	36694127	36694426	300	MACS_peak_29	Distal Intergenic	1	12859	uc007aqw.1	2640	ENSMUSG00000061518	Cox5b	uc007aqw.1;uc007aqx.1	226977	15499	226977	Actr1b
chr1	36698250	36698744	495	MACS_peak_30	Downstream (<1kb)	1	12859	uc007aqw.1	6763	ENSMUSG00000061518	Cox5b	uc007aqw.1;uc007aqx.1	12859	6763	12859	Cox5b
chr1	36698250	36698744	495	MACS_peak_30	Downstream (<1kb)	1	12859	uc007aqw.1	6763	ENSMUSG00000061518	Cox5b	uc007aqw.1;uc007aqx.1	226977	11181	226977	Actr1b
chr1	37984729	37985109	381	MACS_peak_31	3_ UTR	2	98258	uc007asm.1	12099	ENSMUSG00000058407	Txndc9	uc007asm.1;uc007asn.1	98258	0	98258	Txndc9
chr1	37984729	37985109	381	MACS_peak_31	3_ UTR	2	98258	uc007asm.1	12099	ENSMUSG00000058407	Txndc9	uc007asm.1;uc007asn.1	98258	0	98258	Txndc9
chr1	38048195	38048499	305	MACS_peak_32	Intron (uc007aso.1/226982, intron 18 of 23)	1	226982	uc007aso.1	50185	ENSMUSG00000026083	Eif5b	uc007aso.1;uc007asp.1;uc007asq.1;uc007asr.1	226982	0	226982	Eif5b
chr1	38048195	38048499	305	MACS_peak_32	Intron (uc007aso.1/226982, intron 18 of 23)	1	226982	uc007aso.1	50185	ENSMUSG00000026083	Eif5b	uc007aso.1;uc007asp.1;uc007asq.1;uc007asr.1	56210	0	56210	Rev1
chr1	38048195	38048499	305	MACS_peak_32	Intron (uc007aso.1/226982, intron 18 of 23)	1	226982	uc007aso.1	50185	ENSMUSG00000026083	Eif5b	uc007aso.1;uc007asp.1;uc007asq.1;uc007asr.1	56210	0	56210	Rev1
chr1	38048195	38048499	305	MACS_peak_32	Intron (uc007aso.1/226982, intron 18 of 23)	1	226982	uc007aso.1	50185	ENSMUSG00000026083	Eif5b	uc007aso.1;uc007asp.1;uc007asq.1;uc007asr.1	56210	0	56210	Rev1
chr1	38049961	38050377	417	MACS_peak_33	Exon (uc007aso.1/226982, exon 22 of 24)	1	226982	uc007aso.1	51951	ENSMUSG00000026083	Eif5b	uc007aso.1;uc007asp.1;uc007asq.1;uc007asr.1	226982	0	226982	Eif5b
chr1	38049961	38050377	417	MACS_peak_33	Exon (uc007aso.1/226982, exon 22 of 24)	1	226982	uc007aso.1	51951	ENSMUSG00000026083	Eif5b	uc007aso.1;uc007asp.1;uc007asq.1;uc007asr.1	56210	0	56210	Rev1
chr1	38049961	38050377	417	MACS_peak_33	Exon (uc007aso.1/226982, exon 22 of 24)	1	226982	uc007aso.1	51951	ENSMUSG00000026083	Eif5b	uc007aso.1;uc007asp.1;uc007asq.1;uc007asr.1	56210	0	56210	Rev1
chr1	38049961	38050377	417	MACS_peak_33	Exon (uc007aso.1/226982, exon 22 of 24)	1	226982	uc007aso.1	51951	ENSMUSG00000026083	Eif5b	uc007aso.1;uc007asp.1;uc007asq.1;uc007asr.1	56210	0	56210	Rev1
chr1	38052548	38052990	443	MACS_peak_34	3_ UTR	1	226982	uc007aso.1	54538	ENSMUSG00000026083	Eif5b	uc007aso.1;uc007asp.1;uc007asq.1;uc007asr.1	226982	0	226982	Eif5b
chr1	38052548	38052990	443	MACS_peak_34	3_ UTR	1	226982	uc007aso.1	54538	ENSMUSG00000026083	Eif5b	uc007aso.1;uc007asp.1;uc007asq.1;uc007asr.1	56210	0	56210	Rev1
chr1	38052548	38052990	443	MACS_peak_34	3_ UTR	1	226982	uc007aso.1	54538	ENSMUSG00000026083	Eif5b	uc007aso.1;uc007asp.1;uc007asq.1;uc007asr.1	56210	0	56210	Rev1
chr1	38052548	38052990	443	MACS_peak_34	3_ UTR	1	226982	uc007aso.1	54538	ENSMUSG00000026083	Eif5b	uc007aso.1;uc007asp.1;uc007asq.1;uc007asr.1	56210	0	56210	Rev1
chr1	39371561	39374569	3009	MACS_peak_35	3_ UTR	1	114641	uc007atf.2	3710	ENSMUSG00000073702	Rpl31	uc007ate.2;uc007atf.2;uc029qnw.1;uc029qnx.1;uc007atg.3;uc007ath.2	114641	3710	114641	Rpl31
chr1	39371561	39374569	3009	MACS_peak_35	3_ UTR	1	114641	uc007atf.2	3710	ENSMUSG00000073702	Rpl31	uc007ate.2;uc007atf.2;uc029qnw.1;uc029qnx.1;uc007atg.3;uc007ath.2	114641	0	114641	Rpl31
chr1	39371561	39374569	3009	MACS_peak_35	3_ UTR	1	114641	uc007atf.2	3710	ENSMUSG00000073702	Rpl31	uc007ate.2;uc007atf.2;uc029qnw.1;uc029qnx.1;uc007atg.3;uc007ath.2	114641	0	114641	Rpl31
chr1	39371561	39374569	3009	MACS_peak_35	3_ UTR	1	114641	uc007atf.2	3710	ENSMUSG00000073702	Rpl31	uc007ate.2;uc007atf.2;uc029qnw.1;uc029qnx.1;uc007atg.3;uc007ath.2	114641	0	114641	Rpl31
chr1	39371561	39374569	3009	MACS_peak_35	3_ UTR	1	114641	uc007atf.2	3710	ENSMUSG00000073702	Rpl31	uc007ate.2;uc007atf.2;uc029qnw.1;uc029qnx.1;uc007atg.3;uc007ath.2	54610	0	54610	Tbc1d8
chr1	39371561	39374569	3009	MACS_peak_35	3_ UTR	1	114641	uc007atf.2	3710	ENSMUSG00000073702	Rpl31	uc007ate.2;uc007atf.2;uc029qnw.1;uc029qnx.1;uc007atg.3;uc007ath.2	54610	0	54610	Tbc1d8
chr1	39374663	39374956	294	MACS_peak_36	Intron (uc007atg.3/54610, intron 17 of 19)	2	54610	uc007atg.3	103791	ENSMUSG00000003134	Tbc1d8	uc007ate.2;uc007atf.2;uc029qnw.1;uc029qnx.1;uc007atg.3;uc007ath.2	114641	6812	114641	Rpl31
chr1	39374663	39374956	294	MACS_peak_36	Intron (uc007atg.3/54610, intron 17 of 19)	2	54610	uc007atg.3	103791	ENSMUSG00000003134	Tbc1d8	uc007ate.2;uc007atf.2;uc029qnw.1;uc029qnx.1;uc007atg.3;uc007ath.2	114641	0	114641	Rpl31
chr1	39374663	39374956	294	MACS_peak_36	Intron (uc007atg.3/54610, intron 17 of 19)	2	54610	uc007atg.3	103791	ENSMUSG00000003134	Tbc1d8	uc007ate.2;uc007atf.2;uc029qnw.1;uc029qnx.1;uc007atg.3;uc007ath.2	114641	0	114641	Rpl31
chr1	39374663	39374956	294	MACS_peak_36	Intron (uc007atg.3/54610, intron 17 of 19)	2	54610	uc007atg.3	103791	ENSMUSG00000003134	Tbc1d8	uc007ate.2;uc007atf.2;uc029qnw.1;uc029qnx.1;uc007atg.3;uc007ath.2	114641	0	114641	Rpl31
chr1	39374663	39374956	294	MACS_peak_36	Intron (uc007atg.3/54610, intron 17 of 19)	2	54610	uc007atg.3	103791	ENSMUSG00000003134	Tbc1d8	uc007ate.2;uc007atf.2;uc029qnw.1;uc029qnx.1;uc007atg.3;uc007ath.2	54610	0	54610	Tbc1d8
chr1	39374663	39374956	294	MACS_peak_36	Intron (uc007atg.3/54610, intron 17 of 19)	2	54610	uc007atg.3	103791	ENSMUSG00000003134	Tbc1d8	uc007ate.2;uc007atf.2;uc029qnw.1;uc029qnx.1;uc007atg.3;uc007ath.2	54610	0	54610	Tbc1d8
chr1	39375600	39376093	494	MACS_peak_37	Intron (uc007atg.3/54610, intron 17 of 19)	2	54610	uc007atg.3	102654	ENSMUSG00000003134	Tbc1d8	uc007ate.2;uc007atf.2;uc029qnw.1;uc029qnx.1;uc007atg.3;uc007ath.2	114641	7749	114641	Rpl31
chr1	39375600	39376093	494	MACS_peak_37	Intron (uc007atg.3/54610, intron 17 of 19)	2	54610	uc007atg.3	102654	ENSMUSG00000003134	Tbc1d8	uc007ate.2;uc007atf.2;uc029qnw.1;uc029qnx.1;uc007atg.3;uc007ath.2	114641	0	114641	Rpl31
chr1	39375600	39376093	494	MACS_peak_37	Intron (uc007atg.3/54610, intron 17 of 19)	2	54610	uc007atg.3	102654	ENSMUSG00000003134	Tbc1d8	uc007ate.2;uc007atf.2;uc029qnw.1;uc029qnx.1;uc007atg.3;uc007ath.2	114641	0	114641	Rpl31
chr1	39375600	39376093	494	MACS_peak_37	Intron (uc007atg.3/54610, intron 17 of 19)	2	54610	uc007atg.3	102654	ENSMUSG00000003134	Tbc1d8	uc007ate.2;uc007atf.2;uc029qnw.1;uc029qnx.1;uc007atg.3;uc007ath.2	114641	0	114641	Rpl31
chr1	39375600	39376093	494	MACS_peak_37	Intron (uc007atg.3/54610, intron 17 of 19)	2	54610	uc007atg.3	102654	ENSMUSG00000003134	Tbc1d8	uc007ate.2;uc007atf.2;uc029qnw.1;uc029qnx.1;uc007atg.3;uc007ath.2	54610	0	54610	Tbc1d8
chr1	39375600	39376093	494	MACS_peak_37	Intron (uc007atg.3/54610, intron 17 of 19)	2	54610	uc007atg.3	102654	ENSMUSG00000003134	Tbc1d8	uc007ate.2;uc007atf.2;uc029qnw.1;uc029qnx.1;uc007atg.3;uc007ath.2	54610	0	54610	Tbc1d8
chr1	39671458	39672064	607	MACS_peak_38	Intron (uc007atn.2/619289, intron 13 of 14)	2	619289	uc007atn.2	48925	ENSMUSG00000057173	Rfx8	uc007atn.2	619289	0	619289	Rfx8
chr1	39672066	39672778	713	MACS_peak_39	Exon (uc007atn.2/619289, exon 13 of 15)	2	619289	uc007atn.2	48211	ENSMUSG00000057173	Rfx8	uc007atn.2	619289	0	619289	Rfx8
chr1	44286378	44286652	275	MACS_peak_40	Distal Intergenic	2	403183	uc007awk.1	-67447	ENSMUSG00000046828	Mettl21e	NA	NA	NA	NA	NA
chr1	50637294	50638320	1027	MACS_peak_41	Distal Intergenic	1	56363	uc007axi.1	-271642	ENSMUSG00000026109	Tmeff2	NA	NA	NA	NA	NA
chr1	51428222	51428502	281	MACS_peak_42	Distal Intergenic	2	109019	uc007axm.1	49897	ENSMUSG00000026107	Nabp1	NA	NA	NA	NA	NA
chr1	51466304	51468960	2657	MACS_peak_43	Exon (uc007axm.1/109019, exon 8 of 8)	2	109019	uc007axm.1	9439	ENSMUSG00000026107	Nabp1	uc007axm.1;uc007axn.1;uc007axo.2;uc057auk.1;uc007axp.1	109019	0	109019	Nabp1
chr1	51466304	51468960	2657	MACS_peak_43	Exon (uc007axm.1/109019, exon 8 of 8)	2	109019	uc007axm.1	9439	ENSMUSG00000026107	Nabp1	uc007axm.1;uc007axn.1;uc007axo.2;uc057auk.1;uc007axp.1	109019	9439	109019	Nabp1
chr1	51466304	51468960	2657	MACS_peak_43	Exon (uc007axm.1/109019, exon 8 of 8)	2	109019	uc007axm.1	9439	ENSMUSG00000026107	Nabp1	uc007axm.1;uc007axn.1;uc007axo.2;uc057auk.1;uc007axp.1	109019	9439	109019	Nabp1
chr1	51466304	51468960	2657	MACS_peak_43	Exon (uc007axm.1/109019, exon 8 of 8)	2	109019	uc007axm.1	9439	ENSMUSG00000026107	Nabp1	uc007axm.1;uc007axn.1;uc007axo.2;uc057auk.1;uc007axp.1	109019	9439	109019	Nabp1
chr1	51466304	51468960	2657	MACS_peak_43	Exon (uc007axm.1/109019, exon 8 of 8)	2	109019	uc007axm.1	9439	ENSMUSG00000026107	Nabp1	uc007axm.1;uc007axn.1;uc007axo.2;uc057auk.1;uc007axp.1	109019	9439	109019	Nabp1
chr1	54983870	54984149	280	MACS_peak_44	Downstream (1-2kb)	2	81898	uc007azw.2	6966	ENSMUSG00000025982	Sf3b1	uc007azw.2;uc007azx.2	81898	6966	81898	Sf3b1
chr1	54983870	54984149	280	MACS_peak_44	Downstream (1-2kb)	2	81898	uc007azw.2	6966	ENSMUSG00000025982	Sf3b1	uc007azw.2;uc007azx.2	81898	43329	81898	Sf3b1
chr1	55076029	55077712	1684	MACS_peak_45	Downstream (<1kb)	2	15510	uc007bab.2	10220	ENSMUSG00000025980	Hspd1	uc007bab.2;uc007azz.1;uc007baa.1	15510	10220	15510	Hspd1
chr1	55076029	55077712	1684	MACS_peak_45	Downstream (<1kb)	2	15510	uc007bab.2	10220	ENSMUSG00000025980	Hspd1	uc007bab.2;uc007azz.1;uc007baa.1	67876	23259	67876	Coq10b
chr1	55076029	55077712	1684	MACS_peak_45	Downstream (<1kb)	2	15510	uc007bab.2	10220	ENSMUSG00000025980	Hspd1	uc007bab.2;uc007azz.1;uc007baa.1	67876	23259	67876	Coq10b
chr1	55092200	55092607	408	MACS_peak_46	Distal Intergenic	1	15528	uc007bac.2	4052	ENSMUSG00000073676	Hspe1	uc007bab.2;uc007bac.2	15510	-4268	15510	Hspd1
chr1	55092200	55092607	408	MACS_peak_46	Distal Intergenic	1	15528	uc007bac.2	4052	ENSMUSG00000073676	Hspe1	uc007bab.2;uc007bac.2	15528	4052	15528	Hspe1
chr1	55813760	55814009	250	MACS_peak_47	Distal Intergenic	1	329159	uc007bao.2	-117232	ENSMUSG00000099950	9130227L01Rik	NA	NA	NA	NA	NA
chr1	58409470	58410221	752	MACS_peak_48	Downstream (1-2kb)	2	12747	uc057auo.1	5438	ENSMUSG00000026034	Clk1	uc057auo.1;uc007bbs.2;uc007bbt.2;uc007bbu.2;uc007bbq.1;uc007bbr.1	12747	5438	12747	Clk1
chr1	58409470	58410221	752	MACS_peak_48	Downstream (1-2kb)	2	12747	uc057auo.1	5438	ENSMUSG00000026034	Clk1	uc057auo.1;uc007bbs.2;uc007bbt.2;uc007bbu.2;uc007bbq.1;uc007bbr.1	12747	13867	12747	Clk1
chr1	58409470	58410221	752	MACS_peak_48	Downstream (1-2kb)	2	12747	uc057auo.1	5438	ENSMUSG00000026034	Clk1	uc057auo.1;uc007bbs.2;uc007bbt.2;uc007bbu.2;uc007bbq.1;uc007bbr.1	12747	13867	12747	Clk1
chr1	58409470	58410221	752	MACS_peak_48	Downstream (1-2kb)	2	12747	uc057auo.1	5438	ENSMUSG00000026034	Clk1	uc057auo.1;uc007bbs.2;uc007bbt.2;uc007bbu.2;uc007bbq.1;uc007bbr.1	12747	13867	12747	Clk1
chr1	58409470	58410221	752	MACS_peak_48	Downstream (1-2kb)	2	12747	uc057auo.1	5438	ENSMUSG00000026034	Clk1	uc057auo.1;uc007bbs.2;uc007bbt.2;uc007bbu.2;uc007bbq.1;uc007bbr.1	66882	16373	66882	Bzw1
chr1	58409470	58410221	752	MACS_peak_48	Downstream (1-2kb)	2	12747	uc057auo.1	5438	ENSMUSG00000026034	Clk1	uc057auo.1;uc007bbs.2;uc007bbt.2;uc007bbu.2;uc007bbq.1;uc007bbr.1	66882	16334	66882	Bzw1
chr1	58900138	58900450	313	MACS_peak_49	3_ UTR	2	70827	uc007bcv.2	73032	ENSMUSG00000026028	Trak2	uc007bcv.2	70827	0	70827	Trak2
chr1	59431872	59432082	211	MACS_peak_50	Distal Intergenic	1	14369	uc011wlq.1	-50065	ENSMUSG00000041075	Fzd7	NA	NA	NA	NA	NA
chr1	59718465	59719101	637	MACS_peak_51	Distal Intergenic	1	100217421	uc011wls.1	13657	NA	Snord11	NA	NA	NA	NA	NA
chr1	59719857	59720325	469	MACS_peak_52	Distal Intergenic	1	100217421	uc011wls.1	15049	NA	Snord11	NA	NA	NA	NA	NA
chr1	60075285	60075585	301	MACS_peak_53	Downstream (1-2kb)	2	57750	uc007bee.2	22322	ENSMUSG00000026019	Wdr12	uc007bee.2;uc007bef.2;uc007beg.2	57750	22322	57750	Wdr12
chr1	60075285	60075585	301	MACS_peak_53	Downstream (1-2kb)	2	57750	uc007bee.2	22322	ENSMUSG00000026019	Wdr12	uc007bee.2;uc007bef.2;uc007beg.2	57750	22549	57750	Wdr12
chr1	60075285	60075585	301	MACS_peak_53	Downstream (1-2kb)	2	57750	uc007bee.2	22322	ENSMUSG00000026019	Wdr12	uc007bee.2;uc007bef.2;uc007beg.2	57750	22915	57750	Wdr12
chr1	60482390	60482664	275	MACS_peak_54	Downstream (<1kb)	1	329165	uc007ber.2	72771	ENSMUSG00000026782	Abi2	uc007bep.2;uc007beq.2;uc007ber.2;uc007bet.2	329165	72771	329165	Abi2
chr1	60482390	60482664	275	MACS_peak_54	Downstream (<1kb)	1	329165	uc007ber.2	72771	ENSMUSG00000026782	Abi2	uc007bep.2;uc007beq.2;uc007ber.2;uc007bet.2	329165	72771	329165	Abi2
chr1	60482390	60482664	275	MACS_peak_54	Downstream (<1kb)	1	329165	uc007ber.2	72771	ENSMUSG00000026782	Abi2	uc007bep.2;uc007beq.2;uc007ber.2;uc007bet.2	329165	72771	329165	Abi2
chr1	60482390	60482664	275	MACS_peak_54	Downstream (<1kb)	1	329165	uc007ber.2	72771	ENSMUSG00000026782	Abi2	uc007bep.2;uc007beq.2;uc007ber.2;uc007bet.2	77300	84101	77300	Raph1
chr1	63180185	63181668	1484	MACS_peak_55	3_ UTR	1	55949	uc007bfz.2	3354	ENSMUSG00000025967	Eef1b2	uc011wme.1;uc007bfu.2;uc007bfv.2;uc007bfy.2;uc011wmd.1;uc007bfx.2;uc007bga.3;uc007bfz.2	100217464	1162	100217464	Snora41
chr1	63180185	63181668	1484	MACS_peak_55	3_ UTR	1	55949	uc007bfz.2	3354	ENSMUSG00000025967	Eef1b2	uc011wme.1;uc007bfu.2;uc007bfv.2;uc007bfy.2;uc011wmd.1;uc007bfx.2;uc007bga.3;uc007bfz.2	227197	-3363	227197	Ndufs1
chr1	63180185	63181668	1484	MACS_peak_55	3_ UTR	1	55949	uc007bfz.2	3354	ENSMUSG00000025967	Eef1b2	uc011wme.1;uc007bfu.2;uc007bfv.2;uc007bfy.2;uc011wmd.1;uc007bfx.2;uc007bga.3;uc007bfz.2	227197	-3363	227197	Ndufs1
chr1	63180185	63181668	1484	MACS_peak_55	3_ UTR	1	55949	uc007bfz.2	3354	ENSMUSG00000025967	Eef1b2	uc011wme.1;uc007bfu.2;uc007bfv.2;uc007bfy.2;uc011wmd.1;uc007bfx.2;uc007bga.3;uc007bfz.2	227197	-3363	227197	Ndufs1
chr1	63180185	63181668	1484	MACS_peak_55	3_ UTR	1	55949	uc007bfz.2	3354	ENSMUSG00000025967	Eef1b2	uc011wme.1;uc007bfu.2;uc007bfv.2;uc007bfy.2;uc011wmd.1;uc007bfx.2;uc007bga.3;uc007bfz.2	227197	-3363	227197	Ndufs1
chr1	63180185	63181668	1484	MACS_peak_55	3_ UTR	1	55949	uc007bfz.2	3354	ENSMUSG00000025967	Eef1b2	uc011wme.1;uc007bfu.2;uc007bfv.2;uc007bfy.2;uc011wmd.1;uc007bfx.2;uc007bga.3;uc007bfz.2	227197	-3363	227197	Ndufs1
chr1	63180185	63181668	1484	MACS_peak_55	3_ UTR	1	55949	uc007bfz.2	3354	ENSMUSG00000025967	Eef1b2	uc011wme.1;uc007bfu.2;uc007bfv.2;uc007bfy.2;uc011wmd.1;uc007bfx.2;uc007bga.3;uc007bfz.2	241070	32613	241070	Gpr1
chr1	63180185	63181668	1484	MACS_peak_55	3_ UTR	1	55949	uc007bfz.2	3354	ENSMUSG00000025967	Eef1b2	uc011wme.1;uc007bfu.2;uc007bfv.2;uc007bfy.2;uc011wmd.1;uc007bfx.2;uc007bga.3;uc007bfz.2	55949	0	55949	Eef1b2
chr1	63309682	63310670	989	MACS_peak_56	3_ UTR	1	73884	uc033fje.1	109324	ENSMUSG00000027520	Zdbf2	uc033fje.1;uc033fjf.1;uc007bgb.2;uc007bgc.2	73884	0	73884	Zdbf2
chr1	63309682	63310670	989	MACS_peak_56	3_ UTR	1	73884	uc033fje.1	109324	ENSMUSG00000027520	Zdbf2	uc033fje.1;uc033fjf.1;uc007bgb.2;uc007bgc.2	73884	0	73884	Zdbf2
chr1	63309682	63310670	989	MACS_peak_56	3_ UTR	1	73884	uc033fje.1	109324	ENSMUSG00000027520	Zdbf2	uc033fje.1;uc033fjf.1;uc007bgb.2;uc007bgc.2	73884	0	73884	Zdbf2
chr1	63309682	63310670	989	MACS_peak_56	3_ UTR	1	73884	uc033fje.1	109324	ENSMUSG00000027520	Zdbf2	uc033fje.1;uc033fjf.1;uc007bgb.2;uc007bgc.2	73884	0	73884	Zdbf2
chr1	63310719	63311088	370	MACS_peak_57	3_ UTR	1	73884	uc033fje.1	110361	ENSMUSG00000027520	Zdbf2	uc033fje.1;uc033fjf.1;uc007bgb.2;uc007bgc.2	73884	0	73884	Zdbf2
chr1	63310719	63311088	370	MACS_peak_57	3_ UTR	1	73884	uc033fje.1	110361	ENSMUSG00000027520	Zdbf2	uc033fje.1;uc033fjf.1;uc007bgb.2;uc007bgc.2	73884	0	73884	Zdbf2
chr1	63310719	63311088	370	MACS_peak_57	3_ UTR	1	73884	uc033fje.1	110361	ENSMUSG00000027520	Zdbf2	uc033fje.1;uc033fjf.1;uc007bgb.2;uc007bgc.2	73884	0	73884	Zdbf2
chr1	63310719	63311088	370	MACS_peak_57	3_ UTR	1	73884	uc033fje.1	110361	ENSMUSG00000027520	Zdbf2	uc033fje.1;uc033fjf.1;uc007bgb.2;uc007bgc.2	73884	0	73884	Zdbf2
chr1	63311728	63312023	296	MACS_peak_58	3_ UTR	1	73884	uc033fje.1	111370	ENSMUSG00000027520	Zdbf2	uc033fje.1;uc033fjf.1;uc007bgb.2;uc007bgc.2	73884	0	73884	Zdbf2
chr1	63311728	63312023	296	MACS_peak_58	3_ UTR	1	73884	uc033fje.1	111370	ENSMUSG00000027520	Zdbf2	uc033fje.1;uc033fjf.1;uc007bgb.2;uc007bgc.2	73884	0	73884	Zdbf2
chr1	63311728	63312023	296	MACS_peak_58	3_ UTR	1	73884	uc033fje.1	111370	ENSMUSG00000027520	Zdbf2	uc033fje.1;uc033fjf.1;uc007bgb.2;uc007bgc.2	73884	0	73884	Zdbf2
chr1	63311728	63312023	296	MACS_peak_58	3_ UTR	1	73884	uc033fje.1	111370	ENSMUSG00000027520	Zdbf2	uc033fje.1;uc033fjf.1;uc007bgb.2;uc007bgc.2	73884	0	73884	Zdbf2
chr1	63586405	63586653	249	MACS_peak_59	Intron (uc007bgg.2/23792, intron 25 of 25)	1	23792	uc007bgg.2	140514	ENSMUSG00000025964	Adam23	uc007bgg.2;uc007bgh.2;uc011wmf.2	23792	0	23792	Adam23
chr1	63586405	63586653	249	MACS_peak_59	Intron (uc007bgg.2/23792, intron 25 of 25)	1	23792	uc007bgg.2	140514	ENSMUSG00000025964	Adam23	uc007bgg.2;uc007bgh.2;uc011wmf.2	23792	0	23792	Adam23
chr1	63586405	63586653	249	MACS_peak_59	Intron (uc007bgg.2/23792, intron 25 of 25)	1	23792	uc007bgg.2	140514	ENSMUSG00000025964	Adam23	uc007bgg.2;uc007bgh.2;uc011wmf.2	23792	0	23792	Adam23
chr1	63586724	63587061	338	MACS_peak_60	Intron (uc007bgg.2/23792, intron 25 of 25)	1	23792	uc007bgg.2	140833	ENSMUSG00000025964	Adam23	uc007bgg.2;uc007bgh.2;uc011wmf.2	23792	0	23792	Adam23
chr1	63586724	63587061	338	MACS_peak_60	Intron (uc007bgg.2/23792, intron 25 of 25)	1	23792	uc007bgg.2	140833	ENSMUSG00000025964	Adam23	uc007bgg.2;uc007bgh.2;uc011wmf.2	23792	0	23792	Adam23
chr1	63586724	63587061	338	MACS_peak_60	Intron (uc007bgg.2/23792, intron 25 of 25)	1	23792	uc007bgg.2	140833	ENSMUSG00000025964	Adam23	uc007bgg.2;uc007bgh.2;uc011wmf.2	23792	0	23792	Adam23
chr1	63587994	63588488	495	MACS_peak_61	Intron (uc007bgg.2/23792, intron 25 of 25)	1	23792	uc007bgg.2	142103	ENSMUSG00000025964	Adam23	uc007bgg.2;uc007bgh.2;uc011wmf.2	23792	0	23792	Adam23
chr1	63587994	63588488	495	MACS_peak_61	Intron (uc007bgg.2/23792, intron 25 of 25)	1	23792	uc007bgg.2	142103	ENSMUSG00000025964	Adam23	uc007bgg.2;uc007bgh.2;uc011wmf.2	23792	0	23792	Adam23
chr1	63587994	63588488	495	MACS_peak_61	Intron (uc007bgg.2/23792, intron 25 of 25)	1	23792	uc007bgg.2	142103	ENSMUSG00000025964	Adam23	uc007bgg.2;uc007bgh.2;uc011wmf.2	23792	0	23792	Adam23
chr1	63589116	63589836	721	MACS_peak_62	Intron (uc007bgg.2/23792, intron 25 of 25)	1	23792	uc007bgg.2	143225	ENSMUSG00000025964	Adam23	uc007bgg.2;uc007bgh.2;uc011wmf.2	23792	0	23792	Adam23
chr1	63589116	63589836	721	MACS_peak_62	Intron (uc007bgg.2/23792, intron 25 of 25)	1	23792	uc007bgg.2	143225	ENSMUSG00000025964	Adam23	uc007bgg.2;uc007bgh.2;uc011wmf.2	23792	0	23792	Adam23
chr1	63589116	63589836	721	MACS_peak_62	Intron (uc007bgg.2/23792, intron 25 of 25)	1	23792	uc007bgg.2	143225	ENSMUSG00000025964	Adam23	uc007bgg.2;uc007bgh.2;uc011wmf.2	23792	0	23792	Adam23
chr1	71584142	71584582	441	MACS_peak_63	Downstream (<1kb)	1	108147	uc007bjt.2	26986	ENSMUSG00000026192	Atic	uc007bjt.2;uc007bju.2;uc007bjv.2;uc007bjw.2;uc007bjx.2;uc007bjy.2;uc007bjz.2;uc007bka.2	108147	26986	108147	Atic
chr1	71584142	71584582	441	MACS_peak_63	Downstream (<1kb)	1	108147	uc007bjt.2	26986	ENSMUSG00000026192	Atic	uc007bjt.2;uc007bju.2;uc007bjv.2;uc007bjw.2;uc007bjx.2;uc007bjy.2;uc007bjz.2;uc007bka.2	14268	68652	14268	Fn1
chr1	71584142	71584582	441	MACS_peak_63	Downstream (<1kb)	1	108147	uc007bjt.2	26986	ENSMUSG00000026192	Atic	uc007bjt.2;uc007bju.2;uc007bjv.2;uc007bjw.2;uc007bjx.2;uc007bjy.2;uc007bjz.2;uc007bka.2	14268	68652	14268	Fn1
chr1	71584142	71584582	441	MACS_peak_63	Downstream (<1kb)	1	108147	uc007bjt.2	26986	ENSMUSG00000026192	Atic	uc007bjt.2;uc007bju.2;uc007bjv.2;uc007bjw.2;uc007bjx.2;uc007bjy.2;uc007bjz.2;uc007bka.2	14268	68652	14268	Fn1
chr1	71584142	71584582	441	MACS_peak_63	Downstream (<1kb)	1	108147	uc007bjt.2	26986	ENSMUSG00000026192	Atic	uc007bjt.2;uc007bju.2;uc007bjv.2;uc007bjw.2;uc007bjx.2;uc007bjy.2;uc007bjz.2;uc007bka.2	14268	68652	14268	Fn1
chr1	71584142	71584582	441	MACS_peak_63	Downstream (<1kb)	1	108147	uc007bjt.2	26986	ENSMUSG00000026192	Atic	uc007bjt.2;uc007bju.2;uc007bjv.2;uc007bjw.2;uc007bjx.2;uc007bjy.2;uc007bjz.2;uc007bka.2	14268	68652	14268	Fn1
chr1	71584142	71584582	441	MACS_peak_63	Downstream (<1kb)	1	108147	uc007bjt.2	26986	ENSMUSG00000026192	Atic	uc007bjt.2;uc007bju.2;uc007bjv.2;uc007bjw.2;uc007bjx.2;uc007bjy.2;uc007bjz.2;uc007bka.2	14268	68652	14268	Fn1
chr1	71584142	71584582	441	MACS_peak_63	Downstream (<1kb)	1	108147	uc007bjt.2	26986	ENSMUSG00000026192	Atic	uc007bjt.2;uc007bju.2;uc007bjv.2;uc007bjw.2;uc007bjx.2;uc007bjy.2;uc007bjz.2;uc007bka.2	14268	68652	14268	Fn1
chr1	72244128	72244496	369	MACS_peak_64	Exon (uc007bkh.1/uc007bkh.1, exon 1 of 4)	2	381269	uc007bkg.2	-31821	ENSMUSG00000039395	Mreg	NA	NA	NA	NA	NA
chr1	72714693	72716510	1818	MACS_peak_65	Distal Intergenic	1	19981	uc007bkv.2	3433	ENSMUSG00000046330	Rpl37a	uc007bkv.2	19981	3433	19981	Rpl37a
chr1	72716604	72717090	487	MACS_peak_66	Distal Intergenic	1	19981	uc007bkv.2	5344	ENSMUSG00000046330	Rpl37a	uc007bkv.2	19981	5344	19981	Rpl37a
chr1	72717165	72717707	543	MACS_peak_67	Distal Intergenic	1	19981	uc007bkv.2	5905	ENSMUSG00000046330	Rpl37a	uc007bkv.2	19981	5905	19981	Rpl37a
chr1	72852722	72853068	347	MACS_peak_68	Distal Intergenic	2	16011	uc007bkx.1	21797	ENSMUSG00000026185	Igfbp5	uc007bkw.2;uc057auw.1;uc007bkx.1	16008	28242	16008	Igfbp2
chr1	72852722	72853068	347	MACS_peak_68	Distal Intergenic	2	16011	uc007bkx.1	21797	ENSMUSG00000026185	Igfbp5	uc007bkw.2;uc057auw.1;uc007bkx.1	16008	27335	16008	Igfbp2
chr1	72852722	72853068	347	MACS_peak_68	Distal Intergenic	2	16011	uc007bkx.1	21797	ENSMUSG00000026185	Igfbp5	uc007bkw.2;uc057auw.1;uc007bkx.1	16011	21797	16011	Igfbp5
chr1	74532985	74533441	457	MACS_peak_69	Intron (uc007bmd.2/319651, intron 1 of 25)	2	319651	uc007bmd.2	10845	ENSMUSG00000033364	Usp37	uc007bmd.2;uc007bmf.2	319651	0	319651	Usp37
chr1	74532985	74533441	457	MACS_peak_69	Intron (uc007bmd.2/319651, intron 1 of 25)	2	319651	uc007bmd.2	10845	ENSMUSG00000033364	Usp37	uc007bmd.2;uc007bmf.2	58184	26925	58184	Cnot9
chr1	75942999	75943447	449	MACS_peak_70	Distal Intergenic	1	20536	uc007bpx.2	395055	ENSMUSG00000006576	Slc4a3	NA	NA	NA	NA	NA
chr1	81978111	81978499	389	MACS_peak_71	Distal Intergenic	1	102466629	uc033fjw.1	-153417	ENSMUSG00000098797	Mir6344	NA	NA	NA	NA	NA
chr1	81979441	81979754	314	MACS_peak_72	Distal Intergenic	1	102466629	uc033fjw.1	-152162	ENSMUSG00000098797	Mir6344	NA	NA	NA	NA	NA
chr1	82001707	82002233	527	MACS_peak_73	Distal Intergenic	1	102466629	uc033fjw.1	-129683	ENSMUSG00000098797	Mir6344	NA	NA	NA	NA	NA
chr1	82002384	82002988	605	MACS_peak_74	Distal Intergenic	1	102466629	uc033fjw.1	-128928	ENSMUSG00000098797	Mir6344	NA	NA	NA	NA	NA
chr1	84721607	84721948	342	MACS_peak_75	3_ UTR	2	14897	uc007bsy.1	117356	ENSMUSG00000026219	Trip12	uc007bsy.1	14897	0	14897	Trip12
chr1	86344015	86345216	1202	MACS_peak_76	3_ UTR	2	17975	uc007bvl.1	14239	ENSMUSG00000026234	Ncl	uc007bvl.1	17975	0	17975	Ncl
chr1	86345350	86346257	908	MACS_peak_77	3_ UTR	2	17975	uc007bvl.1	13198	ENSMUSG00000026234	Ncl	uc011woi.1;uc007bvl.1	100303740	5028	100303740	Snora75
chr1	86345350	86346257	908	MACS_peak_77	3_ UTR	2	17975	uc007bvl.1	13198	ENSMUSG00000026234	Ncl	uc011woi.1;uc007bvl.1	17975	0	17975	Ncl
chr1	86346771	86347059	289	MACS_peak_78	3_ UTR	2	17975	uc007bvl.1	12396	ENSMUSG00000026234	Ncl	uc011woi.1;uc033fke.1;uc007bvl.1	100303740	4226	100303740	Snora75
chr1	86346771	86347059	289	MACS_peak_78	3_ UTR	2	17975	uc007bvl.1	12396	ENSMUSG00000026234	Ncl	uc011woi.1;uc033fke.1;uc007bvl.1	102465895	5068	102465895	Gm24148
chr1	86346771	86347059	289	MACS_peak_78	3_ UTR	2	17975	uc007bvl.1	12396	ENSMUSG00000026234	Ncl	uc011woi.1;uc033fke.1;uc007bvl.1	17975	0	17975	Ncl
chr1	86347256	86349845	2590	MACS_peak_79	3_ UTR	2	17975	uc007bvl.1	9610	ENSMUSG00000026234	Ncl	uc011woi.1;uc033fke.1;uc007bvl.1	100303740	1440	100303740	Snora75
chr1	86347256	86349845	2590	MACS_peak_79	3_ UTR	2	17975	uc007bvl.1	9610	ENSMUSG00000026234	Ncl	uc011woi.1;uc033fke.1;uc007bvl.1	102465895	2282	102465895	Gm24148
chr1	86347256	86349845	2590	MACS_peak_79	3_ UTR	2	17975	uc007bvl.1	9610	ENSMUSG00000026234	Ncl	uc011woi.1;uc033fke.1;uc007bvl.1	17975	0	17975	Ncl
chr1	86531009	86532589	1581	MACS_peak_80	Distal Intergenic	1	19231	uc007bvp.1	4273	ENSMUSG00000026238	Ptma	uc007bvp.1	19231	4273	19231	Ptma
chr1	87716792	87717087	296	MACS_peak_81	Intron (uc007bxc.3/16331, intron 25 of 26)	1	16331	uc007bxc.3	96480	ENSMUSG00000026288	Inpp5d	uc007bxc.3;uc007bxd.3;uc007bxe.3;uc007bxf.3;uc007bxg.3;uc007bxh.3	16331	0	16331	Inpp5d
chr1	87716792	87717087	296	MACS_peak_81	Intron (uc007bxc.3/16331, intron 25 of 26)	1	16331	uc007bxc.3	96480	ENSMUSG00000026288	Inpp5d	uc007bxc.3;uc007bxd.3;uc007bxe.3;uc007bxf.3;uc007bxg.3;uc007bxh.3	16331	0	16331	Inpp5d
chr1	87716792	87717087	296	MACS_peak_81	Intron (uc007bxc.3/16331, intron 25 of 26)	1	16331	uc007bxc.3	96480	ENSMUSG00000026288	Inpp5d	uc007bxc.3;uc007bxd.3;uc007bxe.3;uc007bxf.3;uc007bxg.3;uc007bxh.3	16331	0	16331	Inpp5d
chr1	87716792	87717087	296	MACS_peak_81	Intron (uc007bxc.3/16331, intron 25 of 26)	1	16331	uc007bxc.3	96480	ENSMUSG00000026288	Inpp5d	uc007bxc.3;uc007bxd.3;uc007bxe.3;uc007bxf.3;uc007bxg.3;uc007bxh.3	16331	0	16331	Inpp5d
chr1	87716792	87717087	296	MACS_peak_81	Intron (uc007bxc.3/16331, intron 25 of 26)	1	16331	uc007bxc.3	96480	ENSMUSG00000026288	Inpp5d	uc007bxc.3;uc007bxd.3;uc007bxe.3;uc007bxf.3;uc007bxg.3;uc007bxh.3	16331	0	16331	Inpp5d
chr1	87716792	87717087	296	MACS_peak_81	Intron (uc007bxc.3/16331, intron 25 of 26)	1	16331	uc007bxc.3	96480	ENSMUSG00000026288	Inpp5d	uc007bxc.3;uc007bxd.3;uc007bxe.3;uc007bxf.3;uc007bxg.3;uc007bxh.3	16331	0	16331	Inpp5d
chr1	88262769	88263098	330	MACS_peak_82	3_ UTR	2	381280	uc011wow.1	6315	ENSMUSG00000044783	Hjurp	uc033fki.1;uc011wow.1;uc007bym.2;uc007byn.2	100040766	35749	100040766	Mroh2a
chr1	88262769	88263098	330	MACS_peak_82	3_ UTR	2	381280	uc011wow.1	6315	ENSMUSG00000044783	Hjurp	uc033fki.1;uc011wow.1;uc007bym.2;uc007byn.2	381280	0	381280	Hjurp
chr1	88262769	88263098	330	MACS_peak_82	3_ UTR	2	381280	uc011wow.1	6315	ENSMUSG00000044783	Hjurp	uc033fki.1;uc011wow.1;uc007bym.2;uc007byn.2	381280	0	381280	Hjurp
chr1	88262769	88263098	330	MACS_peak_82	3_ UTR	2	381280	uc011wow.1	6315	ENSMUSG00000044783	Hjurp	uc033fki.1;uc011wow.1;uc007bym.2;uc007byn.2	381280	0	381280	Hjurp
chr1	89102045	89102285	241	MACS_peak_83	Intron (uc007byv.1/98402, intron 1 of 5)	1	98402	uc007byv.1	31583	ENSMUSG00000036206	Sh3bp4	uc007byv.1	98402	0	98402	Sh3bp4
chr1	90622363	90622792	430	MACS_peak_84	Distal Intergenic	1	108679	uc007bzi.1	18938	ENSMUSG00000034432	Cops8	NA	NA	NA	NA	NA
chr1	93306131	93306583	453	MACS_peak_85	Promoter	2	69821	uc007cdp.2	-252	ENSMUSG00000026273	Mterf4	uc007cdq.1;uc007cdr.1;uc007cdt.2;uc007cdo.2;uc057avc.1;uc007cdp.2	269224	6565	269224	Pask
chr1	93306131	93306583	453	MACS_peak_85	Promoter	2	69821	uc007cdp.2	-252	ENSMUSG00000026273	Mterf4	uc007cdq.1;uc007cdr.1;uc007cdt.2;uc007cdo.2;uc057avc.1;uc007cdp.2	269224	10830	269224	Pask
chr1	93306131	93306583	453	MACS_peak_85	Promoter	2	69821	uc007cdp.2	-252	ENSMUSG00000026273	Mterf4	uc007cdq.1;uc007cdr.1;uc007cdt.2;uc007cdo.2;uc057avc.1;uc007cdp.2	269224	36205	269224	Pask
chr1	93306131	93306583	453	MACS_peak_85	Promoter	2	69821	uc007cdp.2	-252	ENSMUSG00000026273	Mterf4	uc007cdq.1;uc007cdr.1;uc007cdt.2;uc007cdo.2;uc057avc.1;uc007cdp.2	69821	-252	69821	Mterf4
chr1	93306131	93306583	453	MACS_peak_85	Promoter	2	69821	uc007cdp.2	-252	ENSMUSG00000026273	Mterf4	uc007cdq.1;uc007cdr.1;uc007cdt.2;uc007cdo.2;uc057avc.1;uc007cdp.2	69821	-252	69821	Mterf4
chr1	93306131	93306583	453	MACS_peak_85	Promoter	2	69821	uc007cdp.2	-252	ENSMUSG00000026273	Mterf4	uc007cdq.1;uc007cdr.1;uc007cdt.2;uc007cdo.2;uc057avc.1;uc007cdp.2	69821	-252	69821	Mterf4
chr1	93619843	93620138	296	MACS_peak_86	Exon (uc056ydn.1/uc056ydn.1, exon 1 of 1)	1	227377	uc007cec.2	107739	ENSMUSG00000034066	Farp2	uc007cec.2;uc007ced.1	227377	0	227377	Farp2
chr1	93619843	93620138	296	MACS_peak_86	Exon (uc056ydn.1/uc056ydn.1, exon 1 of 1)	1	227377	uc007cec.2	107739	ENSMUSG00000034066	Farp2	uc007cec.2;uc007ced.1	59041	15589	59041	Stk25
chr1	93791954	93792485	532	MACS_peak_87	Downstream (<1kb)	2	21915	uc007cel.1	6878	ENSMUSG00000026281	Dtymk	uc007cek.2;uc007cej.1	21915	9449	21915	Dtymk
chr1	93791954	93792485	532	MACS_peak_87	Downstream (<1kb)	2	21915	uc007cel.1	6878	ENSMUSG00000026281	Dtymk	uc007cek.2;uc007cej.1	66615	36921	66615	Atg4b
chr1	94946687	94946988	302	MACS_peak_88	Distal Intergenic	1	74689	uc007cew.1	149245	ENSMUSG00000100518	4930440C22Rik	NA	NA	NA	NA	NA
chr1	95045661	95046539	879	MACS_peak_89	Distal Intergenic	1	74689	uc007cew.1	248219	ENSMUSG00000100518	4930440C22Rik	NA	NA	NA	NA	NA
chr1	96201025	96201376	352	MACS_peak_90	Distal Intergenic	2	73454	uc029qsg.1	-179267	ENSMUSG00000100062	1700063A18Rik	NA	NA	NA	NA	NA
chr1	106298616	106298886	271	MACS_peak_91	Intron (uc007cgv.2/98432, intron 3 of 16)	1	98432	uc007cgv.2	126747	ENSMUSG00000044340	Phlpp1	uc007cgv.2	98432	0	98432	Phlpp1
chr1	106765217	106765488	272	MACS_peak_92	Distal Intergenic	2	70750	uc057avg.1	-5475	ENSMUSG00000009905	Kdsr	NA	NA	NA	NA	NA
chr1	111621662	111621928	267	MACS_peak_93	Distal Intergenic	2	319901	uc007chy.1	242990	ENSMUSG00000038702	Dsel	NA	NA	NA	NA	NA
chr1	121552090	121552391	302	MACS_peak_94	Downstream (1-2kb)	2	66942	uc007cjw.2	15589	ENSMUSG00000001674	Ddx18	uc007cjw.2	66942	15589	66942	Ddx18
chr1	127808784	127809203	420	MACS_peak_95	Distal Intergenic	1	72949	uc007clb.1	12213	ENSMUSG00000026349	Ccnt2	uc007ckz.1;uc007cla.2;uc007clb.1	72949	34620	72949	Ccnt2
chr1	127808784	127809203	420	MACS_peak_95	Distal Intergenic	1	72949	uc007clb.1	12213	ENSMUSG00000026349	Ccnt2	uc007ckz.1;uc007cla.2;uc007clb.1	72949	34620	72949	Ccnt2
chr1	127808784	127809203	420	MACS_peak_95	Distal Intergenic	1	72949	uc007clb.1	12213	ENSMUSG00000026349	Ccnt2	uc007ckz.1;uc007cla.2;uc007clb.1	72949	12213	72949	Ccnt2
chr1	127810869	127811341	473	MACS_peak_96	Distal Intergenic	1	72949	uc007clb.1	14298	ENSMUSG00000026349	Ccnt2	uc011wra.1	22625	28949	22625	Map3k19
chr1	131825161	131825490	330	MACS_peak_97	Distal Intergenic	1	98396	uc007cnu.3	-2522	ENSMUSG00000013275	Slc41a1	uc007cnu.3	98396	0	98396	Slc41a1
chr1	131847659	131847956	298	MACS_peak_98	3_ UTR	1	98396	uc007cnu.3	19647	ENSMUSG00000013275	Slc41a1	uc007cnu.3	98396	0	98396	Slc41a1
chr1	131848091	131848699	609	MACS_peak_99	3_ UTR	1	98396	uc007cnu.3	20079	ENSMUSG00000013275	Slc41a1	uc007cnu.3	98396	0	98396	Slc41a1
chr1	131934906	131935231	326	MACS_peak_100	3_ UTR	1	98415	uc007cnx.2	24448	ENSMUSG00000026434	Nucks1	uc007cnx.2;uc007cny.2	98415	0	98415	Nucks1
chr1	131934906	131935231	326	MACS_peak_100	3_ UTR	1	98415	uc007cnx.2	24448	ENSMUSG00000026434	Nucks1	uc007cnx.2;uc007cny.2	98415	0	98415	Nucks1
chr1	131936881	131937283	403	MACS_peak_101	Distal Intergenic	1	212980	uc007cnz.2	-25632	ENSMUSG00000026435	Slc45a3	uc007cnx.2;uc007cny.2	98415	0	98415	Nucks1
chr1	131936881	131937283	403	MACS_peak_101	Distal Intergenic	1	212980	uc007cnz.2	-25632	ENSMUSG00000026435	Slc45a3	uc007cnx.2;uc007cny.2	98415	0	98415	Nucks1
chr1	131938200	131938535	336	MACS_peak_102	Distal Intergenic	1	212980	uc007cnz.2	-24380	ENSMUSG00000026435	Slc45a3	uc007cnx.2;uc007cny.2	98415	0	98415	Nucks1
chr1	131938200	131938535	336	MACS_peak_102	Distal Intergenic	1	212980	uc007cnz.2	-24380	ENSMUSG00000026435	Slc45a3	uc007cnx.2;uc007cny.2	98415	0	98415	Nucks1
chr1	131939056	131939329	274	MACS_peak_103	Distal Intergenic	1	212980	uc007cnz.2	-23586	ENSMUSG00000026435	Slc45a3	uc007cnx.2;uc007cny.2	98415	0	98415	Nucks1
chr1	131939056	131939329	274	MACS_peak_103	Distal Intergenic	1	212980	uc007cnz.2	-23586	ENSMUSG00000026435	Slc45a3	uc007cnx.2;uc007cny.2	98415	0	98415	Nucks1
chr1	132981115	132981532	418	MACS_peak_104	Distal Intergenic	2	17248	uc007cpk.2	43884	ENSMUSG00000054387	Mdm4	uc007cpk.2;uc007cpl.2;uc007cpm.2;uc007cpn.2;uc007cpo.2;uc007cpp.2	17248	43884	17248	Mdm4
chr1	132981115	132981532	418	MACS_peak_104	Distal Intergenic	2	17248	uc007cpk.2	43884	ENSMUSG00000054387	Mdm4	uc007cpk.2;uc007cpl.2;uc007cpm.2;uc007cpn.2;uc007cpo.2;uc007cpp.2	17248	43884	17248	Mdm4
chr1	132981115	132981532	418	MACS_peak_104	Distal Intergenic	2	17248	uc007cpk.2	43884	ENSMUSG00000054387	Mdm4	uc007cpk.2;uc007cpl.2;uc007cpm.2;uc007cpn.2;uc007cpo.2;uc007cpp.2	17248	43884	17248	Mdm4
chr1	132981115	132981532	418	MACS_peak_104	Distal Intergenic	2	17248	uc007cpk.2	43884	ENSMUSG00000054387	Mdm4	uc007cpk.2;uc007cpl.2;uc007cpm.2;uc007cpn.2;uc007cpo.2;uc007cpp.2	17248	43884	17248	Mdm4
chr1	132981115	132981532	418	MACS_peak_104	Distal Intergenic	2	17248	uc007cpk.2	43884	ENSMUSG00000054387	Mdm4	uc007cpk.2;uc007cpl.2;uc007cpm.2;uc007cpn.2;uc007cpo.2;uc007cpp.2	17248	43884	17248	Mdm4
chr1	132981115	132981532	418	MACS_peak_104	Distal Intergenic	2	17248	uc007cpk.2	43884	ENSMUSG00000054387	Mdm4	uc007cpk.2;uc007cpl.2;uc007cpm.2;uc007cpn.2;uc007cpo.2;uc007cpp.2	17248	49055	17248	Mdm4
chr1	132981679	132982203	525	MACS_peak_105	Distal Intergenic	2	17248	uc007cpk.2	43213	ENSMUSG00000054387	Mdm4	uc007cpk.2;uc007cpl.2;uc007cpm.2;uc007cpn.2;uc007cpo.2;uc007cpp.2	17248	43213	17248	Mdm4
chr1	132981679	132982203	525	MACS_peak_105	Distal Intergenic	2	17248	uc007cpk.2	43213	ENSMUSG00000054387	Mdm4	uc007cpk.2;uc007cpl.2;uc007cpm.2;uc007cpn.2;uc007cpo.2;uc007cpp.2	17248	43213	17248	Mdm4
chr1	132981679	132982203	525	MACS_peak_105	Distal Intergenic	2	17248	uc007cpk.2	43213	ENSMUSG00000054387	Mdm4	uc007cpk.2;uc007cpl.2;uc007cpm.2;uc007cpn.2;uc007cpo.2;uc007cpp.2	17248	43213	17248	Mdm4
chr1	132981679	132982203	525	MACS_peak_105	Distal Intergenic	2	17248	uc007cpk.2	43213	ENSMUSG00000054387	Mdm4	uc007cpk.2;uc007cpl.2;uc007cpm.2;uc007cpn.2;uc007cpo.2;uc007cpp.2	17248	43213	17248	Mdm4
chr1	132981679	132982203	525	MACS_peak_105	Distal Intergenic	2	17248	uc007cpk.2	43213	ENSMUSG00000054387	Mdm4	uc007cpk.2;uc007cpl.2;uc007cpm.2;uc007cpn.2;uc007cpo.2;uc007cpp.2	17248	43213	17248	Mdm4
chr1	132981679	132982203	525	MACS_peak_105	Distal Intergenic	2	17248	uc007cpk.2	43213	ENSMUSG00000054387	Mdm4	uc007cpk.2;uc007cpl.2;uc007cpm.2;uc007cpn.2;uc007cpo.2;uc007cpp.2	17248	48384	17248	Mdm4
chr1	134074270	134074662	393	MACS_peak_106	Downstream (<1kb)	2	12227	uc007cre.1	4493	ENSMUSG00000020423	Btg2	uc007cre.1	12227	0	12227	Btg2
chr1	134074673	134075020	348	MACS_peak_107	3_ UTR	2	12227	uc007cre.1	4135	ENSMUSG00000020423	Btg2	uc007cre.1	12227	0	12227	Btg2
chr1	134405036	134405374	339	MACS_peak_108	Promoter	1	72017	uc007cru.1	-616	ENSMUSG00000026456	Cyb5r1	uc007cru.1;uc007crv.1;uc007crw.1	72017	0	72017	Cyb5r1
chr1	134405036	134405374	339	MACS_peak_108	Promoter	1	72017	uc007cru.1	-616	ENSMUSG00000026456	Cyb5r1	uc007cru.1;uc007crv.1;uc007crw.1	72017	0	72017	Cyb5r1
chr1	134405036	134405374	339	MACS_peak_108	Promoter	1	72017	uc007cru.1	-616	ENSMUSG00000026456	Cyb5r1	uc007cru.1;uc007crv.1;uc007crw.1	72017	0	72017	Cyb5r1
chr1	134405538	134405919	382	MACS_peak_109	Promoter	1	72017	uc007cru.1	-71	ENSMUSG00000026456	Cyb5r1	uc007cru.1;uc007crv.1;uc007crw.1	72017	0	72017	Cyb5r1
chr1	134405538	134405919	382	MACS_peak_109	Promoter	1	72017	uc007cru.1	-71	ENSMUSG00000026456	Cyb5r1	uc007cru.1;uc007crv.1;uc007crw.1	72017	0	72017	Cyb5r1
chr1	134405538	134405919	382	MACS_peak_109	Promoter	1	72017	uc007cru.1	-71	ENSMUSG00000026456	Cyb5r1	uc007cru.1;uc007crv.1;uc007crw.1	72017	0	72017	Cyb5r1
chr1	134406100	134406500	401	MACS_peak_110	Promoter	1	72017	uc007cru.1	110	ENSMUSG00000026456	Cyb5r1	uc007cru.1;uc007crv.1;uc007crw.1	72017	0	72017	Cyb5r1
chr1	134406100	134406500	401	MACS_peak_110	Promoter	1	72017	uc007cru.1	110	ENSMUSG00000026456	Cyb5r1	uc007cru.1;uc007crv.1;uc007crw.1	72017	0	72017	Cyb5r1
chr1	134406100	134406500	401	MACS_peak_110	Promoter	1	72017	uc007cru.1	110	ENSMUSG00000026456	Cyb5r1	uc007cru.1;uc007crv.1;uc007crw.1	72017	0	72017	Cyb5r1
chr1	134412085	134412725	641	MACS_peak_111	Distal Intergenic	1	72674	uc007crx.2	-2653	ENSMUSG00000026457	Adipor1	uc007cru.1;uc007crv.1;uc007crw.1;uc007crx.2;uc007cry.2	72017	0	72017	Cyb5r1
chr1	134412085	134412725	641	MACS_peak_111	Distal Intergenic	1	72674	uc007crx.2	-2653	ENSMUSG00000026457	Adipor1	uc007cru.1;uc007crv.1;uc007crw.1;uc007crx.2;uc007cry.2	72017	0	72017	Cyb5r1
chr1	134412085	134412725	641	MACS_peak_111	Distal Intergenic	1	72674	uc007crx.2	-2653	ENSMUSG00000026457	Adipor1	uc007cru.1;uc007crv.1;uc007crw.1;uc007crx.2;uc007cry.2	72017	0	72017	Cyb5r1
chr1	134412085	134412725	641	MACS_peak_111	Distal Intergenic	1	72674	uc007crx.2	-2653	ENSMUSG00000026457	Adipor1	uc007cru.1;uc007crv.1;uc007crw.1;uc007crx.2;uc007cry.2	72674	-2653	72674	Adipor1
chr1	134412085	134412725	641	MACS_peak_111	Distal Intergenic	1	72674	uc007crx.2	-2653	ENSMUSG00000026457	Adipor1	uc007cru.1;uc007crv.1;uc007crw.1;uc007crx.2;uc007cry.2	72674	-2939	72674	Adipor1
chr1	134413761	134414067	307	MACS_peak_112	Distal Intergenic	1	72674	uc007crx.2	-1311	ENSMUSG00000026457	Adipor1	uc007cru.1;uc007crv.1;uc007crw.1;uc007crx.2;uc007cry.2	72017	0	72017	Cyb5r1
chr1	134413761	134414067	307	MACS_peak_112	Distal Intergenic	1	72674	uc007crx.2	-1311	ENSMUSG00000026457	Adipor1	uc007cru.1;uc007crv.1;uc007crw.1;uc007crx.2;uc007cry.2	72017	0	72017	Cyb5r1
chr1	134413761	134414067	307	MACS_peak_112	Distal Intergenic	1	72674	uc007crx.2	-1311	ENSMUSG00000026457	Adipor1	uc007cru.1;uc007crv.1;uc007crw.1;uc007crx.2;uc007cry.2	72017	0	72017	Cyb5r1
chr1	134413761	134414067	307	MACS_peak_112	Distal Intergenic	1	72674	uc007crx.2	-1311	ENSMUSG00000026457	Adipor1	uc007cru.1;uc007crv.1;uc007crw.1;uc007crx.2;uc007cry.2	72674	-1311	72674	Adipor1
chr1	134413761	134414067	307	MACS_peak_112	Distal Intergenic	1	72674	uc007crx.2	-1311	ENSMUSG00000026457	Adipor1	uc007cru.1;uc007crv.1;uc007crw.1;uc007crx.2;uc007cry.2	72674	-1597	72674	Adipor1
chr1	134634090	134635489	1400	MACS_peak_113	Distal Intergenic	1	20980	uc007csi.1	-11192	ENSMUSG00000026452	Syt2	uc007csg.2;uc011wsg.1	75605	73912	75605	Kdm5b
chr1	134634090	134635489	1400	MACS_peak_113	Distal Intergenic	1	20980	uc007csi.1	-11192	ENSMUSG00000026452	Syt2	uc007csg.2;uc011wsg.1	75605	73912	75605	Kdm5b
chr1	134635875	134636543	669	MACS_peak_114	Distal Intergenic	1	20980	uc007csi.1	-10138	ENSMUSG00000026452	Syt2	uc007csg.2;uc011wsg.1	75605	75697	75605	Kdm5b
chr1	134635875	134636543	669	MACS_peak_114	Distal Intergenic	1	20980	uc007csi.1	-10138	ENSMUSG00000026452	Syt2	uc007csg.2;uc011wsg.1	75605	75697	75605	Kdm5b
chr1	134636656	134637110	455	MACS_peak_115	Distal Intergenic	1	20980	uc007csi.1	-9571	ENSMUSG00000026452	Syt2	uc011wsg.1	75605	76478	75605	Kdm5b
chr1	147327176	147327469	294	MACS_peak_116	Distal Intergenic	1	215378	uc007cxr.1	829438	ENSMUSG00000035131	Brinp3	NA	NA	NA	NA	NA
chr1	151400905	151401185	281	MACS_peak_117	Exon (uc007cyq.2/66875, exon 11 of 20)	2	66875	uc007cyq.2	27250	ENSMUSG00000052748	Swt1	uc007cyq.2;uc011wtm.1	66875	0	66875	Swt1
chr1	151400905	151401185	281	MACS_peak_117	Exon (uc007cyq.2/66875, exon 11 of 20)	2	66875	uc007cyq.2	27250	ENSMUSG00000052748	Swt1	uc007cyq.2;uc011wtm.1	66875	0	66875	Swt1
chr1	153077419	153077812	394	MACS_peak_118	Intron (uc007czq.1/226518, intron 4 of 10)	1	226518	uc007czq.1	122318	ENSMUSG00000042751	Nmnat2	uc007czq.1;uc011wts.1	226518	0	226518	Nmnat2
chr1	153077419	153077812	394	MACS_peak_118	Intron (uc007czq.1/226518, intron 4 of 10)	1	226518	uc007czq.1	122318	ENSMUSG00000042751	Nmnat2	uc007czq.1;uc011wts.1	226518	0	226518	Nmnat2
chr1	153404751	153405047	297	MACS_peak_119	Exon (uc007czv.2/626058, exon 2 of 2)	2	626058	uc007czv.2	2743	NA	E330020D12Rik	uc007czv.2;uc007czw.2	626058	0	626058	E330020D12Rik
chr1	153404751	153405047	297	MACS_peak_119	Exon (uc007czv.2/626058, exon 2 of 2)	2	626058	uc007czv.2	2743	NA	E330020D12Rik	uc007czv.2;uc007czw.2	626058	0	626058	E330020D12Rik
chr1	153450827	153451206	380	MACS_peak_120	Intron (uc007czx.1/71836, intron 9 of 9)	1	71836	uc007czx.1	25618	ENSMUSG00000042708	Shcbp1l	uc007czy.1;uc007czx.1	13211	36454	13211	Dhx9
chr1	153450827	153451206	380	MACS_peak_120	Intron (uc007czx.1/71836, intron 9 of 9)	1	71836	uc007czx.1	25618	ENSMUSG00000042708	Shcbp1l	uc007czy.1;uc007czx.1	71836	0	71836	Shcbp1l
chr1	153452292	153452826	535	MACS_peak_121	3_ UTR	1	71836	uc007czx.1	27083	ENSMUSG00000042708	Shcbp1l	uc007czy.1;uc007czx.1	13211	34834	13211	Dhx9
chr1	153452292	153452826	535	MACS_peak_121	3_ UTR	1	71836	uc007czx.1	27083	ENSMUSG00000042708	Shcbp1l	uc007czy.1;uc007czx.1	71836	0	71836	Shcbp1l
chr1	153452849	153453220	372	MACS_peak_122	Downstream (2-3kb)	1	71836	uc007czx.1	27640	ENSMUSG00000042708	Shcbp1l	uc007czy.1;uc007czx.1	13211	34440	13211	Dhx9
chr1	153452849	153453220	372	MACS_peak_122	Downstream (2-3kb)	1	71836	uc007czx.1	27640	ENSMUSG00000042708	Shcbp1l	uc007czy.1;uc007czx.1	71836	0	71836	Shcbp1l
chr1	153453388	153454171	784	MACS_peak_123	Downstream (1-2kb)	1	71836	uc007czx.1	28179	ENSMUSG00000042708	Shcbp1l	uc007czy.1;uc007czx.1	13211	33489	13211	Dhx9
chr1	153453388	153454171	784	MACS_peak_123	Downstream (1-2kb)	1	71836	uc007czx.1	28179	ENSMUSG00000042708	Shcbp1l	uc007czy.1;uc007czx.1	71836	0	71836	Shcbp1l
chr1	156068542	156068793	252	MACS_peak_124	3_ UTR	1	240832	uc007dbx.2	32878	ENSMUSG00000050565	Tor1aip2	uc007dbx.2;uc007dcc.2	240832	0	240832	Tor1aip2
chr1	156068542	156068793	252	MACS_peak_124	3_ UTR	1	240832	uc007dbx.2	32878	ENSMUSG00000050565	Tor1aip2	uc007dbx.2;uc007dcc.2	240832	0	240832	Tor1aip2
chr1	159112805	159113115	311	MACS_peak_125	Distal Intergenic	1	26374	uc007ddz.1	-119211	ENSMUSG00000040782	Cop1	NA	NA	NA	NA	NA
chr1	161036051	161036397	347	MACS_peak_126	Exon (uc007det.1/14455, exon 4 of 10)	1	14455	uc007det.1	885	ENSMUSG00000053332	Gas5	uc011wuo.1;uc007det.1;uc007deu.1;uc007dev.1;uc007dew.1;uc011wun.1;uc007dex.1;uc007dey.2;uc007deo.1;uc007dep.1;uc007deq.1;uc007der.1;uc007des.1	100217446	0	100217446	Snord47
chr1	161036051	161036397	347	MACS_peak_126	Exon (uc007det.1/14455, exon 4 of 10)	1	14455	uc007det.1	885	ENSMUSG00000053332	Gas5	uc011wuo.1;uc007det.1;uc007deu.1;uc007dev.1;uc007dew.1;uc011wun.1;uc007dex.1;uc007dey.2;uc007deo.1;uc007dep.1;uc007deq.1;uc007der.1;uc007des.1	14455	0	14455	Gas5
chr1	161036051	161036397	347	MACS_peak_126	Exon (uc007det.1/14455, exon 4 of 10)	1	14455	uc007det.1	885	ENSMUSG00000053332	Gas5	uc011wuo.1;uc007det.1;uc007deu.1;uc007dev.1;uc007dew.1;uc011wun.1;uc007dex.1;uc007dey.2;uc007deo.1;uc007dep.1;uc007deq.1;uc007der.1;uc007des.1	14455	0	14455	Gas5
chr1	161036051	161036397	347	MACS_peak_126	Exon (uc007det.1/14455, exon 4 of 10)	1	14455	uc007det.1	885	ENSMUSG00000053332	Gas5	uc011wuo.1;uc007det.1;uc007deu.1;uc007dev.1;uc007dew.1;uc011wun.1;uc007dex.1;uc007dey.2;uc007deo.1;uc007dep.1;uc007deq.1;uc007der.1;uc007des.1	14455	0	14455	Gas5
chr1	161036051	161036397	347	MACS_peak_126	Exon (uc007det.1/14455, exon 4 of 10)	1	14455	uc007det.1	885	ENSMUSG00000053332	Gas5	uc011wuo.1;uc007det.1;uc007deu.1;uc007dev.1;uc007dew.1;uc011wun.1;uc007dex.1;uc007dey.2;uc007deo.1;uc007dep.1;uc007deq.1;uc007der.1;uc007des.1	14455	0	14455	Gas5
chr1	161036051	161036397	347	MACS_peak_126	Exon (uc007det.1/14455, exon 4 of 10)	1	14455	uc007det.1	885	ENSMUSG00000053332	Gas5	uc011wuo.1;uc007det.1;uc007deu.1;uc007dev.1;uc007dew.1;uc011wun.1;uc007dex.1;uc007dey.2;uc007deo.1;uc007dep.1;uc007deq.1;uc007der.1;uc007des.1	14455	0	14455	Gas5
chr1	161036051	161036397	347	MACS_peak_126	Exon (uc007det.1/14455, exon 4 of 10)	1	14455	uc007det.1	885	ENSMUSG00000053332	Gas5	uc011wuo.1;uc007det.1;uc007deu.1;uc007dev.1;uc007dew.1;uc011wun.1;uc007dex.1;uc007dey.2;uc007deo.1;uc007dep.1;uc007deq.1;uc007der.1;uc007des.1	14455	0	14455	Gas5
chr1	161036051	161036397	347	MACS_peak_126	Exon (uc007det.1/14455, exon 4 of 10)	1	14455	uc007det.1	885	ENSMUSG00000053332	Gas5	uc011wuo.1;uc007det.1;uc007deu.1;uc007dev.1;uc007dew.1;uc011wun.1;uc007dex.1;uc007dey.2;uc007deo.1;uc007dep.1;uc007deq.1;uc007der.1;uc007des.1	226539	0	226539	Dars2
chr1	161036051	161036397	347	MACS_peak_126	Exon (uc007det.1/14455, exon 4 of 10)	1	14455	uc007det.1	885	ENSMUSG00000053332	Gas5	uc011wuo.1;uc007det.1;uc007deu.1;uc007dev.1;uc007dew.1;uc011wun.1;uc007dex.1;uc007dey.2;uc007deo.1;uc007dep.1;uc007deq.1;uc007der.1;uc007des.1	240869	-1203	240869	Zbtb37
chr1	161036051	161036397	347	MACS_peak_126	Exon (uc007det.1/14455, exon 4 of 10)	1	14455	uc007det.1	885	ENSMUSG00000053332	Gas5	uc011wuo.1;uc007det.1;uc007deu.1;uc007dev.1;uc007dew.1;uc011wun.1;uc007dex.1;uc007dey.2;uc007deo.1;uc007dep.1;uc007deq.1;uc007der.1;uc007des.1	240869	-1203	240869	Zbtb37
chr1	161036051	161036397	347	MACS_peak_126	Exon (uc007det.1/14455, exon 4 of 10)	1	14455	uc007det.1	885	ENSMUSG00000053332	Gas5	uc011wuo.1;uc007det.1;uc007deu.1;uc007dev.1;uc007dew.1;uc011wun.1;uc007dex.1;uc007dey.2;uc007deo.1;uc007dep.1;uc007deq.1;uc007der.1;uc007des.1	240869	-1767	240869	Zbtb37
chr1	161036051	161036397	347	MACS_peak_126	Exon (uc007det.1/14455, exon 4 of 10)	1	14455	uc007det.1	885	ENSMUSG00000053332	Gas5	uc011wuo.1;uc007det.1;uc007deu.1;uc007dev.1;uc007dew.1;uc011wun.1;uc007dex.1;uc007dey.2;uc007deo.1;uc007dep.1;uc007deq.1;uc007der.1;uc007des.1	240869	-1767	240869	Zbtb37
chr1	161036051	161036397	347	MACS_peak_126	Exon (uc007det.1/14455, exon 4 of 10)	1	14455	uc007det.1	885	ENSMUSG00000053332	Gas5	uc011wuo.1;uc007det.1;uc007deu.1;uc007dev.1;uc007dew.1;uc011wun.1;uc007dex.1;uc007dey.2;uc007deo.1;uc007dep.1;uc007deq.1;uc007der.1;uc007des.1	240869	-1203	240869	Zbtb37
chr1	161037870	161038129	260	MACS_peak_127	Promoter	1	100217446	uc011wuo.1	0	ENSMUSG00000064968	Snord47	uc011wuo.1;uc007det.1;uc007deu.1;uc007dev.1;uc007dew.1;uc011wun.1;uc007dex.1;uc007dey.2;uc007deo.1;uc007dep.1;uc007deq.1;uc007der.1;uc007des.1	100217446	0	100217446	Snord47
chr1	161037870	161038129	260	MACS_peak_127	Promoter	1	100217446	uc011wuo.1	0	ENSMUSG00000064968	Snord47	uc011wuo.1;uc007det.1;uc007deu.1;uc007dev.1;uc007dew.1;uc011wun.1;uc007dex.1;uc007dey.2;uc007deo.1;uc007dep.1;uc007deq.1;uc007der.1;uc007des.1	14455	0	14455	Gas5
chr1	161037870	161038129	260	MACS_peak_127	Promoter	1	100217446	uc011wuo.1	0	ENSMUSG00000064968	Snord47	uc011wuo.1;uc007det.1;uc007deu.1;uc007dev.1;uc007dew.1;uc011wun.1;uc007dex.1;uc007dey.2;uc007deo.1;uc007dep.1;uc007deq.1;uc007der.1;uc007des.1	14455	0	14455	Gas5
chr1	161037870	161038129	260	MACS_peak_127	Promoter	1	100217446	uc011wuo.1	0	ENSMUSG00000064968	Snord47	uc011wuo.1;uc007det.1;uc007deu.1;uc007dev.1;uc007dew.1;uc011wun.1;uc007dex.1;uc007dey.2;uc007deo.1;uc007dep.1;uc007deq.1;uc007der.1;uc007des.1	14455	0	14455	Gas5
chr1	161037870	161038129	260	MACS_peak_127	Promoter	1	100217446	uc011wuo.1	0	ENSMUSG00000064968	Snord47	uc011wuo.1;uc007det.1;uc007deu.1;uc007dev.1;uc007dew.1;uc011wun.1;uc007dex.1;uc007dey.2;uc007deo.1;uc007dep.1;uc007deq.1;uc007der.1;uc007des.1	14455	0	14455	Gas5
chr1	161037870	161038129	260	MACS_peak_127	Promoter	1	100217446	uc011wuo.1	0	ENSMUSG00000064968	Snord47	uc011wuo.1;uc007det.1;uc007deu.1;uc007dev.1;uc007dew.1;uc011wun.1;uc007dex.1;uc007dey.2;uc007deo.1;uc007dep.1;uc007deq.1;uc007der.1;uc007des.1	14455	0	14455	Gas5
chr1	161037870	161038129	260	MACS_peak_127	Promoter	1	100217446	uc011wuo.1	0	ENSMUSG00000064968	Snord47	uc011wuo.1;uc007det.1;uc007deu.1;uc007dev.1;uc007dew.1;uc011wun.1;uc007dex.1;uc007dey.2;uc007deo.1;uc007dep.1;uc007deq.1;uc007der.1;uc007des.1	14455	0	14455	Gas5
chr1	161037870	161038129	260	MACS_peak_127	Promoter	1	100217446	uc011wuo.1	0	ENSMUSG00000064968	Snord47	uc011wuo.1;uc007det.1;uc007deu.1;uc007dev.1;uc007dew.1;uc011wun.1;uc007dex.1;uc007dey.2;uc007deo.1;uc007dep.1;uc007deq.1;uc007der.1;uc007des.1	226539	0	226539	Dars2
chr1	161037870	161038129	260	MACS_peak_127	Promoter	1	100217446	uc011wuo.1	0	ENSMUSG00000064968	Snord47	uc011wuo.1;uc007det.1;uc007deu.1;uc007dev.1;uc007dew.1;uc011wun.1;uc007dex.1;uc007dey.2;uc007deo.1;uc007dep.1;uc007deq.1;uc007der.1;uc007des.1	240869	-3022	240869	Zbtb37
chr1	161037870	161038129	260	MACS_peak_127	Promoter	1	100217446	uc011wuo.1	0	ENSMUSG00000064968	Snord47	uc011wuo.1;uc007det.1;uc007deu.1;uc007dev.1;uc007dew.1;uc011wun.1;uc007dex.1;uc007dey.2;uc007deo.1;uc007dep.1;uc007deq.1;uc007der.1;uc007des.1	240869	-3022	240869	Zbtb37
chr1	161037870	161038129	260	MACS_peak_127	Promoter	1	100217446	uc011wuo.1	0	ENSMUSG00000064968	Snord47	uc011wuo.1;uc007det.1;uc007deu.1;uc007dev.1;uc007dew.1;uc011wun.1;uc007dex.1;uc007dey.2;uc007deo.1;uc007dep.1;uc007deq.1;uc007der.1;uc007des.1	240869	-3586	240869	Zbtb37
chr1	161037870	161038129	260	MACS_peak_127	Promoter	1	100217446	uc011wuo.1	0	ENSMUSG00000064968	Snord47	uc011wuo.1;uc007det.1;uc007deu.1;uc007dev.1;uc007dew.1;uc011wun.1;uc007dex.1;uc007dey.2;uc007deo.1;uc007dep.1;uc007deq.1;uc007der.1;uc007des.1	240869	-3586	240869	Zbtb37
chr1	161037870	161038129	260	MACS_peak_127	Promoter	1	100217446	uc011wuo.1	0	ENSMUSG00000064968	Snord47	uc011wuo.1;uc007det.1;uc007deu.1;uc007dev.1;uc007dew.1;uc011wun.1;uc007dex.1;uc007dey.2;uc007deo.1;uc007dep.1;uc007deq.1;uc007der.1;uc007des.1	240869	-3022	240869	Zbtb37
chr1	161039692	161040801	1110	MACS_peak_128	3_ UTR	2	226539	uc007dey.2	29859	ENSMUSG00000026709	Dars2	uc011wuo.1;uc007det.1;uc007deu.1;uc007dev.1;uc007dew.1;uc011wun.1;uc007dex.1;uc007dey.2;uc007dez.2;uc007deo.1;uc007dep.1;uc007des.1	100217446	0	100217446	Snord47
chr1	161039692	161040801	1110	MACS_peak_128	3_ UTR	2	226539	uc007dey.2	29859	ENSMUSG00000026709	Dars2	uc011wuo.1;uc007det.1;uc007deu.1;uc007dev.1;uc007dew.1;uc011wun.1;uc007dex.1;uc007dey.2;uc007dez.2;uc007deo.1;uc007dep.1;uc007des.1	14455	0	14455	Gas5
chr1	161039692	161040801	1110	MACS_peak_128	3_ UTR	2	226539	uc007dey.2	29859	ENSMUSG00000026709	Dars2	uc011wuo.1;uc007det.1;uc007deu.1;uc007dev.1;uc007dew.1;uc011wun.1;uc007dex.1;uc007dey.2;uc007dez.2;uc007deo.1;uc007dep.1;uc007des.1	14455	0	14455	Gas5
chr1	161039692	161040801	1110	MACS_peak_128	3_ UTR	2	226539	uc007dey.2	29859	ENSMUSG00000026709	Dars2	uc011wuo.1;uc007det.1;uc007deu.1;uc007dev.1;uc007dew.1;uc011wun.1;uc007dex.1;uc007dey.2;uc007dez.2;uc007deo.1;uc007dep.1;uc007des.1	14455	0	14455	Gas5
chr1	161039692	161040801	1110	MACS_peak_128	3_ UTR	2	226539	uc007dey.2	29859	ENSMUSG00000026709	Dars2	uc011wuo.1;uc007det.1;uc007deu.1;uc007dev.1;uc007dew.1;uc011wun.1;uc007dex.1;uc007dey.2;uc007dez.2;uc007deo.1;uc007dep.1;uc007des.1	14455	0	14455	Gas5
chr1	161039692	161040801	1110	MACS_peak_128	3_ UTR	2	226539	uc007dey.2	29859	ENSMUSG00000026709	Dars2	uc011wuo.1;uc007det.1;uc007deu.1;uc007dev.1;uc007dew.1;uc011wun.1;uc007dex.1;uc007dey.2;uc007dez.2;uc007deo.1;uc007dep.1;uc007des.1	14455	0	14455	Gas5
chr1	161039692	161040801	1110	MACS_peak_128	3_ UTR	2	226539	uc007dey.2	29859	ENSMUSG00000026709	Dars2	uc011wuo.1;uc007det.1;uc007deu.1;uc007dev.1;uc007dew.1;uc011wun.1;uc007dex.1;uc007dey.2;uc007dez.2;uc007deo.1;uc007dep.1;uc007des.1	14455	0	14455	Gas5
chr1	161039692	161040801	1110	MACS_peak_128	3_ UTR	2	226539	uc007dey.2	29859	ENSMUSG00000026709	Dars2	uc011wuo.1;uc007det.1;uc007deu.1;uc007dev.1;uc007dew.1;uc011wun.1;uc007dex.1;uc007dey.2;uc007dez.2;uc007deo.1;uc007dep.1;uc007des.1	226539	0	226539	Dars2
chr1	161039692	161040801	1110	MACS_peak_128	3_ UTR	2	226539	uc007dey.2	29859	ENSMUSG00000026709	Dars2	uc011wuo.1;uc007det.1;uc007deu.1;uc007dev.1;uc007dew.1;uc011wun.1;uc007dex.1;uc007dey.2;uc007dez.2;uc007deo.1;uc007dep.1;uc007des.1	226539	29859	226539	Dars2
chr1	161039692	161040801	1110	MACS_peak_128	3_ UTR	2	226539	uc007dey.2	29859	ENSMUSG00000026709	Dars2	uc011wuo.1;uc007det.1;uc007deu.1;uc007dev.1;uc007dew.1;uc011wun.1;uc007dex.1;uc007dey.2;uc007dez.2;uc007deo.1;uc007dep.1;uc007des.1	240869	-4844	240869	Zbtb37
chr1	161039692	161040801	1110	MACS_peak_128	3_ UTR	2	226539	uc007dey.2	29859	ENSMUSG00000026709	Dars2	uc011wuo.1;uc007det.1;uc007deu.1;uc007dev.1;uc007dew.1;uc011wun.1;uc007dex.1;uc007dey.2;uc007dez.2;uc007deo.1;uc007dep.1;uc007des.1	240869	-4844	240869	Zbtb37
chr1	161039692	161040801	1110	MACS_peak_128	3_ UTR	2	226539	uc007dey.2	29859	ENSMUSG00000026709	Dars2	uc011wuo.1;uc007det.1;uc007deu.1;uc007dev.1;uc007dew.1;uc011wun.1;uc007dex.1;uc007dey.2;uc007dez.2;uc007deo.1;uc007dep.1;uc007des.1	240869	-4844	240869	Zbtb37
chr1	161040899	161041785	887	MACS_peak_129	3_ UTR	2	226539	uc007dey.2	28875	ENSMUSG00000026709	Dars2	uc011wuo.1;uc007det.1;uc007deu.1;uc007dev.1;uc007dew.1;uc011wun.1;uc007dex.1;uc007dey.2;uc007dez.2	100217446	0	100217446	Snord47
chr1	161040899	161041785	887	MACS_peak_129	3_ UTR	2	226539	uc007dey.2	28875	ENSMUSG00000026709	Dars2	uc011wuo.1;uc007det.1;uc007deu.1;uc007dev.1;uc007dew.1;uc011wun.1;uc007dex.1;uc007dey.2;uc007dez.2	14455	0	14455	Gas5
chr1	161040899	161041785	887	MACS_peak_129	3_ UTR	2	226539	uc007dey.2	28875	ENSMUSG00000026709	Dars2	uc011wuo.1;uc007det.1;uc007deu.1;uc007dev.1;uc007dew.1;uc011wun.1;uc007dex.1;uc007dey.2;uc007dez.2	14455	0	14455	Gas5
chr1	161040899	161041785	887	MACS_peak_129	3_ UTR	2	226539	uc007dey.2	28875	ENSMUSG00000026709	Dars2	uc011wuo.1;uc007det.1;uc007deu.1;uc007dev.1;uc007dew.1;uc011wun.1;uc007dex.1;uc007dey.2;uc007dez.2	14455	0	14455	Gas5
chr1	161040899	161041785	887	MACS_peak_129	3_ UTR	2	226539	uc007dey.2	28875	ENSMUSG00000026709	Dars2	uc011wuo.1;uc007det.1;uc007deu.1;uc007dev.1;uc007dew.1;uc011wun.1;uc007dex.1;uc007dey.2;uc007dez.2	14455	0	14455	Gas5
chr1	161040899	161041785	887	MACS_peak_129	3_ UTR	2	226539	uc007dey.2	28875	ENSMUSG00000026709	Dars2	uc011wuo.1;uc007det.1;uc007deu.1;uc007dev.1;uc007dew.1;uc011wun.1;uc007dex.1;uc007dey.2;uc007dez.2	14455	0	14455	Gas5
chr1	161040899	161041785	887	MACS_peak_129	3_ UTR	2	226539	uc007dey.2	28875	ENSMUSG00000026709	Dars2	uc011wuo.1;uc007det.1;uc007deu.1;uc007dev.1;uc007dew.1;uc011wun.1;uc007dex.1;uc007dey.2;uc007dez.2	14455	0	14455	Gas5
chr1	161040899	161041785	887	MACS_peak_129	3_ UTR	2	226539	uc007dey.2	28875	ENSMUSG00000026709	Dars2	uc011wuo.1;uc007det.1;uc007deu.1;uc007dev.1;uc007dew.1;uc011wun.1;uc007dex.1;uc007dey.2;uc007dez.2	226539	0	226539	Dars2
chr1	161040899	161041785	887	MACS_peak_129	3_ UTR	2	226539	uc007dey.2	28875	ENSMUSG00000026709	Dars2	uc011wuo.1;uc007det.1;uc007deu.1;uc007dev.1;uc007dew.1;uc011wun.1;uc007dex.1;uc007dey.2;uc007dez.2	226539	28875	226539	Dars2
chr1	161238871	161239186	316	MACS_peak_130	Downstream (<1kb)	2	11758	uc007dfl.2	12024	ENSMUSG00000026701	Prdx6	uc007dfl.2;uc007dfm.2;uc056yeq.1	11758	12024	11758	Prdx6
chr1	161238871	161239186	316	MACS_peak_130	Downstream (<1kb)	2	11758	uc007dfl.2	12024	ENSMUSG00000026701	Prdx6	uc007dfl.2;uc007dfm.2;uc056yeq.1	11758	12024	11758	Prdx6
chr1	161238871	161239186	316	MACS_peak_130	Downstream (<1kb)	2	11758	uc007dfl.2	12024	ENSMUSG00000026701	Prdx6	uc007dfl.2;uc007dfm.2;uc056yeq.1	11758	12024	11758	Prdx6
chr1	165863587	165863946	360	MACS_peak_131	Intron (uc007djo.2/12503, intron 7 of 7)	1	12503	uc007djo.2	74906	ENSMUSG00000005763	Cd247	uc007djn.2;uc007djo.2;uc007djp.2;uc007djq.2;uc007djr.2;uc007dju.2;uc007djw.2;uc007djx.2;uc007djy.2;uc007djz.2	12503	74906	12503	Cd247
chr1	165863587	165863946	360	MACS_peak_131	Intron (uc007djo.2/12503, intron 7 of 7)	1	12503	uc007djo.2	74906	ENSMUSG00000005763	Cd247	uc007djn.2;uc007djo.2;uc007djp.2;uc007djq.2;uc007djr.2;uc007dju.2;uc007djw.2;uc007djx.2;uc007djy.2;uc007djz.2	12503	0	12503	Cd247
chr1	165863587	165863946	360	MACS_peak_131	Intron (uc007djo.2/12503, intron 7 of 7)	1	12503	uc007djo.2	74906	ENSMUSG00000005763	Cd247	uc007djn.2;uc007djo.2;uc007djp.2;uc007djq.2;uc007djr.2;uc007dju.2;uc007djw.2;uc007djx.2;uc007djy.2;uc007djz.2	12503	0	12503	Cd247
chr1	165863587	165863946	360	MACS_peak_131	Intron (uc007djo.2/12503, intron 7 of 7)	1	12503	uc007djo.2	74906	ENSMUSG00000005763	Cd247	uc007djn.2;uc007djo.2;uc007djp.2;uc007djq.2;uc007djr.2;uc007dju.2;uc007djw.2;uc007djx.2;uc007djy.2;uc007djz.2	12503	0	12503	Cd247
chr1	165863587	165863946	360	MACS_peak_131	Intron (uc007djo.2/12503, intron 7 of 7)	1	12503	uc007djo.2	74906	ENSMUSG00000005763	Cd247	uc007djn.2;uc007djo.2;uc007djp.2;uc007djq.2;uc007djr.2;uc007dju.2;uc007djw.2;uc007djx.2;uc007djy.2;uc007djz.2	12503	0	12503	Cd247
chr1	165863587	165863946	360	MACS_peak_131	Intron (uc007djo.2/12503, intron 7 of 7)	1	12503	uc007djo.2	74906	ENSMUSG00000005763	Cd247	uc007djn.2;uc007djo.2;uc007djp.2;uc007djq.2;uc007djr.2;uc007dju.2;uc007djw.2;uc007djx.2;uc007djy.2;uc007djz.2	18986	28173	18986	Pou2f1
chr1	165863587	165863946	360	MACS_peak_131	Intron (uc007djo.2/12503, intron 7 of 7)	1	12503	uc007djo.2	74906	ENSMUSG00000005763	Cd247	uc007djn.2;uc007djo.2;uc007djp.2;uc007djq.2;uc007djr.2;uc007dju.2;uc007djw.2;uc007djx.2;uc007djy.2;uc007djz.2	18986	71002	18986	Pou2f1
chr1	165863587	165863946	360	MACS_peak_131	Intron (uc007djo.2/12503, intron 7 of 7)	1	12503	uc007djo.2	74906	ENSMUSG00000005763	Cd247	uc007djn.2;uc007djo.2;uc007djp.2;uc007djq.2;uc007djr.2;uc007dju.2;uc007djw.2;uc007djx.2;uc007djy.2;uc007djz.2	18986	71002	18986	Pou2f1
chr1	165863587	165863946	360	MACS_peak_131	Intron (uc007djo.2/12503, intron 7 of 7)	1	12503	uc007djo.2	74906	ENSMUSG00000005763	Cd247	uc007djn.2;uc007djo.2;uc007djp.2;uc007djq.2;uc007djr.2;uc007dju.2;uc007djw.2;uc007djx.2;uc007djy.2;uc007djz.2	18986	138688	18986	Pou2f1
chr1	165863587	165863946	360	MACS_peak_131	Intron (uc007djo.2/12503, intron 7 of 7)	1	12503	uc007djo.2	74906	ENSMUSG00000005763	Cd247	uc007djn.2;uc007djo.2;uc007djp.2;uc007djq.2;uc007djr.2;uc007dju.2;uc007djw.2;uc007djx.2;uc007djy.2;uc007djz.2	18986	138688	18986	Pou2f1
chr1	166162338	166162659	322	MACS_peak_132	Intron (uc007dkj.1/59290, intron 4 of 6)	1	59290	uc007dkj.1	31878	ENSMUSG00000000544	Gpa33	uc007dkj.1	59290	0	59290	Gpa33
chr1	170875276	170875544	269	MACS_peak_133	Intron (uc007dmk.1/80915, intron 3 of 3)	2	80915	uc007dmk.1	5570	ENSMUSG00000026659	Dusp12	uc007dmk.1;uc007dml.1;uc007dmm.1;uc007dmn.1	80915	0	80915	Dusp12
chr1	170875276	170875544	269	MACS_peak_133	Intron (uc007dmk.1/80915, intron 3 of 3)	2	80915	uc007dmk.1	5570	ENSMUSG00000026659	Dusp12	uc007dmk.1;uc007dml.1;uc007dmm.1;uc007dmn.1	80915	0	80915	Dusp12
chr1	170875276	170875544	269	MACS_peak_133	Intron (uc007dmk.1/80915, intron 3 of 3)	2	80915	uc007dmk.1	5570	ENSMUSG00000026659	Dusp12	uc007dmk.1;uc007dml.1;uc007dmm.1;uc007dmn.1	80915	0	80915	Dusp12
chr1	170875276	170875544	269	MACS_peak_133	Intron (uc007dmk.1/80915, intron 3 of 3)	2	80915	uc007dmk.1	5570	ENSMUSG00000026659	Dusp12	uc007dmk.1;uc007dml.1;uc007dmm.1;uc007dmn.1	80915	0	80915	Dusp12
chr1	171319962	171320224	263	MACS_peak_134	Distal Intergenic	1	21945	uc007dnx.2	-8921	ENSMUSG00000013973	Dedd	NA	NA	NA	NA	NA
chr1	171320520	171320905	386	MACS_peak_135	Distal Intergenic	1	21945	uc007dnx.2	-8240	ENSMUSG00000013973	Dedd	NA	NA	NA	NA	NA
chr1	171321406	171321931	526	MACS_peak_136	Distal Intergenic	1	21945	uc007dnx.2	-7214	ENSMUSG00000013973	Dedd	NA	NA	NA	NA	NA
chr1	171465879	171466394	516	MACS_peak_137	Distal Intergenic	1	16456	uc007doo.1	28318	ENSMUSG00000038235	F11r	uc007doo.1	16456	28318	16456	F11r
chr1	172138553	172139051	499	MACS_peak_138	Distal Intergenic	1	98193	uc007dpr.2	-8964	ENSMUSG00000026554	Dcaf8	uc007dpq.2;uc011wwj.1	19298	11798	19298	Pex19
chr1	172138553	172139051	499	MACS_peak_138	Distal Intergenic	1	98193	uc007dpr.2	-8964	ENSMUSG00000026554	Dcaf8	uc007dpq.2;uc011wwj.1	19298	11798	19298	Pex19
chr1	178319230	178321902	2673	MACS_peak_139	Promoter	1	66359	uc007duz.1	77	ENSMUSG00000026500	Cox20	uc007dvb.2;uc007duz.1	51810	0	51810	Hnrnpu
chr1	178319230	178321902	2673	MACS_peak_139	Promoter	1	66359	uc007duz.1	77	ENSMUSG00000026500	Cox20	uc007dvb.2;uc007duz.1	66359	0	66359	Cox20
chr1	178322583	178322899	317	MACS_peak_140	3_ UTR	2	51810	uc007dvb.2	14885	ENSMUSG00000039630	Hnrnpu	uc007dvb.2;uc007duz.1	51810	0	51810	Hnrnpu
chr1	178322583	178322899	317	MACS_peak_140	3_ UTR	2	51810	uc007dvb.2	14885	ENSMUSG00000039630	Hnrnpu	uc007dvb.2;uc007duz.1	66359	0	66359	Cox20
chr1	178323554	178323906	353	MACS_peak_141	Exon (uc007dva.1/uc007dva.1, exon 1 of 2)	2	51810	uc007dvb.2	13878	ENSMUSG00000039630	Hnrnpu	uc007dvb.2;uc011wxl.1;uc007duz.1	51810	0	51810	Hnrnpu
chr1	178323554	178323906	353	MACS_peak_141	Exon (uc007dva.1/uc007dva.1, exon 1 of 2)	2	51810	uc007dvb.2	13878	ENSMUSG00000039630	Hnrnpu	uc007dvb.2;uc011wxl.1;uc007duz.1	51810	13878	51810	Hnrnpu
chr1	178323554	178323906	353	MACS_peak_141	Exon (uc007dva.1/uc007dva.1, exon 1 of 2)	2	51810	uc007dvb.2	13878	ENSMUSG00000039630	Hnrnpu	uc007dvb.2;uc011wxl.1;uc007duz.1	66359	0	66359	Cox20
chr1	180754913	180755240	328	MACS_peak_142	Distal Intergenic	1	170760	uc007dwq.2	28870	ENSMUSG00000026499	Acbd3	uc007dwq.2	170760	28870	170760	Acbd3
chr1	180799792	180800191	400	MACS_peak_143	Downstream (2-3kb)	2	15078	uc007dwr.2	13414	ENSMUSG00000060743	H3f3a	uc007dwr.2	15078	13414	15078	H3f3a
chr1	181089430	181090134	705	MACS_peak_144	3_ UTR	2	67459	uc007dxb.2	54070	ENSMUSG00000026516	Nvl	uc007dxb.2	67459	0	67459	Nvl
chr1	181090962	181091349	388	MACS_peak_145	3_ UTR	2	67459	uc007dxb.2	52855	ENSMUSG00000026516	Nvl	uc007dxb.2;uc007dxc.1	67459	0	67459	Nvl
chr1	181090962	181091349	388	MACS_peak_145	3_ UTR	2	67459	uc007dxb.2	52855	ENSMUSG00000026516	Nvl	uc007dxb.2;uc007dxc.1	67459	13822	67459	Nvl
chr1	181813162	181813484	323	MACS_peak_146	Exon (uc007dxm.1/uc007dxm.1, exon 1 of 2)	2	98386	uc007dxn.2	6568	ENSMUSG00000004880	Lbr	uc007dxn.2;uc007dxo.2	98386	6568	98386	Lbr
chr1	181813162	181813484	323	MACS_peak_146	Exon (uc007dxm.1/uc007dxm.1, exon 1 of 2)	2	98386	uc007dxn.2	6568	ENSMUSG00000004880	Lbr	uc007dxn.2;uc007dxo.2	98386	28917	98386	Lbr
chr1	181894231	181894786	556	MACS_peak_147	Downstream (1-2kb)	2	98386	uc007dxo.2	-51830	ENSMUSG00000004880	Lbr	uc007dxp.2;uc007dxq.2;uc007dxr.2;uc007dxs.2	13800	0	13800	Enah
chr1	181894231	181894786	556	MACS_peak_147	Downstream (1-2kb)	2	98386	uc007dxo.2	-51830	ENSMUSG00000004880	Lbr	uc007dxp.2;uc007dxq.2;uc007dxr.2;uc007dxs.2	13800	0	13800	Enah
chr1	181894231	181894786	556	MACS_peak_147	Downstream (1-2kb)	2	98386	uc007dxo.2	-51830	ENSMUSG00000004880	Lbr	uc007dxp.2;uc007dxq.2;uc007dxr.2;uc007dxs.2	13800	0	13800	Enah
chr1	181894231	181894786	556	MACS_peak_147	Downstream (1-2kb)	2	98386	uc007dxo.2	-51830	ENSMUSG00000004880	Lbr	uc007dxp.2;uc007dxq.2;uc007dxr.2;uc007dxs.2	13800	0	13800	Enah
chr1	181895816	181896203	388	MACS_peak_148	Downstream (<1kb)	2	98386	uc007dxo.2	-53415	ENSMUSG00000004880	Lbr	uc007dxp.2;uc007dxq.2;uc007dxr.2;uc007dxs.2	13800	0	13800	Enah
chr1	181895816	181896203	388	MACS_peak_148	Downstream (<1kb)	2	98386	uc007dxo.2	-53415	ENSMUSG00000004880	Lbr	uc007dxp.2;uc007dxq.2;uc007dxr.2;uc007dxs.2	13800	0	13800	Enah
chr1	181895816	181896203	388	MACS_peak_148	Downstream (<1kb)	2	98386	uc007dxo.2	-53415	ENSMUSG00000004880	Lbr	uc007dxp.2;uc007dxq.2;uc007dxr.2;uc007dxs.2	13800	0	13800	Enah
chr1	181895816	181896203	388	MACS_peak_148	Downstream (<1kb)	2	98386	uc007dxo.2	-53415	ENSMUSG00000004880	Lbr	uc007dxp.2;uc007dxq.2;uc007dxr.2;uc007dxs.2	13800	0	13800	Enah
chr1	181896232	181897204	973	MACS_peak_149	3_ UTR	2	13800	uc007dxp.2	122776	ENSMUSG00000022995	Enah	uc007dxp.2;uc007dxq.2;uc007dxr.2;uc007dxs.2	13800	0	13800	Enah
chr1	181896232	181897204	973	MACS_peak_149	3_ UTR	2	13800	uc007dxp.2	122776	ENSMUSG00000022995	Enah	uc007dxp.2;uc007dxq.2;uc007dxr.2;uc007dxs.2	13800	0	13800	Enah
chr1	181896232	181897204	973	MACS_peak_149	3_ UTR	2	13800	uc007dxp.2	122776	ENSMUSG00000022995	Enah	uc007dxp.2;uc007dxq.2;uc007dxr.2;uc007dxs.2	13800	0	13800	Enah
chr1	181896232	181897204	973	MACS_peak_149	3_ UTR	2	13800	uc007dxp.2	122776	ENSMUSG00000022995	Enah	uc007dxp.2;uc007dxq.2;uc007dxr.2;uc007dxs.2	13800	0	13800	Enah
chr1	181899520	181900294	775	MACS_peak_150	3_ UTR	2	13800	uc007dxp.2	119686	ENSMUSG00000022995	Enah	uc007dxp.2;uc007dxq.2;uc007dxr.2;uc007dxs.2	13800	0	13800	Enah
chr1	181899520	181900294	775	MACS_peak_150	3_ UTR	2	13800	uc007dxp.2	119686	ENSMUSG00000022995	Enah	uc007dxp.2;uc007dxq.2;uc007dxr.2;uc007dxs.2	13800	0	13800	Enah
chr1	181899520	181900294	775	MACS_peak_150	3_ UTR	2	13800	uc007dxp.2	119686	ENSMUSG00000022995	Enah	uc007dxp.2;uc007dxq.2;uc007dxr.2;uc007dxs.2	13800	0	13800	Enah
chr1	181899520	181900294	775	MACS_peak_150	3_ UTR	2	13800	uc007dxp.2	119686	ENSMUSG00000022995	Enah	uc007dxp.2;uc007dxq.2;uc007dxr.2;uc007dxs.2	13800	0	13800	Enah
chr1	181900526	181901124	599	MACS_peak_151	3_ UTR	2	13800	uc007dxp.2	118856	ENSMUSG00000022995	Enah	uc007dxp.2;uc007dxq.2;uc007dxr.2;uc007dxs.2	13800	0	13800	Enah
chr1	181900526	181901124	599	MACS_peak_151	3_ UTR	2	13800	uc007dxp.2	118856	ENSMUSG00000022995	Enah	uc007dxp.2;uc007dxq.2;uc007dxr.2;uc007dxs.2	13800	0	13800	Enah
chr1	181900526	181901124	599	MACS_peak_151	3_ UTR	2	13800	uc007dxp.2	118856	ENSMUSG00000022995	Enah	uc007dxp.2;uc007dxq.2;uc007dxr.2;uc007dxs.2	13800	0	13800	Enah
chr1	181900526	181901124	599	MACS_peak_151	3_ UTR	2	13800	uc007dxp.2	118856	ENSMUSG00000022995	Enah	uc007dxp.2;uc007dxq.2;uc007dxr.2;uc007dxs.2	13800	0	13800	Enah
chr1	181901141	181901442	302	MACS_peak_152	3_ UTR	2	13800	uc007dxp.2	118538	ENSMUSG00000022995	Enah	uc007dxp.2;uc007dxq.2;uc007dxr.2;uc007dxs.2	13800	0	13800	Enah
chr1	181901141	181901442	302	MACS_peak_152	3_ UTR	2	13800	uc007dxp.2	118538	ENSMUSG00000022995	Enah	uc007dxp.2;uc007dxq.2;uc007dxr.2;uc007dxs.2	13800	0	13800	Enah
chr1	181901141	181901442	302	MACS_peak_152	3_ UTR	2	13800	uc007dxp.2	118538	ENSMUSG00000022995	Enah	uc007dxp.2;uc007dxq.2;uc007dxr.2;uc007dxs.2	13800	0	13800	Enah
chr1	181901141	181901442	302	MACS_peak_152	3_ UTR	2	13800	uc007dxp.2	118538	ENSMUSG00000022995	Enah	uc007dxp.2;uc007dxq.2;uc007dxr.2;uc007dxs.2	13800	0	13800	Enah
chr1	191351996	191352276	281	MACS_peak_153	3_ UTR	2	226849	uc007eci.1	44765	ENSMUSG00000026626	Ppp2r5a	uc007eci.1;uc007ech.1	226849	0	226849	Ppp2r5a
chr1	191351996	191352276	281	MACS_peak_153	3_ UTR	2	226849	uc007eci.1	44765	ENSMUSG00000026626	Ppp2r5a	uc007eci.1;uc007ech.1	66950	0	66950	Tmem206
chr1	193103769	193104178	410	MACS_peak_154	Downstream (<1kb)	2	215193	uc007edw.1	26073	ENSMUSG00000016181	Diexf	uc007edw.1;uc011wyz.1	215193	26073	215193	Diexf
chr1	193103769	193104178	410	MACS_peak_154	Downstream (<1kb)	2	215193	uc007edw.1	26073	ENSMUSG00000016181	Diexf	uc007edw.1;uc011wyz.1	215193	26073	215193	Diexf
chr10	5810907	5811833	927	MACS_peak_155	Downstream (<1kb)	2	67141	uc007egj.1	-5442	ENSMUSG00000019773	Fbxo5	uc007egi.1	108853	12110	108853	Mtrf1l
chr10	5797700	5798577	878	MACS_peak_156	Downstream (<1kb)	2	67141	uc007egj.1	6888	ENSMUSG00000019773	Fbxo5	uc007egj.1	67141	6888	67141	Fbxo5
chr10	4401504	4401780	277	MACS_peak_157	Downstream (1-2kb)	2	381990	uc007ehf.2	-13396	ENSMUSG00000075327	Zbtb2	uc011wzt.1;uc007ehd.2	66084	27386	66084	Rmnd1
chr10	4401504	4401780	277	MACS_peak_157	Downstream (1-2kb)	2	381990	uc007ehf.2	-13396	ENSMUSG00000075327	Zbtb2	uc011wzt.1;uc007ehd.2	66084	30572	66084	Rmnd1
chr10	4398919	4399275	357	MACS_peak_158	Distal Intergenic	2	381990	uc007ehf.2	-10811	ENSMUSG00000075327	Zbtb2	uc011wzt.1;uc007ehd.2	66084	29891	66084	Rmnd1
chr10	4398919	4399275	357	MACS_peak_158	Distal Intergenic	2	381990	uc007ehf.2	-10811	ENSMUSG00000075327	Zbtb2	uc011wzt.1;uc007ehd.2	66084	33077	66084	Rmnd1
chr10	4398375	4398640	266	MACS_peak_159	Distal Intergenic	2	381990	uc007ehf.2	-10267	ENSMUSG00000075327	Zbtb2	uc011wzt.1;uc007ehd.2	66084	30526	66084	Rmnd1
chr10	4398375	4398640	266	MACS_peak_159	Distal Intergenic	2	381990	uc007ehf.2	-10267	ENSMUSG00000075327	Zbtb2	uc011wzt.1;uc007ehd.2	66084	33712	66084	Rmnd1
chr10	7680317	7680619	303	MACS_peak_160	Exon (uc007eie.2/407824, exon 1 of 1)	2	407824	uc007eie.2	539	NA	BC020402	uc007eig.2;uc007eie.2;uc007eic.2;uc007eid.2	16798	-590	16798	Lats1
chr10	7680317	7680619	303	MACS_peak_160	Exon (uc007eie.2/407824, exon 1 of 1)	2	407824	uc007eie.2	539	NA	BC020402	uc007eig.2;uc007eie.2;uc007eic.2;uc007eid.2	407824	0	407824	BC020402
chr10	7680317	7680619	303	MACS_peak_160	Exon (uc007eie.2/407824, exon 1 of 1)	2	407824	uc007eie.2	539	NA	BC020402	uc007eig.2;uc007eie.2;uc007eic.2;uc007eid.2	69912	12813	69912	Nup43
chr10	7680317	7680619	303	MACS_peak_160	Exon (uc007eie.2/407824, exon 1 of 1)	2	407824	uc007eie.2	539	NA	BC020402	uc007eig.2;uc007eie.2;uc007eic.2;uc007eid.2	69912	12813	69912	Nup43
chr10	7788742	7789329	588	MACS_peak_161	Distal Intergenic	1	67418	uc007eio.2	-3565	ENSMUSG00000015757	Ppil4	uc007eio.2;uc007eip.2	67418	-3565	67418	Ppil4
chr10	7788742	7789329	588	MACS_peak_161	Distal Intergenic	1	67418	uc007eio.2	-3565	ENSMUSG00000015757	Ppil4	uc007eio.2;uc007eip.2	67418	-3565	67418	Ppil4
chr10	11306317	11306648	332	MACS_peak_162	Distal Intergenic	1	71865	uc011xad.1	24730	ENSMUSG00000047648	Fbxo30	NA	NA	NA	NA	NA
chr10	18235700	18235975	276	MACS_peak_163	Promoter	2	215814	uc007emf.1	-719	ENSMUSG00000059554	Ccdc28a	uc007eme.1;uc007emf.1	215814	-719	215814	Ccdc28a
chr10	18235700	18235975	276	MACS_peak_163	Promoter	2	215814	uc007emf.1	-719	ENSMUSG00000059554	Ccdc28a	uc007eme.1;uc007emf.1	215814	-719	215814	Ccdc28a
chr10	20344861	20345146	286	MACS_peak_164	Distal Intergenic	1	71804	uc007eny.2	-2673	ENSMUSG00000019992	Mtfr2	uc007eny.2;uc007enz.2;uc007ent.1;uc007enu.1;uc007env.1;uc007enw.1;uc007enx.1	71804	-2673	71804	Mtfr2
chr10	20344861	20345146	286	MACS_peak_164	Distal Intergenic	1	71804	uc007eny.2	-2673	ENSMUSG00000019992	Mtfr2	uc007eny.2;uc007enz.2;uc007ent.1;uc007enu.1;uc007env.1;uc007enw.1;uc007enx.1	71804	-2861	71804	Mtfr2
chr10	20344861	20345146	286	MACS_peak_164	Distal Intergenic	1	71804	uc007eny.2	-2673	ENSMUSG00000019992	Mtfr2	uc007eny.2;uc007enz.2;uc007ent.1;uc007enu.1;uc007env.1;uc007enw.1;uc007enx.1	72567	32392	72567	Bclaf1
chr10	20344861	20345146	286	MACS_peak_164	Distal Intergenic	1	71804	uc007eny.2	-2673	ENSMUSG00000019992	Mtfr2	uc007eny.2;uc007enz.2;uc007ent.1;uc007enu.1;uc007env.1;uc007enw.1;uc007enx.1	72567	32392	72567	Bclaf1
chr10	20344861	20345146	286	MACS_peak_164	Distal Intergenic	1	71804	uc007eny.2	-2673	ENSMUSG00000019992	Mtfr2	uc007eny.2;uc007enz.2;uc007ent.1;uc007enu.1;uc007env.1;uc007enw.1;uc007enx.1	72567	32392	72567	Bclaf1
chr10	20344861	20345146	286	MACS_peak_164	Distal Intergenic	1	71804	uc007eny.2	-2673	ENSMUSG00000019992	Mtfr2	uc007eny.2;uc007enz.2;uc007ent.1;uc007enu.1;uc007env.1;uc007enw.1;uc007enx.1	72567	21892	72567	Bclaf1
chr10	20344861	20345146	286	MACS_peak_164	Distal Intergenic	1	71804	uc007eny.2	-2673	ENSMUSG00000019992	Mtfr2	uc007eny.2;uc007enz.2;uc007ent.1;uc007enu.1;uc007env.1;uc007enw.1;uc007enx.1	72567	11607	72567	Bclaf1
chr10	20345178	20345678	501	MACS_peak_165	Distal Intergenic	1	71804	uc007eny.2	-2141	ENSMUSG00000019992	Mtfr2	uc007eny.2;uc007enz.2;uc007ent.1;uc007enu.1;uc007env.1;uc007enw.1;uc007enx.1	71804	-2141	71804	Mtfr2
chr10	20345178	20345678	501	MACS_peak_165	Distal Intergenic	1	71804	uc007eny.2	-2141	ENSMUSG00000019992	Mtfr2	uc007eny.2;uc007enz.2;uc007ent.1;uc007enu.1;uc007env.1;uc007enw.1;uc007enx.1	71804	-2329	71804	Mtfr2
chr10	20345178	20345678	501	MACS_peak_165	Distal Intergenic	1	71804	uc007eny.2	-2141	ENSMUSG00000019992	Mtfr2	uc007eny.2;uc007enz.2;uc007ent.1;uc007enu.1;uc007env.1;uc007enw.1;uc007enx.1	72567	32709	72567	Bclaf1
chr10	20345178	20345678	501	MACS_peak_165	Distal Intergenic	1	71804	uc007eny.2	-2141	ENSMUSG00000019992	Mtfr2	uc007eny.2;uc007enz.2;uc007ent.1;uc007enu.1;uc007env.1;uc007enw.1;uc007enx.1	72567	32709	72567	Bclaf1
chr10	20345178	20345678	501	MACS_peak_165	Distal Intergenic	1	71804	uc007eny.2	-2141	ENSMUSG00000019992	Mtfr2	uc007eny.2;uc007enz.2;uc007ent.1;uc007enu.1;uc007env.1;uc007enw.1;uc007enx.1	72567	32709	72567	Bclaf1
chr10	20345178	20345678	501	MACS_peak_165	Distal Intergenic	1	71804	uc007eny.2	-2141	ENSMUSG00000019992	Mtfr2	uc007eny.2;uc007enz.2;uc007ent.1;uc007enu.1;uc007env.1;uc007enw.1;uc007enx.1	72567	22209	72567	Bclaf1
chr10	20345178	20345678	501	MACS_peak_165	Distal Intergenic	1	71804	uc007eny.2	-2141	ENSMUSG00000019992	Mtfr2	uc007eny.2;uc007enz.2;uc007ent.1;uc007enu.1;uc007env.1;uc007enw.1;uc007enx.1	72567	11924	72567	Bclaf1
chr10	20345791	20347806	2016	MACS_peak_166	Promoter	1	71804	uc007eny.2	-13	ENSMUSG00000019992	Mtfr2	uc007eny.2;uc007enz.2;uc007ent.1;uc007enu.1;uc007env.1;uc007enw.1;uc007enx.1	71804	-13	71804	Mtfr2
chr10	20345791	20347806	2016	MACS_peak_166	Promoter	1	71804	uc007eny.2	-13	ENSMUSG00000019992	Mtfr2	uc007eny.2;uc007enz.2;uc007ent.1;uc007enu.1;uc007env.1;uc007enw.1;uc007enx.1	71804	-201	71804	Mtfr2
chr10	20345791	20347806	2016	MACS_peak_166	Promoter	1	71804	uc007eny.2	-13	ENSMUSG00000019992	Mtfr2	uc007eny.2;uc007enz.2;uc007ent.1;uc007enu.1;uc007env.1;uc007enw.1;uc007enx.1	72567	33322	72567	Bclaf1
chr10	20345791	20347806	2016	MACS_peak_166	Promoter	1	71804	uc007eny.2	-13	ENSMUSG00000019992	Mtfr2	uc007eny.2;uc007enz.2;uc007ent.1;uc007enu.1;uc007env.1;uc007enw.1;uc007enx.1	72567	33322	72567	Bclaf1
chr10	20345791	20347806	2016	MACS_peak_166	Promoter	1	71804	uc007eny.2	-13	ENSMUSG00000019992	Mtfr2	uc007eny.2;uc007enz.2;uc007ent.1;uc007enu.1;uc007env.1;uc007enw.1;uc007enx.1	72567	33322	72567	Bclaf1
chr10	20345791	20347806	2016	MACS_peak_166	Promoter	1	71804	uc007eny.2	-13	ENSMUSG00000019992	Mtfr2	uc007eny.2;uc007enz.2;uc007ent.1;uc007enu.1;uc007env.1;uc007enw.1;uc007enx.1	72567	22822	72567	Bclaf1
chr10	20345791	20347806	2016	MACS_peak_166	Promoter	1	71804	uc007eny.2	-13	ENSMUSG00000019992	Mtfr2	uc007eny.2;uc007enz.2;uc007ent.1;uc007enu.1;uc007env.1;uc007enw.1;uc007enx.1	72567	12537	72567	Bclaf1
chr10	22000232	22000576	345	MACS_peak_167	Distal Intergenic	1	20393	uc007eox.2	5566	ENSMUSG00000019970	Sgk1	uc007eov.2;uc011xbf.1;uc011xbg.1;uc011xbh.1;uc007eow.2;uc007eox.2	20393	118048	20393	Sgk1
chr10	22000232	22000576	345	MACS_peak_167	Distal Intergenic	1	20393	uc007eox.2	5566	ENSMUSG00000019970	Sgk1	uc007eov.2;uc011xbf.1;uc011xbg.1;uc011xbh.1;uc007eow.2;uc007eox.2	20393	21560	20393	Sgk1
chr10	22000232	22000576	345	MACS_peak_167	Distal Intergenic	1	20393	uc007eox.2	5566	ENSMUSG00000019970	Sgk1	uc007eov.2;uc011xbf.1;uc011xbg.1;uc011xbh.1;uc007eow.2;uc007eox.2	20393	14128	20393	Sgk1
chr10	22000232	22000576	345	MACS_peak_167	Distal Intergenic	1	20393	uc007eox.2	5566	ENSMUSG00000019970	Sgk1	uc007eov.2;uc011xbf.1;uc011xbg.1;uc011xbh.1;uc007eow.2;uc007eox.2	20393	8009	20393	Sgk1
chr10	22000232	22000576	345	MACS_peak_167	Distal Intergenic	1	20393	uc007eox.2	5566	ENSMUSG00000019970	Sgk1	uc007eov.2;uc011xbf.1;uc011xbg.1;uc011xbh.1;uc007eow.2;uc007eox.2	20393	6342	20393	Sgk1
chr10	22000232	22000576	345	MACS_peak_167	Distal Intergenic	1	20393	uc007eox.2	5566	ENSMUSG00000019970	Sgk1	uc007eov.2;uc011xbf.1;uc011xbg.1;uc011xbh.1;uc007eow.2;uc007eox.2	20393	5566	20393	Sgk1
chr10	23779928	23780222	295	MACS_peak_168	Distal Intergenic	2	100529074	uc011xbp.1	5229	ENSMUSG00000070063	Snora33	uc007epx.2;uc007epw.2	20042	6987	20042	Rps12
chr10	23779928	23780222	295	MACS_peak_168	Distal Intergenic	2	100529074	uc011xbp.1	5229	ENSMUSG00000070063	Snora33	uc007epx.2;uc007epw.2	20042	6987	20042	Rps12
chr10	23780412	23780795	384	MACS_peak_169	Distal Intergenic	2	100529074	uc011xbp.1	4656	ENSMUSG00000070063	Snora33	uc011xbp.1;uc011xbq.1;uc007epx.2;uc007epw.2	100529074	4656	100529074	Snora33
chr10	23780412	23780795	384	MACS_peak_169	Distal Intergenic	2	100529074	uc011xbp.1	4656	ENSMUSG00000070063	Snora33	uc011xbp.1;uc011xbq.1;uc007epx.2;uc007epw.2	100529075	5026	100529075	Snord100
chr10	23780412	23780795	384	MACS_peak_169	Distal Intergenic	2	100529074	uc011xbp.1	4656	ENSMUSG00000070063	Snora33	uc011xbp.1;uc011xbq.1;uc007epx.2;uc007epw.2	20042	6414	20042	Rps12
chr10	23780412	23780795	384	MACS_peak_169	Distal Intergenic	2	100529074	uc011xbp.1	4656	ENSMUSG00000070063	Snora33	uc011xbp.1;uc011xbq.1;uc007epx.2;uc007epw.2	20042	6414	20042	Rps12
chr10	23780977	23781338	362	MACS_peak_170	Distal Intergenic	2	100529074	uc011xbp.1	4113	ENSMUSG00000070063	Snora33	uc011xbp.1;uc011xbq.1;uc007epx.2;uc007epw.2	100529074	4113	100529074	Snora33
chr10	23780977	23781338	362	MACS_peak_170	Distal Intergenic	2	100529074	uc011xbp.1	4113	ENSMUSG00000070063	Snora33	uc011xbp.1;uc011xbq.1;uc007epx.2;uc007epw.2	100529075	4483	100529075	Snord100
chr10	23780977	23781338	362	MACS_peak_170	Distal Intergenic	2	100529074	uc011xbp.1	4113	ENSMUSG00000070063	Snora33	uc011xbp.1;uc011xbq.1;uc007epx.2;uc007epw.2	20042	5871	20042	Rps12
chr10	23780977	23781338	362	MACS_peak_170	Distal Intergenic	2	100529074	uc011xbp.1	4113	ENSMUSG00000070063	Snora33	uc011xbp.1;uc011xbq.1;uc007epx.2;uc007epw.2	20042	5871	20042	Rps12
chr10	23781405	23784667	3263	MACS_peak_171	Downstream (<1kb)	2	100529074	uc011xbp.1	784	ENSMUSG00000070063	Snora33	uc011xbp.1;uc011xbq.1;uc007epx.2;uc007epw.2	100529074	784	100529074	Snora33
chr10	23781405	23784667	3263	MACS_peak_171	Downstream (<1kb)	2	100529074	uc011xbp.1	784	ENSMUSG00000070063	Snora33	uc011xbp.1;uc011xbq.1;uc007epx.2;uc007epw.2	100529075	1154	100529075	Snord100
chr10	23781405	23784667	3263	MACS_peak_171	Downstream (<1kb)	2	100529074	uc011xbp.1	784	ENSMUSG00000070063	Snora33	uc011xbp.1;uc011xbq.1;uc007epx.2;uc007epw.2	20042	2542	20042	Rps12
chr10	23781405	23784667	3263	MACS_peak_171	Downstream (<1kb)	2	100529074	uc011xbp.1	784	ENSMUSG00000070063	Snora33	uc011xbp.1;uc011xbq.1;uc007epx.2;uc007epw.2	20042	2542	20042	Rps12
chr10	24323046	24323316	271	MACS_peak_172	Distal Intergenic	1	59012	uc007equ.1	99529	ENSMUSG00000020000	Moxd1	NA	NA	NA	NA	NA
chr10	24323325	24324013	689	MACS_peak_173	Distal Intergenic	1	59012	uc007equ.1	99808	ENSMUSG00000020000	Moxd1	NA	NA	NA	NA	NA
chr10	24324193	24324624	432	MACS_peak_174	Distal Intergenic	1	59012	uc007equ.1	100676	ENSMUSG00000020000	Moxd1	NA	NA	NA	NA	NA
chr10	24325352	24325742	391	MACS_peak_175	Distal Intergenic	1	59012	uc007equ.1	101835	ENSMUSG00000020000	Moxd1	NA	NA	NA	NA	NA
chr10	24369083	24370064	982	MACS_peak_176	Distal Intergenic	1	59012	uc007equ.1	145566	ENSMUSG00000020000	Moxd1	NA	NA	NA	NA	NA
chr10	34533048	34533344	297	MACS_peak_177	Intron (uc007eva.2/14302, intron 1 of 5)	1	14302	uc007eva.2	49648	ENSMUSG00000019779	Frk	uc007eva.2;uc007euy.2;uc007euz.2;uc007evb.2	14302	0	14302	Frk
chr10	34533048	34533344	297	MACS_peak_177	Intron (uc007eva.2/14302, intron 1 of 5)	1	14302	uc007eva.2	49648	ENSMUSG00000019779	Frk	uc007eva.2;uc007euy.2;uc007euz.2;uc007evb.2	14302	0	14302	Frk
chr10	34533048	34533344	297	MACS_peak_177	Intron (uc007eva.2/14302, intron 1 of 5)	1	14302	uc007eva.2	49648	ENSMUSG00000019779	Frk	uc007eva.2;uc007euy.2;uc007euz.2;uc007evb.2	14302	0	14302	Frk
chr10	34533048	34533344	297	MACS_peak_177	Intron (uc007eva.2/14302, intron 1 of 5)	1	14302	uc007eva.2	49648	ENSMUSG00000019779	Frk	uc007eva.2;uc007euy.2;uc007euz.2;uc007evb.2	14302	0	14302	Frk
chr10	39776691	39776919	229	MACS_peak_178	Intron (uc007ewc.1/19714, intron 2 of 13)	1	19714	uc007ewc.1	44531	ENSMUSG00000019841	Rev3l	uc007ewc.1;uc007ewd.1	19714	0	19714	Rev3l
chr10	39776691	39776919	229	MACS_peak_178	Intron (uc007ewc.1/19714, intron 2 of 13)	1	19714	uc007ewc.1	44531	ENSMUSG00000019841	Rev3l	uc007ewc.1;uc007ewd.1	19714	0	19714	Rev3l
chr10	39812152	39812506	355	MACS_peak_179	Intron (uc007ewc.1/19714, intron 10 of 13)	1	19714	uc007ewc.1	79992	ENSMUSG00000019841	Rev3l	uc007ewc.1;uc007ewd.1	19714	0	19714	Rev3l
chr10	39812152	39812506	355	MACS_peak_179	Intron (uc007ewc.1/19714, intron 10 of 13)	1	19714	uc007ewc.1	79992	ENSMUSG00000019841	Rev3l	uc007ewc.1;uc007ewd.1	19714	0	19714	Rev3l
chr10	40247190	40247515	326	MACS_peak_180	Promoter	2	67239	uc007ewp.1	-151	ENSMUSG00000038510	Rpf2	uc007ewo.1;uc007ewp.1;uc007ewq.1;uc007ewr.1	67239	-211	67239	Rpf2
chr10	40247190	40247515	326	MACS_peak_180	Promoter	2	67239	uc007ewp.1	-151	ENSMUSG00000038510	Rpf2	uc007ewo.1;uc007ewp.1;uc007ewq.1;uc007ewr.1	67239	-151	67239	Rpf2
chr10	40247190	40247515	326	MACS_peak_180	Promoter	2	67239	uc007ewp.1	-151	ENSMUSG00000038510	Rpf2	uc007ewo.1;uc007ewp.1;uc007ewq.1;uc007ewr.1	67371	10145	67371	Gtf3c6
chr10	40247190	40247515	326	MACS_peak_180	Promoter	2	67239	uc007ewp.1	-151	ENSMUSG00000038510	Rpf2	uc007ewo.1;uc007ewp.1;uc007ewq.1;uc007ewr.1	67371	10150	67371	Gtf3c6
chr10	40284668	40284977	310	MACS_peak_181	Downstream (2-3kb)	2	11702	uc007ews.3	17211	ENSMUSG00000075232	Amd1	uc007ews.3	11702	17211	11702	Amd1
chr10	40285330	40285647	318	MACS_peak_182	Downstream (1-2kb)	2	11702	uc007ews.3	16541	ENSMUSG00000075232	Amd1	uc007ews.3	11702	16541	11702	Amd1
chr10	40285762	40286133	372	MACS_peak_183	Downstream (1-2kb)	2	11702	uc007ews.3	16055	ENSMUSG00000075232	Amd1	uc007ews.3	11702	16055	11702	Amd1
chr10	40286383	40286739	357	MACS_peak_184	Downstream (<1kb)	2	11702	uc007ews.3	15449	ENSMUSG00000075232	Amd1	uc007ews.3	11702	15449	11702	Amd1
chr10	42703951	42704219	269	MACS_peak_185	Distal Intergenic	1	14628	uc007eyv.2	25035	ENSMUSG00000038280	Ostm1	uc007eyu.2;uc007eyv.2	14628	25035	14628	Ostm1
chr10	42703951	42704219	269	MACS_peak_185	Distal Intergenic	1	14628	uc007eyv.2	25035	ENSMUSG00000038280	Ostm1	uc007eyu.2;uc007eyv.2	14628	25035	14628	Ostm1
chr10	55286515	55286821	307	MACS_peak_186	Distal Intergenic	1	73390	uc007fcb.1	-820096	ENSMUSG00000047669	Msl3l2	NA	NA	NA	NA	NA
chr10	61425447	61425929	483	MACS_peak_187	Distal Intergenic	1	18119	uc007ffy.2	7475	ENSMUSG00000037171	Nodal	uc007ffy.2	18119	7475	18119	Nodal
chr10	61425988	61426293	306	MACS_peak_188	Distal Intergenic	1	18119	uc007ffy.2	8016	ENSMUSG00000037171	Nodal	uc007ffy.2	18119	8016	18119	Nodal
chr10	61426633	61427020	388	MACS_peak_189	Distal Intergenic	1	18119	uc007ffy.2	8661	ENSMUSG00000037171	Nodal	uc007ffy.2	18119	8661	18119	Nodal
chr10	62450039	62450237	199	MACS_peak_190	Exon (uc007fhe.2/74706, exon 1 of 1)	1	74706	uc007fhe.2	879	ENSMUSG00000097129	4930507D05Rik	uc007fhf.2;uc007fhg.2;uc007fhh.2;uc007fhd.1;uc011xfc.1;uc007fhe.2	30930	36361	30930	Vps26a
chr10	62450039	62450237	199	MACS_peak_190	Exon (uc007fhe.2/74706, exon 1 of 1)	1	74706	uc007fhe.2	879	ENSMUSG00000097129	4930507D05Rik	uc007fhf.2;uc007fhg.2;uc007fhh.2;uc007fhd.1;uc011xfc.1;uc007fhe.2	30930	36568	30930	Vps26a
chr10	62450039	62450237	199	MACS_peak_190	Exon (uc007fhe.2/74706, exon 1 of 1)	1	74706	uc007fhe.2	879	ENSMUSG00000097129	4930507D05Rik	uc007fhf.2;uc007fhg.2;uc007fhh.2;uc007fhd.1;uc011xfc.1;uc007fhe.2	30930	36568	30930	Vps26a
chr10	62450039	62450237	199	MACS_peak_190	Exon (uc007fhe.2/74706, exon 1 of 1)	1	74706	uc007fhe.2	879	ENSMUSG00000097129	4930507D05Rik	uc007fhf.2;uc007fhg.2;uc007fhh.2;uc007fhd.1;uc011xfc.1;uc007fhe.2	338359	-346	338359	Supv3l1
chr10	62450039	62450237	199	MACS_peak_190	Exon (uc007fhe.2/74706, exon 1 of 1)	1	74706	uc007fhe.2	879	ENSMUSG00000097129	4930507D05Rik	uc007fhf.2;uc007fhg.2;uc007fhh.2;uc007fhd.1;uc011xfc.1;uc007fhe.2	338359	-346	338359	Supv3l1
chr10	62450039	62450237	199	MACS_peak_190	Exon (uc007fhe.2/74706, exon 1 of 1)	1	74706	uc007fhe.2	879	ENSMUSG00000097129	4930507D05Rik	uc007fhf.2;uc007fhg.2;uc007fhh.2;uc007fhd.1;uc011xfc.1;uc007fhe.2	74706	0	74706	4930507D05Rik
chr10	62578514	62579184	671	MACS_peak_191	Promoter	2	72320	uc007fhm.1	-57	ENSMUSG00000036955	Kif1bp	uc007fhn.1;uc007fhj.1;uc007fhk.1;uc007fhl.1;uc007fhm.1	56200	23114	56200	Ddx21
chr10	62578514	62579184	671	MACS_peak_191	Promoter	2	72320	uc007fhm.1	-57	ENSMUSG00000036955	Kif1bp	uc007fhn.1;uc007fhj.1;uc007fhk.1;uc007fhl.1;uc007fhm.1	72320	-57	72320	Kif1bp
chr10	62578514	62579184	671	MACS_peak_191	Promoter	2	72320	uc007fhm.1	-57	ENSMUSG00000036955	Kif1bp	uc007fhn.1;uc007fhj.1;uc007fhk.1;uc007fhl.1;uc007fhm.1	72320	-57	72320	Kif1bp
chr10	62578514	62579184	671	MACS_peak_191	Promoter	2	72320	uc007fhm.1	-57	ENSMUSG00000036955	Kif1bp	uc007fhn.1;uc007fhj.1;uc007fhk.1;uc007fhl.1;uc007fhm.1	72320	-57	72320	Kif1bp
chr10	62578514	62579184	671	MACS_peak_191	Promoter	2	72320	uc007fhm.1	-57	ENSMUSG00000036955	Kif1bp	uc007fhn.1;uc007fhj.1;uc007fhk.1;uc007fhl.1;uc007fhm.1	72320	-57	72320	Kif1bp
chr10	62579352	62579609	258	MACS_peak_192	Promoter	2	72320	uc007fhm.1	-895	ENSMUSG00000036955	Kif1bp	uc007fhn.1;uc007fhj.1;uc007fhk.1;uc007fhl.1;uc007fhm.1	56200	22689	56200	Ddx21
chr10	62579352	62579609	258	MACS_peak_192	Promoter	2	72320	uc007fhm.1	-895	ENSMUSG00000036955	Kif1bp	uc007fhn.1;uc007fhj.1;uc007fhk.1;uc007fhl.1;uc007fhm.1	72320	-895	72320	Kif1bp
chr10	62579352	62579609	258	MACS_peak_192	Promoter	2	72320	uc007fhm.1	-895	ENSMUSG00000036955	Kif1bp	uc007fhn.1;uc007fhj.1;uc007fhk.1;uc007fhl.1;uc007fhm.1	72320	-895	72320	Kif1bp
chr10	62579352	62579609	258	MACS_peak_192	Promoter	2	72320	uc007fhm.1	-895	ENSMUSG00000036955	Kif1bp	uc007fhn.1;uc007fhj.1;uc007fhk.1;uc007fhl.1;uc007fhm.1	72320	-895	72320	Kif1bp
chr10	62579352	62579609	258	MACS_peak_192	Promoter	2	72320	uc007fhm.1	-895	ENSMUSG00000036955	Kif1bp	uc007fhn.1;uc007fhj.1;uc007fhk.1;uc007fhl.1;uc007fhm.1	72320	-895	72320	Kif1bp
chr10	62739192	62739546	355	MACS_peak_193	Distal Intergenic	2	216021	uc011xfe.1	-13093	ENSMUSG00000036923	Stox1	uc007fja.2	67500	52822	67500	Ccar1
chr10	62801083	62802048	966	MACS_peak_194	Downstream (2-3kb)	2	67500	uc007fjc.2	-8715	ENSMUSG00000020074	Ccar1	uc007fje.2;uc011xfg.1	52463	0	52463	Tet1
chr10	62801083	62802048	966	MACS_peak_194	Downstream (2-3kb)	2	67500	uc007fjc.2	-8715	ENSMUSG00000020074	Ccar1	uc007fje.2;uc011xfg.1	52463	0	52463	Tet1
chr10	62802935	62803521	587	MACS_peak_195	Downstream (1-2kb)	2	67500	uc007fjc.2	-10567	ENSMUSG00000020074	Ccar1	uc007fje.2;uc011xfg.1	52463	0	52463	Tet1
chr10	62802935	62803521	587	MACS_peak_195	Downstream (1-2kb)	2	67500	uc007fjc.2	-10567	ENSMUSG00000020074	Ccar1	uc007fje.2;uc011xfg.1	52463	0	52463	Tet1
chr10	62806318	62806586	269	MACS_peak_196	3_ UTR	2	52463	uc007fje.2	73428	ENSMUSG00000047146	Tet1	uc007fje.2;uc011xfg.1	52463	0	52463	Tet1
chr10	62806318	62806586	269	MACS_peak_196	3_ UTR	2	52463	uc007fje.2	73428	ENSMUSG00000047146	Tet1	uc007fje.2;uc011xfg.1	52463	0	52463	Tet1
chr10	63322551	63322847	297	MACS_peak_197	Intron (uc007fke.2/93759, intron 7 of 8)	2	93759	uc007fke.2	16188	ENSMUSG00000020063	Sirt1	uc007fkc.2;uc007fkd.2;uc011xfl.1;uc007fke.2;uc007fkf.2	67345	78754	67345	Herc4
chr10	63322551	63322847	297	MACS_peak_197	Intron (uc007fke.2/93759, intron 7 of 8)	2	93759	uc007fke.2	16188	ENSMUSG00000020063	Sirt1	uc007fkc.2;uc007fkd.2;uc011xfl.1;uc007fke.2;uc007fkf.2	67345	78754	67345	Herc4
chr10	63322551	63322847	297	MACS_peak_197	Intron (uc007fke.2/93759, intron 7 of 8)	2	93759	uc007fke.2	16188	ENSMUSG00000020063	Sirt1	uc007fkc.2;uc007fkd.2;uc011xfl.1;uc007fke.2;uc007fkf.2	67345	78754	67345	Herc4
chr10	63322551	63322847	297	MACS_peak_197	Intron (uc007fke.2/93759, intron 7 of 8)	2	93759	uc007fke.2	16188	ENSMUSG00000020063	Sirt1	uc007fkc.2;uc007fkd.2;uc011xfl.1;uc007fke.2;uc007fkf.2	93759	0	93759	Sirt1
chr10	63322551	63322847	297	MACS_peak_197	Intron (uc007fke.2/93759, intron 7 of 8)	2	93759	uc007fke.2	16188	ENSMUSG00000020063	Sirt1	uc007fkc.2;uc007fkd.2;uc011xfl.1;uc007fke.2;uc007fkf.2	93759	0	93759	Sirt1
chr10	66885978	66886320	343	MACS_peak_198	Distal Intergenic	1	102634101	uc007flp.1	-118755	ENSMUSG00000112925	Gm31763	NA	NA	NA	NA	NA
chr10	68277327	68277571	245	MACS_peak_199	Intron (uc007fmh.1/71371, intron 2 of 9)	2	71371	uc007fmh.1	1155	ENSMUSG00000019947	Arid5b	uc007fmh.1;uc011xfr.1;uc007fmj.1	71371	0	71371	Arid5b
chr10	68277327	68277571	245	MACS_peak_199	Intron (uc007fmh.1/71371, intron 2 of 9)	2	71371	uc007fmh.1	1155	ENSMUSG00000019947	Arid5b	uc007fmh.1;uc011xfr.1;uc007fmj.1	71371	0	71371	Arid5b
chr10	68277327	68277571	245	MACS_peak_199	Intron (uc007fmh.1/71371, intron 2 of 9)	2	71371	uc007fmh.1	1155	ENSMUSG00000019947	Arid5b	uc007fmh.1;uc011xfr.1;uc007fmj.1	71371	0	71371	Arid5b
chr10	70844077	70844489	413	MACS_peak_200	Distal Intergenic	2	83675	uc007foi.1	104000	ENSMUSG00000014329	Bicc1	NA	NA	NA	NA	NA
chr10	70846424	70846789	366	MACS_peak_201	Distal Intergenic	2	83675	uc007foi.1	101700	ENSMUSG00000014329	Bicc1	NA	NA	NA	NA	NA
chr10	70846825	70847102	278	MACS_peak_202	Distal Intergenic	2	83675	uc007foi.1	101387	ENSMUSG00000014329	Bicc1	NA	NA	NA	NA	NA
chr10	70854894	70855311	418	MACS_peak_203	Distal Intergenic	2	83675	uc007foi.1	93178	ENSMUSG00000014329	Bicc1	NA	NA	NA	NA	NA
chr10	70855597	70856154	558	MACS_peak_204	Distal Intergenic	2	83675	uc007foi.1	92335	ENSMUSG00000014329	Bicc1	NA	NA	NA	NA	NA
chr10	70856702	70857061	360	MACS_peak_205	Distal Intergenic	2	83675	uc007foi.1	91428	ENSMUSG00000014329	Bicc1	NA	NA	NA	NA	NA
chr10	72936067	72936355	289	MACS_peak_206	Distal Intergenic	2	327768	uc007fpb.1	150350	ENSMUSG00000111994	A330049N07Rik	NA	NA	NA	NA	NA
chr10	75536615	75536980	366	MACS_peak_207	Distal Intergenic	1	67332	uc007fqm.1	18573	ENSMUSG00000020180	Snrpd3	uc007fqm.1	67332	18573	67332	Snrpd3
chr10	77986366	77987080	715	MACS_peak_208	3_ UTR	2	18641	uc007fwo.2	22716	ENSMUSG00000020277	Pfkl	uc007fwo.2;uc007fwn.1;uc029qzt.1;uc011xhq.1	18641	0	18641	Pfkl
chr10	77986366	77987080	715	MACS_peak_208	3_ UTR	2	18641	uc007fwo.2	22716	ENSMUSG00000020277	Pfkl	uc007fwo.2;uc007fwn.1;uc029qzt.1;uc011xhq.1	67884	7716	67884	1810043G02Rik
chr10	77986366	77987080	715	MACS_peak_208	3_ UTR	2	18641	uc007fwo.2	22716	ENSMUSG00000020277	Pfkl	uc007fwo.2;uc007fwn.1;uc029qzt.1;uc011xhq.1	67884	7716	67884	1810043G02Rik
chr10	77986366	77987080	715	MACS_peak_208	3_ UTR	2	18641	uc007fwo.2	22716	ENSMUSG00000020277	Pfkl	uc007fwo.2;uc007fwn.1;uc029qzt.1;uc011xhq.1	67884	4782	67884	1810043G02Rik
chr10	78028568	78028860	293	MACS_peak_209	Downstream (1-2kb)	2	11634	uc007fwq.3	9398	ENSMUSG00000000731	Aire	uc007fwq.3;uc007fwr.2;uc007fws.2;uc007fwt.2;uc007fwu.2;uc007fwv.2;uc007fww.2;uc007fwx.2;uc007fwy.2;uc007fwz.2;uc007fxa.2;uc007fxb.2;uc007fxc.2;uc007fxd.2	11634	9398	11634	Aire
chr10	78028568	78028860	293	MACS_peak_209	Downstream (1-2kb)	2	11634	uc007fwq.3	9398	ENSMUSG00000000731	Aire	uc007fwq.3;uc007fwr.2;uc007fws.2;uc007fwt.2;uc007fwu.2;uc007fwv.2;uc007fww.2;uc007fwx.2;uc007fwy.2;uc007fwz.2;uc007fxa.2;uc007fxb.2;uc007fxc.2;uc007fxd.2	11634	14750	11634	Aire
chr10	78028568	78028860	293	MACS_peak_209	Downstream (1-2kb)	2	11634	uc007fwq.3	9398	ENSMUSG00000000731	Aire	uc007fwq.3;uc007fwr.2;uc007fws.2;uc007fwt.2;uc007fwu.2;uc007fwv.2;uc007fww.2;uc007fwx.2;uc007fwy.2;uc007fwz.2;uc007fxa.2;uc007fxb.2;uc007fxc.2;uc007fxd.2	11634	14750	11634	Aire
chr10	78028568	78028860	293	MACS_peak_209	Downstream (1-2kb)	2	11634	uc007fwq.3	9398	ENSMUSG00000000731	Aire	uc007fwq.3;uc007fwr.2;uc007fws.2;uc007fwt.2;uc007fwu.2;uc007fwv.2;uc007fww.2;uc007fwx.2;uc007fwy.2;uc007fwz.2;uc007fxa.2;uc007fxb.2;uc007fxc.2;uc007fxd.2	11634	14750	11634	Aire
chr10	78028568	78028860	293	MACS_peak_209	Downstream (1-2kb)	2	11634	uc007fwq.3	9398	ENSMUSG00000000731	Aire	uc007fwq.3;uc007fwr.2;uc007fws.2;uc007fwt.2;uc007fwu.2;uc007fwv.2;uc007fww.2;uc007fwx.2;uc007fwy.2;uc007fwz.2;uc007fxa.2;uc007fxb.2;uc007fxc.2;uc007fxd.2	11634	14750	11634	Aire
chr10	78028568	78028860	293	MACS_peak_209	Downstream (1-2kb)	2	11634	uc007fwq.3	9398	ENSMUSG00000000731	Aire	uc007fwq.3;uc007fwr.2;uc007fws.2;uc007fwt.2;uc007fwu.2;uc007fwv.2;uc007fww.2;uc007fwx.2;uc007fwy.2;uc007fwz.2;uc007fxa.2;uc007fxb.2;uc007fxc.2;uc007fxd.2	11634	14750	11634	Aire
chr10	78028568	78028860	293	MACS_peak_209	Downstream (1-2kb)	2	11634	uc007fwq.3	9398	ENSMUSG00000000731	Aire	uc007fwq.3;uc007fwr.2;uc007fws.2;uc007fwt.2;uc007fwu.2;uc007fwv.2;uc007fww.2;uc007fwx.2;uc007fwy.2;uc007fwz.2;uc007fxa.2;uc007fxb.2;uc007fxc.2;uc007fxd.2	11634	14750	11634	Aire
chr10	78028568	78028860	293	MACS_peak_209	Downstream (1-2kb)	2	11634	uc007fwq.3	9398	ENSMUSG00000000731	Aire	uc007fwq.3;uc007fwr.2;uc007fws.2;uc007fwt.2;uc007fwu.2;uc007fwv.2;uc007fww.2;uc007fwx.2;uc007fwy.2;uc007fwz.2;uc007fxa.2;uc007fxb.2;uc007fxc.2;uc007fxd.2	11634	14750	11634	Aire
chr10	78028568	78028860	293	MACS_peak_209	Downstream (1-2kb)	2	11634	uc007fwq.3	9398	ENSMUSG00000000731	Aire	uc007fwq.3;uc007fwr.2;uc007fws.2;uc007fwt.2;uc007fwu.2;uc007fwv.2;uc007fww.2;uc007fwx.2;uc007fwy.2;uc007fwz.2;uc007fxa.2;uc007fxb.2;uc007fxc.2;uc007fxd.2	11634	14750	11634	Aire
chr10	78028568	78028860	293	MACS_peak_209	Downstream (1-2kb)	2	11634	uc007fwq.3	9398	ENSMUSG00000000731	Aire	uc007fwq.3;uc007fwr.2;uc007fws.2;uc007fwt.2;uc007fwu.2;uc007fwv.2;uc007fww.2;uc007fwx.2;uc007fwy.2;uc007fwz.2;uc007fxa.2;uc007fxb.2;uc007fxc.2;uc007fxd.2	11634	14750	11634	Aire
chr10	78028568	78028860	293	MACS_peak_209	Downstream (1-2kb)	2	11634	uc007fwq.3	9398	ENSMUSG00000000731	Aire	uc007fwq.3;uc007fwr.2;uc007fws.2;uc007fwt.2;uc007fwu.2;uc007fwv.2;uc007fww.2;uc007fwx.2;uc007fwy.2;uc007fwz.2;uc007fxa.2;uc007fxb.2;uc007fxc.2;uc007fxd.2	11634	14750	11634	Aire
chr10	78028568	78028860	293	MACS_peak_209	Downstream (1-2kb)	2	11634	uc007fwq.3	9398	ENSMUSG00000000731	Aire	uc007fwq.3;uc007fwr.2;uc007fws.2;uc007fwt.2;uc007fwu.2;uc007fwv.2;uc007fww.2;uc007fwx.2;uc007fwy.2;uc007fwz.2;uc007fxa.2;uc007fxb.2;uc007fxc.2;uc007fxd.2	11634	14750	11634	Aire
chr10	78028568	78028860	293	MACS_peak_209	Downstream (1-2kb)	2	11634	uc007fwq.3	9398	ENSMUSG00000000731	Aire	uc007fwq.3;uc007fwr.2;uc007fws.2;uc007fwt.2;uc007fwu.2;uc007fwv.2;uc007fww.2;uc007fwx.2;uc007fwy.2;uc007fwz.2;uc007fxa.2;uc007fxb.2;uc007fxc.2;uc007fxd.2	11634	14750	11634	Aire
chr10	78028568	78028860	293	MACS_peak_209	Downstream (1-2kb)	2	11634	uc007fwq.3	9398	ENSMUSG00000000731	Aire	uc007fwq.3;uc007fwr.2;uc007fws.2;uc007fwt.2;uc007fwu.2;uc007fwv.2;uc007fww.2;uc007fwx.2;uc007fwy.2;uc007fwz.2;uc007fxa.2;uc007fxb.2;uc007fxc.2;uc007fxd.2	11634	14750	11634	Aire
chr10	79674549	79674931	383	MACS_peak_210	Intron (uc007fzh.1/110012, intron 1 of 1)	1	110012	uc007fzh.1	5139	ENSMUSG00000020308	Tpgs1	uc007fzh.1	110012	0	110012	Tpgs1
chr10	79688583	79689333	751	MACS_peak_211	Promoter	1	16904	uc007fzj.2	0	ENSMUSG00000054206	Gzmm	uc007fzj.2;uc011xhx.2;uc011xhy.2;uc056yhm.1;uc007fzi.1	16904	0	16904	Gzmm
chr10	79688583	79689333	751	MACS_peak_211	Promoter	1	16904	uc007fzj.2	0	ENSMUSG00000054206	Gzmm	uc007fzj.2;uc011xhx.2;uc011xhy.2;uc056yhm.1;uc007fzi.1	16904	0	16904	Gzmm
chr10	79688583	79689333	751	MACS_peak_211	Promoter	1	16904	uc007fzj.2	0	ENSMUSG00000054206	Gzmm	uc007fzj.2;uc011xhx.2;uc011xhy.2;uc056yhm.1;uc007fzi.1	16904	0	16904	Gzmm
chr10	79688583	79689333	751	MACS_peak_211	Promoter	1	16904	uc007fzj.2	0	ENSMUSG00000054206	Gzmm	uc007fzj.2;uc011xhx.2;uc011xhy.2;uc056yhm.1;uc007fzi.1	16904	-4493	16904	Gzmm
chr10	79688583	79689333	751	MACS_peak_211	Promoter	1	16904	uc007fzj.2	0	ENSMUSG00000054206	Gzmm	uc007fzj.2;uc011xhx.2;uc011xhy.2;uc056yhm.1;uc007fzi.1	216150	6388	216150	Cdc34
chr10	79689458	79689804	347	MACS_peak_212	Exon (uc007fzj.2/16904, exon 1 of 5)	1	16904	uc007fzj.2	438	ENSMUSG00000054206	Gzmm	uc007fzj.2;uc011xhx.2;uc011xhy.2;uc056yhm.1;uc007fzi.1	16904	0	16904	Gzmm
chr10	79689458	79689804	347	MACS_peak_212	Exon (uc007fzj.2/16904, exon 1 of 5)	1	16904	uc007fzj.2	438	ENSMUSG00000054206	Gzmm	uc007fzj.2;uc011xhx.2;uc011xhy.2;uc056yhm.1;uc007fzi.1	16904	0	16904	Gzmm
chr10	79689458	79689804	347	MACS_peak_212	Exon (uc007fzj.2/16904, exon 1 of 5)	1	16904	uc007fzj.2	438	ENSMUSG00000054206	Gzmm	uc007fzj.2;uc011xhx.2;uc011xhy.2;uc056yhm.1;uc007fzi.1	16904	0	16904	Gzmm
chr10	79689458	79689804	347	MACS_peak_212	Exon (uc007fzj.2/16904, exon 1 of 5)	1	16904	uc007fzj.2	438	ENSMUSG00000054206	Gzmm	uc007fzj.2;uc011xhx.2;uc011xhy.2;uc056yhm.1;uc007fzi.1	16904	-4022	16904	Gzmm
chr10	79689458	79689804	347	MACS_peak_212	Exon (uc007fzj.2/16904, exon 1 of 5)	1	16904	uc007fzj.2	438	ENSMUSG00000054206	Gzmm	uc007fzj.2;uc011xhx.2;uc011xhy.2;uc056yhm.1;uc007fzi.1	216150	7263	216150	Cdc34
chr10	79712058	79712475	418	MACS_peak_213	Intron (uc029qzy.1/100568459, intron 1 of 1)	2	100568459	uc029qzy.1	657162	ENSMUSG00000115783	Bc1	uc029qzy.1;uc007fzl.1;uc007fzm.1;uc007fzn.1	100568459	0	100568459	Bc1
chr10	79712058	79712475	418	MACS_peak_213	Intron (uc029qzy.1/100568459, intron 1 of 1)	2	100568459	uc029qzy.1	657162	ENSMUSG00000115783	Bc1	uc029qzy.1;uc007fzl.1;uc007fzm.1;uc007fzn.1	12215	7700	12215	Bsg
chr10	79712058	79712475	418	MACS_peak_213	Intron (uc029qzy.1/100568459, intron 1 of 1)	2	100568459	uc029qzy.1	657162	ENSMUSG00000115783	Bc1	uc029qzy.1;uc007fzl.1;uc007fzm.1;uc007fzn.1	12215	7700	12215	Bsg
chr10	79712058	79712475	418	MACS_peak_213	Intron (uc029qzy.1/100568459, intron 1 of 1)	2	100568459	uc029qzy.1	657162	ENSMUSG00000115783	Bc1	uc029qzy.1;uc007fzl.1;uc007fzm.1;uc007fzn.1	15166	0	15166	Hcn2
chr10	79712503	79713348	846	MACS_peak_214	Intron (uc029qzy.1/100568459, intron 1 of 1)	2	100568459	uc029qzy.1	656289	ENSMUSG00000115783	Bc1	uc029qzy.1;uc007fzl.1;uc007fzm.1;uc007fzn.1	100568459	0	100568459	Bc1
chr10	79712503	79713348	846	MACS_peak_214	Intron (uc029qzy.1/100568459, intron 1 of 1)	2	100568459	uc029qzy.1	656289	ENSMUSG00000115783	Bc1	uc029qzy.1;uc007fzl.1;uc007fzm.1;uc007fzn.1	12215	8145	12215	Bsg
chr10	79712503	79713348	846	MACS_peak_214	Intron (uc029qzy.1/100568459, intron 1 of 1)	2	100568459	uc029qzy.1	656289	ENSMUSG00000115783	Bc1	uc029qzy.1;uc007fzl.1;uc007fzm.1;uc007fzn.1	12215	8145	12215	Bsg
chr10	79712503	79713348	846	MACS_peak_214	Intron (uc029qzy.1/100568459, intron 1 of 1)	2	100568459	uc029qzy.1	656289	ENSMUSG00000115783	Bc1	uc029qzy.1;uc007fzl.1;uc007fzm.1;uc007fzn.1	15166	0	15166	Hcn2
chr10	79736032	79736336	305	MACS_peak_215	3_ UTR	2	100568459	uc029qzy.1	633301	ENSMUSG00000115783	Bc1	uc029qzy.1;uc007fzn.1;uc007fzo.2;uc011xhz.1	100568459	0	100568459	Bc1
chr10	79736032	79736336	305	MACS_peak_215	3_ UTR	2	100568459	uc029qzy.1	633301	ENSMUSG00000115783	Bc1	uc029qzy.1;uc007fzn.1;uc007fzo.2;uc011xhz.1	15166	0	15166	Hcn2
chr10	79736032	79736336	305	MACS_peak_215	3_ UTR	2	100568459	uc029qzy.1	633301	ENSMUSG00000115783	Bc1	uc029qzy.1;uc007fzn.1;uc007fzo.2;uc011xhz.1	216151	0	216151	Polrmt
chr10	79736032	79736336	305	MACS_peak_215	3_ UTR	2	100568459	uc029qzy.1	633301	ENSMUSG00000115783	Bc1	uc029qzy.1;uc007fzn.1;uc007fzo.2;uc011xhz.1	216151	0	216151	Polrmt
chr10	79863738	79864119	382	MACS_peak_216	3_ UTR	2	100568459	uc029qzy.1	505518	ENSMUSG00000115783	Bc1	uc029qzy.1;uc033fqx.1;uc007gab.2;uc007gac.2;uc007gad.2;uc011xid.1;uc007gae.1;uc007gaf.1;uc007gag.1	100568459	0	100568459	Bc1
chr10	79863738	79864119	382	MACS_peak_216	3_ UTR	2	100568459	uc029qzy.1	505518	ENSMUSG00000115783	Bc1	uc029qzy.1;uc033fqx.1;uc007gab.2;uc007gac.2;uc007gad.2;uc011xid.1;uc007gae.1;uc007gaf.1;uc007gag.1	102465549	1151	102465549	Mir6910
chr10	79863738	79864119	382	MACS_peak_216	3_ UTR	2	100568459	uc029qzy.1	505518	ENSMUSG00000115783	Bc1	uc029qzy.1;uc033fqx.1;uc007gab.2;uc007gac.2;uc007gad.2;uc011xid.1;uc007gae.1;uc007gaf.1;uc007gag.1	19205	0	19205	Ptbp1
chr10	79863738	79864119	382	MACS_peak_216	3_ UTR	2	100568459	uc029qzy.1	505518	ENSMUSG00000115783	Bc1	uc029qzy.1;uc033fqx.1;uc007gab.2;uc007gac.2;uc007gad.2;uc011xid.1;uc007gae.1;uc007gaf.1;uc007gag.1	19205	0	19205	Ptbp1
chr10	79863738	79864119	382	MACS_peak_216	3_ UTR	2	100568459	uc029qzy.1	505518	ENSMUSG00000115783	Bc1	uc029qzy.1;uc033fqx.1;uc007gab.2;uc007gac.2;uc007gad.2;uc011xid.1;uc007gae.1;uc007gaf.1;uc007gag.1	19205	0	19205	Ptbp1
chr10	79863738	79864119	382	MACS_peak_216	3_ UTR	2	100568459	uc029qzy.1	505518	ENSMUSG00000115783	Bc1	uc029qzy.1;uc033fqx.1;uc007gab.2;uc007gac.2;uc007gad.2;uc011xid.1;uc007gae.1;uc007gaf.1;uc007gag.1	216152	0	216152	Plppr3
chr10	79863738	79864119	382	MACS_peak_216	3_ UTR	2	100568459	uc029qzy.1	505518	ENSMUSG00000115783	Bc1	uc029qzy.1;uc033fqx.1;uc007gab.2;uc007gac.2;uc007gad.2;uc011xid.1;uc007gae.1;uc007gaf.1;uc007gag.1	216152	0	216152	Plppr3
chr10	79863738	79864119	382	MACS_peak_216	3_ UTR	2	100568459	uc029qzy.1	505518	ENSMUSG00000115783	Bc1	uc029qzy.1;uc033fqx.1;uc007gab.2;uc007gac.2;uc007gad.2;uc011xid.1;uc007gae.1;uc007gaf.1;uc007gag.1	216152	0	216152	Plppr3
chr10	79863738	79864119	382	MACS_peak_216	3_ UTR	2	100568459	uc029qzy.1	505518	ENSMUSG00000115783	Bc1	uc029qzy.1;uc033fqx.1;uc007gab.2;uc007gac.2;uc007gad.2;uc011xid.1;uc007gae.1;uc007gaf.1;uc007gag.1	216152	0	216152	Plppr3
chr10	79864476	79865055	580	MACS_peak_217	3_ UTR	2	100568459	uc029qzy.1	504582	ENSMUSG00000115783	Bc1	uc029qzy.1;uc033fqx.1;uc007gab.2;uc007gac.2;uc007gad.2;uc011xid.1;uc007gae.1;uc007gaf.1;uc007gag.1	100568459	0	100568459	Bc1
chr10	79864476	79865055	580	MACS_peak_217	3_ UTR	2	100568459	uc029qzy.1	504582	ENSMUSG00000115783	Bc1	uc029qzy.1;uc033fqx.1;uc007gab.2;uc007gac.2;uc007gad.2;uc011xid.1;uc007gae.1;uc007gaf.1;uc007gag.1	102465549	1889	102465549	Mir6910
chr10	79864476	79865055	580	MACS_peak_217	3_ UTR	2	100568459	uc029qzy.1	504582	ENSMUSG00000115783	Bc1	uc029qzy.1;uc033fqx.1;uc007gab.2;uc007gac.2;uc007gad.2;uc011xid.1;uc007gae.1;uc007gaf.1;uc007gag.1	19205	0	19205	Ptbp1
chr10	79864476	79865055	580	MACS_peak_217	3_ UTR	2	100568459	uc029qzy.1	504582	ENSMUSG00000115783	Bc1	uc029qzy.1;uc033fqx.1;uc007gab.2;uc007gac.2;uc007gad.2;uc011xid.1;uc007gae.1;uc007gaf.1;uc007gag.1	19205	0	19205	Ptbp1
chr10	79864476	79865055	580	MACS_peak_217	3_ UTR	2	100568459	uc029qzy.1	504582	ENSMUSG00000115783	Bc1	uc029qzy.1;uc033fqx.1;uc007gab.2;uc007gac.2;uc007gad.2;uc011xid.1;uc007gae.1;uc007gaf.1;uc007gag.1	19205	0	19205	Ptbp1
chr10	79864476	79865055	580	MACS_peak_217	3_ UTR	2	100568459	uc029qzy.1	504582	ENSMUSG00000115783	Bc1	uc029qzy.1;uc033fqx.1;uc007gab.2;uc007gac.2;uc007gad.2;uc011xid.1;uc007gae.1;uc007gaf.1;uc007gag.1	216152	0	216152	Plppr3
chr10	79864476	79865055	580	MACS_peak_217	3_ UTR	2	100568459	uc029qzy.1	504582	ENSMUSG00000115783	Bc1	uc029qzy.1;uc033fqx.1;uc007gab.2;uc007gac.2;uc007gad.2;uc011xid.1;uc007gae.1;uc007gaf.1;uc007gag.1	216152	0	216152	Plppr3
chr10	79864476	79865055	580	MACS_peak_217	3_ UTR	2	100568459	uc029qzy.1	504582	ENSMUSG00000115783	Bc1	uc029qzy.1;uc033fqx.1;uc007gab.2;uc007gac.2;uc007gad.2;uc011xid.1;uc007gae.1;uc007gaf.1;uc007gag.1	216152	0	216152	Plppr3
chr10	79864476	79865055	580	MACS_peak_217	3_ UTR	2	100568459	uc029qzy.1	504582	ENSMUSG00000115783	Bc1	uc029qzy.1;uc033fqx.1;uc007gab.2;uc007gac.2;uc007gad.2;uc011xid.1;uc007gae.1;uc007gaf.1;uc007gag.1	216152	0	216152	Plppr3
chr10	79968698	79969090	393	MACS_peak_218	3_ UTR	2	100568459	uc029qzy.1	400547	ENSMUSG00000115783	Bc1	uc029qzy.1;uc007gau.1;uc007gav.1;uc011xij.1;uc007gat.1	100568459	0	100568459	Bc1
chr10	79968698	79969090	393	MACS_peak_218	3_ UTR	2	100568459	uc029qzy.1	400547	ENSMUSG00000115783	Bc1	uc029qzy.1;uc007gau.1;uc007gav.1;uc011xij.1;uc007gat.1	170483	-1634	170483	Grin3b
chr10	79968698	79969090	393	MACS_peak_218	3_ UTR	2	100568459	uc029qzy.1	400547	ENSMUSG00000115783	Bc1	uc029qzy.1;uc007gau.1;uc007gav.1;uc011xij.1;uc007gat.1	170483	-4591	170483	Grin3b
chr10	79968698	79969090	393	MACS_peak_218	3_ UTR	2	100568459	uc029qzy.1	400547	ENSMUSG00000115783	Bc1	uc029qzy.1;uc007gau.1;uc007gav.1;uc011xij.1;uc007gat.1	170483	-4591	170483	Grin3b
chr10	79968698	79969090	393	MACS_peak_218	3_ UTR	2	100568459	uc029qzy.1	400547	ENSMUSG00000115783	Bc1	uc029qzy.1;uc007gau.1;uc007gav.1;uc011xij.1;uc007gat.1	216156	0	216156	Wdr18
chr10	80056698	80057596	899	MACS_peak_219	3_ UTR	2	100568459	uc029qzy.1	312041	ENSMUSG00000115783	Bc1	uc029qzy.1;uc007gbm.1;uc007gbn.1;uc007gbo.1;uc007gbp.1;uc007gbq.1;uc007gbr.1;uc007gbj.1;uc007gbk.2;uc007gbl.2	100568459	0	100568459	Bc1
chr10	80056698	80057596	899	MACS_peak_219	3_ UTR	2	100568459	uc029qzy.1	312041	ENSMUSG00000115783	Bc1	uc029qzy.1;uc007gbm.1;uc007gbn.1;uc007gbo.1;uc007gbp.1;uc007gbq.1;uc007gbr.1;uc007gbj.1;uc007gbk.2;uc007gbl.2	216161	0	216161	Sbno2
chr10	80056698	80057596	899	MACS_peak_219	3_ UTR	2	100568459	uc029qzy.1	312041	ENSMUSG00000115783	Bc1	uc029qzy.1;uc007gbm.1;uc007gbn.1;uc007gbo.1;uc007gbp.1;uc007gbq.1;uc007gbr.1;uc007gbj.1;uc007gbk.2;uc007gbl.2	216161	0	216161	Sbno2
chr10	80056698	80057596	899	MACS_peak_219	3_ UTR	2	100568459	uc029qzy.1	312041	ENSMUSG00000115783	Bc1	uc029qzy.1;uc007gbm.1;uc007gbn.1;uc007gbo.1;uc007gbp.1;uc007gbq.1;uc007gbr.1;uc007gbj.1;uc007gbk.2;uc007gbl.2	216161	0	216161	Sbno2
chr10	80056698	80057596	899	MACS_peak_219	3_ UTR	2	100568459	uc029qzy.1	312041	ENSMUSG00000115783	Bc1	uc029qzy.1;uc007gbm.1;uc007gbn.1;uc007gbo.1;uc007gbp.1;uc007gbq.1;uc007gbr.1;uc007gbj.1;uc007gbk.2;uc007gbl.2	216161	3851	216161	Sbno2
chr10	80056698	80057596	899	MACS_peak_219	3_ UTR	2	100568459	uc029qzy.1	312041	ENSMUSG00000115783	Bc1	uc029qzy.1;uc007gbm.1;uc007gbn.1;uc007gbo.1;uc007gbp.1;uc007gbq.1;uc007gbr.1;uc007gbj.1;uc007gbk.2;uc007gbl.2	216161	17843	216161	Sbno2
chr10	80056698	80057596	899	MACS_peak_219	3_ UTR	2	100568459	uc029qzy.1	312041	ENSMUSG00000115783	Bc1	uc029qzy.1;uc007gbm.1;uc007gbn.1;uc007gbo.1;uc007gbp.1;uc007gbq.1;uc007gbr.1;uc007gbj.1;uc007gbk.2;uc007gbl.2	216161	17843	216161	Sbno2
chr10	80056698	80057596	899	MACS_peak_219	3_ UTR	2	100568459	uc029qzy.1	312041	ENSMUSG00000115783	Bc1	uc029qzy.1;uc007gbm.1;uc007gbn.1;uc007gbo.1;uc007gbp.1;uc007gbq.1;uc007gbr.1;uc007gbj.1;uc007gbk.2;uc007gbl.2	625249	9532	625249	Gpx4
chr10	80056698	80057596	899	MACS_peak_219	3_ UTR	2	100568459	uc029qzy.1	312041	ENSMUSG00000115783	Bc1	uc029qzy.1;uc007gbm.1;uc007gbn.1;uc007gbo.1;uc007gbp.1;uc007gbq.1;uc007gbr.1;uc007gbj.1;uc007gbk.2;uc007gbl.2	625249	3210	625249	Gpx4
chr10	80056698	80057596	899	MACS_peak_219	3_ UTR	2	100568459	uc029qzy.1	312041	ENSMUSG00000115783	Bc1	uc029qzy.1;uc007gbm.1;uc007gbn.1;uc007gbo.1;uc007gbp.1;uc007gbq.1;uc007gbr.1;uc007gbj.1;uc007gbk.2;uc007gbl.2	625249	2679	625249	Gpx4
chr10	80130304	80131792	1489	MACS_peak_220	3_ UTR	2	100503659	uc007gbw.1	3754	ENSMUSG00000035640	Cbarp	uc007gbw.1;uc011xim.1;uc007gbx.1;uc029qzy.1;uc007gbt.2;uc007gbu.2;uc007gbv.2;uc033fqy.2	100503659	0	100503659	Cbarp
chr10	80130304	80131792	1489	MACS_peak_220	3_ UTR	2	100503659	uc007gbw.1	3754	ENSMUSG00000035640	Cbarp	uc007gbw.1;uc011xim.1;uc007gbx.1;uc029qzy.1;uc007gbt.2;uc007gbu.2;uc007gbv.2;uc033fqy.2	100503659	0	100503659	Cbarp
chr10	80130304	80131792	1489	MACS_peak_220	3_ UTR	2	100503659	uc007gbw.1	3754	ENSMUSG00000035640	Cbarp	uc007gbw.1;uc011xim.1;uc007gbx.1;uc029qzy.1;uc007gbt.2;uc007gbu.2;uc007gbv.2;uc033fqy.2	100503659	0	100503659	Cbarp
chr10	80130304	80131792	1489	MACS_peak_220	3_ UTR	2	100503659	uc007gbw.1	3754	ENSMUSG00000035640	Cbarp	uc007gbw.1;uc011xim.1;uc007gbx.1;uc029qzy.1;uc007gbt.2;uc007gbu.2;uc007gbv.2;uc033fqy.2	100568459	0	100568459	Bc1
chr10	80130304	80131792	1489	MACS_peak_220	3_ UTR	2	100503659	uc007gbw.1	3754	ENSMUSG00000035640	Cbarp	uc007gbw.1;uc011xim.1;uc007gbx.1;uc029qzy.1;uc007gbt.2;uc007gbu.2;uc007gbv.2;uc033fqy.2	20869	0	20869	Stk11
chr10	80130304	80131792	1489	MACS_peak_220	3_ UTR	2	100503659	uc007gbw.1	3754	ENSMUSG00000035640	Cbarp	uc007gbw.1;uc011xim.1;uc007gbx.1;uc029qzy.1;uc007gbt.2;uc007gbu.2;uc007gbv.2;uc033fqy.2	20869	0	20869	Stk11
chr10	80130304	80131792	1489	MACS_peak_220	3_ UTR	2	100503659	uc007gbw.1	3754	ENSMUSG00000035640	Cbarp	uc007gbw.1;uc011xim.1;uc007gbx.1;uc029qzy.1;uc007gbt.2;uc007gbu.2;uc007gbv.2;uc033fqy.2	20869	0	20869	Stk11
chr10	80130304	80131792	1489	MACS_peak_220	3_ UTR	2	100503659	uc007gbw.1	3754	ENSMUSG00000035640	Cbarp	uc007gbw.1;uc011xim.1;uc007gbx.1;uc029qzy.1;uc007gbt.2;uc007gbu.2;uc007gbv.2;uc033fqy.2	20869	0	20869	Stk11
chr10	80136954	80137190	237	MACS_peak_221	Promoter	2	100503659	uc011xim.1	197	ENSMUSG00000035640	Cbarp	uc007gbw.1;uc011xim.1;uc007gbx.1;uc029qzy.1	100503659	0	100503659	Cbarp
chr10	80136954	80137190	237	MACS_peak_221	Promoter	2	100503659	uc011xim.1	197	ENSMUSG00000035640	Cbarp	uc007gbw.1;uc011xim.1;uc007gbx.1;uc029qzy.1	100503659	0	100503659	Cbarp
chr10	80136954	80137190	237	MACS_peak_221	Promoter	2	100503659	uc011xim.1	197	ENSMUSG00000035640	Cbarp	uc007gbw.1;uc011xim.1;uc007gbx.1;uc029qzy.1	100503659	0	100503659	Cbarp
chr10	80136954	80137190	237	MACS_peak_221	Promoter	2	100503659	uc011xim.1	197	ENSMUSG00000035640	Cbarp	uc007gbw.1;uc011xim.1;uc007gbx.1;uc029qzy.1	100568459	0	100568459	Bc1
chr10	80157976	80158626	651	MACS_peak_222	3_ UTR	2	100568459	uc029qzy.1	211011	ENSMUSG00000115783	Bc1	uc029qzy.1;uc007gca.2;uc007gcb.2;uc007gcc.2;uc007gcd.2	100568459	0	100568459	Bc1
chr10	80157976	80158626	651	MACS_peak_222	3_ UTR	2	100568459	uc029qzy.1	211011	ENSMUSG00000115783	Bc1	uc029qzy.1;uc007gca.2;uc007gcb.2;uc007gcc.2;uc007gcd.2	59090	0	59090	Midn
chr10	80157976	80158626	651	MACS_peak_222	3_ UTR	2	100568459	uc029qzy.1	211011	ENSMUSG00000115783	Bc1	uc029qzy.1;uc007gca.2;uc007gcb.2;uc007gcc.2;uc007gcd.2	59090	0	59090	Midn
chr10	80157976	80158626	651	MACS_peak_222	3_ UTR	2	100568459	uc029qzy.1	211011	ENSMUSG00000115783	Bc1	uc029qzy.1;uc007gca.2;uc007gcb.2;uc007gcc.2;uc007gcd.2	59090	0	59090	Midn
chr10	80157976	80158626	651	MACS_peak_222	3_ UTR	2	100568459	uc029qzy.1	211011	ENSMUSG00000115783	Bc1	uc029qzy.1;uc007gca.2;uc007gcb.2;uc007gcc.2;uc007gcd.2	59090	0	59090	Midn
chr10	80287787	80288113	327	MACS_peak_223	3_ UTR	2	100568459	uc029qzy.1	81524	ENSMUSG00000115783	Bc1	uc029qzy.1;uc007gcn.2;uc057awz.1;uc007gck.2;uc007gcl.2;uc007gcm.2;uc011xip.1	100568459	0	100568459	Bc1
chr10	80287787	80288113	327	MACS_peak_223	3_ UTR	2	100568459	uc029qzy.1	81524	ENSMUSG00000115783	Bc1	uc029qzy.1;uc007gcn.2;uc057awz.1;uc007gck.2;uc007gcl.2;uc007gcm.2;uc011xip.1	20054	-4318	20054	Rps15
chr10	80287787	80288113	327	MACS_peak_223	3_ UTR	2	100568459	uc029qzy.1	81524	ENSMUSG00000115783	Bc1	uc029qzy.1;uc007gcn.2;uc057awz.1;uc007gck.2;uc007gcl.2;uc007gcm.2;uc011xip.1	20054	-4396	20054	Rps15
chr10	80287787	80288113	327	MACS_peak_223	3_ UTR	2	100568459	uc029qzy.1	81524	ENSMUSG00000115783	Bc1	uc029qzy.1;uc007gcn.2;uc057awz.1;uc007gck.2;uc007gcl.2;uc007gcm.2;uc011xip.1	70248	0	70248	Dazap1
chr10	80287787	80288113	327	MACS_peak_223	3_ UTR	2	100568459	uc029qzy.1	81524	ENSMUSG00000115783	Bc1	uc029qzy.1;uc007gcn.2;uc057awz.1;uc007gck.2;uc007gcl.2;uc007gcm.2;uc011xip.1	70248	0	70248	Dazap1
chr10	80287787	80288113	327	MACS_peak_223	3_ UTR	2	100568459	uc029qzy.1	81524	ENSMUSG00000115783	Bc1	uc029qzy.1;uc007gcn.2;uc057awz.1;uc007gck.2;uc007gcl.2;uc007gcm.2;uc011xip.1	70248	0	70248	Dazap1
chr10	80287787	80288113	327	MACS_peak_223	3_ UTR	2	100568459	uc029qzy.1	81524	ENSMUSG00000115783	Bc1	uc029qzy.1;uc007gcn.2;uc057awz.1;uc007gck.2;uc007gcl.2;uc007gcm.2;uc011xip.1	70248	0	70248	Dazap1
chr10	80288716	80289023	308	MACS_peak_224	Intron (uc029qzy.1/100568459, intron 1 of 1)	2	100568459	uc029qzy.1	80614	ENSMUSG00000115783	Bc1	uc029qzy.1;uc007gcn.2;uc057awz.1;uc007gck.2;uc007gcl.2;uc007gcm.2;uc011xip.1	100568459	0	100568459	Bc1
chr10	80288716	80289023	308	MACS_peak_224	Intron (uc029qzy.1/100568459, intron 1 of 1)	2	100568459	uc029qzy.1	80614	ENSMUSG00000115783	Bc1	uc029qzy.1;uc007gcn.2;uc057awz.1;uc007gck.2;uc007gcl.2;uc007gcm.2;uc011xip.1	20054	-3408	20054	Rps15
chr10	80288716	80289023	308	MACS_peak_224	Intron (uc029qzy.1/100568459, intron 1 of 1)	2	100568459	uc029qzy.1	80614	ENSMUSG00000115783	Bc1	uc029qzy.1;uc007gcn.2;uc057awz.1;uc007gck.2;uc007gcl.2;uc007gcm.2;uc011xip.1	20054	-3486	20054	Rps15
chr10	80288716	80289023	308	MACS_peak_224	Intron (uc029qzy.1/100568459, intron 1 of 1)	2	100568459	uc029qzy.1	80614	ENSMUSG00000115783	Bc1	uc029qzy.1;uc007gcn.2;uc057awz.1;uc007gck.2;uc007gcl.2;uc007gcm.2;uc011xip.1	70248	0	70248	Dazap1
chr10	80288716	80289023	308	MACS_peak_224	Intron (uc029qzy.1/100568459, intron 1 of 1)	2	100568459	uc029qzy.1	80614	ENSMUSG00000115783	Bc1	uc029qzy.1;uc007gcn.2;uc057awz.1;uc007gck.2;uc007gcl.2;uc007gcm.2;uc011xip.1	70248	0	70248	Dazap1
chr10	80288716	80289023	308	MACS_peak_224	Intron (uc029qzy.1/100568459, intron 1 of 1)	2	100568459	uc029qzy.1	80614	ENSMUSG00000115783	Bc1	uc029qzy.1;uc007gcn.2;uc057awz.1;uc007gck.2;uc007gcl.2;uc007gcm.2;uc011xip.1	70248	0	70248	Dazap1
chr10	80288716	80289023	308	MACS_peak_224	Intron (uc029qzy.1/100568459, intron 1 of 1)	2	100568459	uc029qzy.1	80614	ENSMUSG00000115783	Bc1	uc029qzy.1;uc007gcn.2;uc057awz.1;uc007gck.2;uc007gcl.2;uc007gcm.2;uc011xip.1	70248	0	70248	Dazap1
chr10	80294379	80295532	1154	MACS_peak_225	Intron (uc029qzy.1/100568459, intron 1 of 1)	2	100568459	uc029qzy.1	74105	ENSMUSG00000115783	Bc1	uc029qzy.1;uc007gcn.2;uc057awz.1	100568459	0	100568459	Bc1
chr10	80294379	80295532	1154	MACS_peak_225	Intron (uc029qzy.1/100568459, intron 1 of 1)	2	100568459	uc029qzy.1	74105	ENSMUSG00000115783	Bc1	uc029qzy.1;uc007gcn.2;uc057awz.1	20054	1948	20054	Rps15
chr10	80294379	80295532	1154	MACS_peak_225	Intron (uc029qzy.1/100568459, intron 1 of 1)	2	100568459	uc029qzy.1	74105	ENSMUSG00000115783	Bc1	uc029qzy.1;uc007gcn.2;uc057awz.1	20054	1870	20054	Rps15
chr10	80395289	80395619	331	MACS_peak_226	Promoter	2	17192	uc007gdc.1	0	ENSMUSG00000035478	Mbd3	uc007gda.2;uc007gdb.2;uc007gdc.1	17192	0	17192	Mbd3
chr10	80395289	80395619	331	MACS_peak_226	Promoter	2	17192	uc007gdc.1	0	ENSMUSG00000035478	Mbd3	uc007gda.2;uc007gdb.2;uc007gdc.1	17192	0	17192	Mbd3
chr10	80395289	80395619	331	MACS_peak_226	Promoter	2	17192	uc007gdc.1	0	ENSMUSG00000035478	Mbd3	uc007gda.2;uc007gdb.2;uc007gdc.1	17192	0	17192	Mbd3
chr10	80400499	80400796	298	MACS_peak_227	Promoter	2	17192	uc007gdb.2	-968	ENSMUSG00000035478	Mbd3	uc007gda.2;uc007gdb.2;uc007gdc.1;uc007gdd.1;uc007gde.1	17192	0	17192	Mbd3
chr10	80400499	80400796	298	MACS_peak_227	Promoter	2	17192	uc007gdb.2	-968	ENSMUSG00000035478	Mbd3	uc007gda.2;uc007gdb.2;uc007gdc.1;uc007gdd.1;uc007gde.1	17192	0	17192	Mbd3
chr10	80400499	80400796	298	MACS_peak_227	Promoter	2	17192	uc007gdb.2	-968	ENSMUSG00000035478	Mbd3	uc007gda.2;uc007gdb.2;uc007gdc.1;uc007gdd.1;uc007gde.1	17192	0	17192	Mbd3
chr10	80400499	80400796	298	MACS_peak_227	Promoter	2	17192	uc007gdb.2	-968	ENSMUSG00000035478	Mbd3	uc007gda.2;uc007gdb.2;uc007gdc.1;uc007gdd.1;uc007gde.1	66594	5970	66594	Uqcr11
chr10	80400499	80400796	298	MACS_peak_227	Promoter	2	17192	uc007gdb.2	-968	ENSMUSG00000035478	Mbd3	uc007gda.2;uc007gdb.2;uc007gdc.1;uc007gdd.1;uc007gde.1	66594	6025	66594	Uqcr11
chr10	80400846	80401151	306	MACS_peak_228	Downstream (1-2kb)	2	17192	uc007gdb.2	-1315	ENSMUSG00000035478	Mbd3	uc007gda.2;uc007gdb.2;uc007gdd.1;uc007gde.1	17192	0	17192	Mbd3
chr10	80400846	80401151	306	MACS_peak_228	Downstream (1-2kb)	2	17192	uc007gdb.2	-1315	ENSMUSG00000035478	Mbd3	uc007gda.2;uc007gdb.2;uc007gdd.1;uc007gde.1	17192	0	17192	Mbd3
chr10	80400846	80401151	306	MACS_peak_228	Downstream (1-2kb)	2	17192	uc007gdb.2	-1315	ENSMUSG00000035478	Mbd3	uc007gda.2;uc007gdb.2;uc007gdd.1;uc007gde.1	66594	5615	66594	Uqcr11
chr10	80400846	80401151	306	MACS_peak_228	Downstream (1-2kb)	2	17192	uc007gdb.2	-1315	ENSMUSG00000035478	Mbd3	uc007gda.2;uc007gdb.2;uc007gdd.1;uc007gde.1	66594	5670	66594	Uqcr11
chr10	80407927	80408244	318	MACS_peak_229	Downstream (<1kb)	2	66594	uc007gde.1	-1106	ENSMUSG00000020163	Uqcr11	uc007gdf.2;uc007gdg.2;uc007gdh.2;uc007gdi.2;uc007gdj.2;uc007gdk.2;uc007gdl.2;uc007gdm.2;uc007gdd.1;uc007gde.1	21423	0	21423	Tcf3
chr10	80407927	80408244	318	MACS_peak_229	Downstream (<1kb)	2	66594	uc007gde.1	-1106	ENSMUSG00000020163	Uqcr11	uc007gdf.2;uc007gdg.2;uc007gdh.2;uc007gdi.2;uc007gdj.2;uc007gdk.2;uc007gdl.2;uc007gdm.2;uc007gdd.1;uc007gde.1	21423	0	21423	Tcf3
chr10	80407927	80408244	318	MACS_peak_229	Downstream (<1kb)	2	66594	uc007gde.1	-1106	ENSMUSG00000020163	Uqcr11	uc007gdf.2;uc007gdg.2;uc007gdh.2;uc007gdi.2;uc007gdj.2;uc007gdk.2;uc007gdl.2;uc007gdm.2;uc007gdd.1;uc007gde.1	21423	0	21423	Tcf3
chr10	80407927	80408244	318	MACS_peak_229	Downstream (<1kb)	2	66594	uc007gde.1	-1106	ENSMUSG00000020163	Uqcr11	uc007gdf.2;uc007gdg.2;uc007gdh.2;uc007gdi.2;uc007gdj.2;uc007gdk.2;uc007gdl.2;uc007gdm.2;uc007gdd.1;uc007gde.1	21423	0	21423	Tcf3
chr10	80407927	80408244	318	MACS_peak_229	Downstream (<1kb)	2	66594	uc007gde.1	-1106	ENSMUSG00000020163	Uqcr11	uc007gdf.2;uc007gdg.2;uc007gdh.2;uc007gdi.2;uc007gdj.2;uc007gdk.2;uc007gdl.2;uc007gdm.2;uc007gdd.1;uc007gde.1	21423	0	21423	Tcf3
chr10	80407927	80408244	318	MACS_peak_229	Downstream (<1kb)	2	66594	uc007gde.1	-1106	ENSMUSG00000020163	Uqcr11	uc007gdf.2;uc007gdg.2;uc007gdh.2;uc007gdi.2;uc007gdj.2;uc007gdk.2;uc007gdl.2;uc007gdm.2;uc007gdd.1;uc007gde.1	21423	0	21423	Tcf3
chr10	80407927	80408244	318	MACS_peak_229	Downstream (<1kb)	2	66594	uc007gde.1	-1106	ENSMUSG00000020163	Uqcr11	uc007gdf.2;uc007gdg.2;uc007gdh.2;uc007gdi.2;uc007gdj.2;uc007gdk.2;uc007gdl.2;uc007gdm.2;uc007gdd.1;uc007gde.1	21423	0	21423	Tcf3
chr10	80407927	80408244	318	MACS_peak_229	Downstream (<1kb)	2	66594	uc007gde.1	-1106	ENSMUSG00000020163	Uqcr11	uc007gdf.2;uc007gdg.2;uc007gdh.2;uc007gdi.2;uc007gdj.2;uc007gdk.2;uc007gdl.2;uc007gdm.2;uc007gdd.1;uc007gde.1	21423	0	21423	Tcf3
chr10	80407927	80408244	318	MACS_peak_229	Downstream (<1kb)	2	66594	uc007gde.1	-1106	ENSMUSG00000020163	Uqcr11	uc007gdf.2;uc007gdg.2;uc007gdh.2;uc007gdi.2;uc007gdj.2;uc007gdk.2;uc007gdl.2;uc007gdm.2;uc007gdd.1;uc007gde.1	66594	-1161	66594	Uqcr11
chr10	80407927	80408244	318	MACS_peak_229	Downstream (<1kb)	2	66594	uc007gde.1	-1106	ENSMUSG00000020163	Uqcr11	uc007gdf.2;uc007gdg.2;uc007gdh.2;uc007gdi.2;uc007gdj.2;uc007gdk.2;uc007gdl.2;uc007gdm.2;uc007gdd.1;uc007gde.1	66594	-1106	66594	Uqcr11
chr10	80408688	80409006	319	MACS_peak_230	Downstream (<1kb)	2	66594	uc007gde.1	-1867	ENSMUSG00000020163	Uqcr11	uc007gdf.2;uc007gdg.2;uc007gdh.2;uc007gdi.2;uc007gdj.2;uc007gdk.2;uc007gdl.2;uc007gdm.2;uc007gdd.1;uc007gde.1	21423	0	21423	Tcf3
chr10	80408688	80409006	319	MACS_peak_230	Downstream (<1kb)	2	66594	uc007gde.1	-1867	ENSMUSG00000020163	Uqcr11	uc007gdf.2;uc007gdg.2;uc007gdh.2;uc007gdi.2;uc007gdj.2;uc007gdk.2;uc007gdl.2;uc007gdm.2;uc007gdd.1;uc007gde.1	21423	0	21423	Tcf3
chr10	80408688	80409006	319	MACS_peak_230	Downstream (<1kb)	2	66594	uc007gde.1	-1867	ENSMUSG00000020163	Uqcr11	uc007gdf.2;uc007gdg.2;uc007gdh.2;uc007gdi.2;uc007gdj.2;uc007gdk.2;uc007gdl.2;uc007gdm.2;uc007gdd.1;uc007gde.1	21423	0	21423	Tcf3
chr10	80408688	80409006	319	MACS_peak_230	Downstream (<1kb)	2	66594	uc007gde.1	-1867	ENSMUSG00000020163	Uqcr11	uc007gdf.2;uc007gdg.2;uc007gdh.2;uc007gdi.2;uc007gdj.2;uc007gdk.2;uc007gdl.2;uc007gdm.2;uc007gdd.1;uc007gde.1	21423	0	21423	Tcf3
chr10	80408688	80409006	319	MACS_peak_230	Downstream (<1kb)	2	66594	uc007gde.1	-1867	ENSMUSG00000020163	Uqcr11	uc007gdf.2;uc007gdg.2;uc007gdh.2;uc007gdi.2;uc007gdj.2;uc007gdk.2;uc007gdl.2;uc007gdm.2;uc007gdd.1;uc007gde.1	21423	0	21423	Tcf3
chr10	80408688	80409006	319	MACS_peak_230	Downstream (<1kb)	2	66594	uc007gde.1	-1867	ENSMUSG00000020163	Uqcr11	uc007gdf.2;uc007gdg.2;uc007gdh.2;uc007gdi.2;uc007gdj.2;uc007gdk.2;uc007gdl.2;uc007gdm.2;uc007gdd.1;uc007gde.1	21423	0	21423	Tcf3
chr10	80408688	80409006	319	MACS_peak_230	Downstream (<1kb)	2	66594	uc007gde.1	-1867	ENSMUSG00000020163	Uqcr11	uc007gdf.2;uc007gdg.2;uc007gdh.2;uc007gdi.2;uc007gdj.2;uc007gdk.2;uc007gdl.2;uc007gdm.2;uc007gdd.1;uc007gde.1	21423	0	21423	Tcf3
chr10	80408688	80409006	319	MACS_peak_230	Downstream (<1kb)	2	66594	uc007gde.1	-1867	ENSMUSG00000020163	Uqcr11	uc007gdf.2;uc007gdg.2;uc007gdh.2;uc007gdi.2;uc007gdj.2;uc007gdk.2;uc007gdl.2;uc007gdm.2;uc007gdd.1;uc007gde.1	21423	0	21423	Tcf3
chr10	80408688	80409006	319	MACS_peak_230	Downstream (<1kb)	2	66594	uc007gde.1	-1867	ENSMUSG00000020163	Uqcr11	uc007gdf.2;uc007gdg.2;uc007gdh.2;uc007gdi.2;uc007gdj.2;uc007gdk.2;uc007gdl.2;uc007gdm.2;uc007gdd.1;uc007gde.1	66594	-1922	66594	Uqcr11
chr10	80408688	80409006	319	MACS_peak_230	Downstream (<1kb)	2	66594	uc007gde.1	-1867	ENSMUSG00000020163	Uqcr11	uc007gdf.2;uc007gdg.2;uc007gdh.2;uc007gdi.2;uc007gdj.2;uc007gdk.2;uc007gdl.2;uc007gdm.2;uc007gdd.1;uc007gde.1	66594	-1867	66594	Uqcr11
chr10	80409477	80409793	317	MACS_peak_231	3_ UTR	2	21423	uc007gdf.2	23860	ENSMUSG00000020167	Tcf3	uc007gdf.2;uc007gdg.2;uc007gdh.2;uc007gdi.2;uc007gdj.2;uc007gdk.2;uc007gdl.2;uc007gdm.2;uc007gdd.1;uc007gde.1	21423	0	21423	Tcf3
chr10	80409477	80409793	317	MACS_peak_231	3_ UTR	2	21423	uc007gdf.2	23860	ENSMUSG00000020167	Tcf3	uc007gdf.2;uc007gdg.2;uc007gdh.2;uc007gdi.2;uc007gdj.2;uc007gdk.2;uc007gdl.2;uc007gdm.2;uc007gdd.1;uc007gde.1	21423	0	21423	Tcf3
chr10	80409477	80409793	317	MACS_peak_231	3_ UTR	2	21423	uc007gdf.2	23860	ENSMUSG00000020167	Tcf3	uc007gdf.2;uc007gdg.2;uc007gdh.2;uc007gdi.2;uc007gdj.2;uc007gdk.2;uc007gdl.2;uc007gdm.2;uc007gdd.1;uc007gde.1	21423	0	21423	Tcf3
chr10	80409477	80409793	317	MACS_peak_231	3_ UTR	2	21423	uc007gdf.2	23860	ENSMUSG00000020167	Tcf3	uc007gdf.2;uc007gdg.2;uc007gdh.2;uc007gdi.2;uc007gdj.2;uc007gdk.2;uc007gdl.2;uc007gdm.2;uc007gdd.1;uc007gde.1	21423	0	21423	Tcf3
chr10	80409477	80409793	317	MACS_peak_231	3_ UTR	2	21423	uc007gdf.2	23860	ENSMUSG00000020167	Tcf3	uc007gdf.2;uc007gdg.2;uc007gdh.2;uc007gdi.2;uc007gdj.2;uc007gdk.2;uc007gdl.2;uc007gdm.2;uc007gdd.1;uc007gde.1	21423	0	21423	Tcf3
chr10	80409477	80409793	317	MACS_peak_231	3_ UTR	2	21423	uc007gdf.2	23860	ENSMUSG00000020167	Tcf3	uc007gdf.2;uc007gdg.2;uc007gdh.2;uc007gdi.2;uc007gdj.2;uc007gdk.2;uc007gdl.2;uc007gdm.2;uc007gdd.1;uc007gde.1	21423	0	21423	Tcf3
chr10	80409477	80409793	317	MACS_peak_231	3_ UTR	2	21423	uc007gdf.2	23860	ENSMUSG00000020167	Tcf3	uc007gdf.2;uc007gdg.2;uc007gdh.2;uc007gdi.2;uc007gdj.2;uc007gdk.2;uc007gdl.2;uc007gdm.2;uc007gdd.1;uc007gde.1	21423	0	21423	Tcf3
chr10	80409477	80409793	317	MACS_peak_231	3_ UTR	2	21423	uc007gdf.2	23860	ENSMUSG00000020167	Tcf3	uc007gdf.2;uc007gdg.2;uc007gdh.2;uc007gdi.2;uc007gdj.2;uc007gdk.2;uc007gdl.2;uc007gdm.2;uc007gdd.1;uc007gde.1	21423	0	21423	Tcf3
chr10	80409477	80409793	317	MACS_peak_231	3_ UTR	2	21423	uc007gdf.2	23860	ENSMUSG00000020167	Tcf3	uc007gdf.2;uc007gdg.2;uc007gdh.2;uc007gdi.2;uc007gdj.2;uc007gdk.2;uc007gdl.2;uc007gdm.2;uc007gdd.1;uc007gde.1	66594	-2711	66594	Uqcr11
chr10	80409477	80409793	317	MACS_peak_231	3_ UTR	2	21423	uc007gdf.2	23860	ENSMUSG00000020167	Tcf3	uc007gdf.2;uc007gdg.2;uc007gdh.2;uc007gdi.2;uc007gdj.2;uc007gdk.2;uc007gdl.2;uc007gdm.2;uc007gdd.1;uc007gde.1	66594	-2656	66594	Uqcr11
chr10	80665258	80665480	223	MACS_peak_232	3_ UTR	2	17347	uc007gef.3	10813	ENSMUSG00000020190	Mknk2	uc007gef.3	17347	0	17347	Mknk2
chr10	80829719	80830029	311	MACS_peak_233	Downstream (2-3kb)	1	100316778	uc011xiz.1	922	ENSMUSG00000087993	Mir1982	uc011xiz.1;uc033frg.1;uc056yhp.1;uc007gey.3	100316778	922	100316778	Mir1982
chr10	80829719	80830029	311	MACS_peak_233	Downstream (2-3kb)	1	100316778	uc011xiz.1	922	ENSMUSG00000087993	Mir1982	uc011xiz.1;uc033frg.1;uc056yhp.1;uc007gey.3	18245	3063	18245	Oaz1
chr10	80829719	80830029	311	MACS_peak_233	Downstream (2-3kb)	1	100316778	uc011xiz.1	922	ENSMUSG00000087993	Mir1982	uc011xiz.1;uc033frg.1;uc056yhp.1;uc007gey.3	18245	3063	18245	Oaz1
chr10	80829719	80830029	311	MACS_peak_233	Downstream (2-3kb)	1	100316778	uc011xiz.1	922	ENSMUSG00000087993	Mir1982	uc011xiz.1;uc033frg.1;uc056yhp.1;uc007gey.3	237403	14010	237403	Lingo3
chr10	80898454	80898834	381	MACS_peak_234	Intron (uc011xja.1/432478, intron 17 of 17)	1	432478	uc011xja.1	18638	ENSMUSG00000059406	Tmprss9	uc007gfj.1;uc007gfk.1;uc007gfi.2;uc011xja.1	16907	0	16907	Lmnb2
chr10	80898454	80898834	381	MACS_peak_234	Intron (uc011xja.1/432478, intron 17 of 17)	1	432478	uc011xja.1	18638	ENSMUSG00000059406	Tmprss9	uc007gfj.1;uc007gfk.1;uc007gfi.2;uc011xja.1	16907	0	16907	Lmnb2
chr10	80898454	80898834	381	MACS_peak_234	Intron (uc011xja.1/432478, intron 17 of 17)	1	432478	uc011xja.1	18638	ENSMUSG00000059406	Tmprss9	uc007gfj.1;uc007gfk.1;uc007gfi.2;uc011xja.1	30055	0	30055	Timm13
chr10	80898454	80898834	381	MACS_peak_234	Intron (uc011xja.1/432478, intron 17 of 17)	1	432478	uc011xja.1	18638	ENSMUSG00000059406	Tmprss9	uc007gfj.1;uc007gfk.1;uc007gfi.2;uc011xja.1	432478	0	432478	Tmprss9
chr10	80900969	80901468	500	MACS_peak_235	Promoter	2	30055	uc007gfi.2	0	ENSMUSG00000020219	Timm13	uc007gfj.1;uc007gfk.1;uc007gfi.2;uc011xja.1	16907	0	16907	Lmnb2
chr10	80900969	80901468	500	MACS_peak_235	Promoter	2	30055	uc007gfi.2	0	ENSMUSG00000020219	Timm13	uc007gfj.1;uc007gfk.1;uc007gfi.2;uc011xja.1	16907	0	16907	Lmnb2
chr10	80900969	80901468	500	MACS_peak_235	Promoter	2	30055	uc007gfi.2	0	ENSMUSG00000020219	Timm13	uc007gfj.1;uc007gfk.1;uc007gfi.2;uc011xja.1	30055	0	30055	Timm13
chr10	80900969	80901468	500	MACS_peak_235	Promoter	2	30055	uc007gfi.2	0	ENSMUSG00000020219	Timm13	uc007gfj.1;uc007gfk.1;uc007gfi.2;uc011xja.1	432478	0	432478	Tmprss9
chr10	80924346	80924590	245	MACS_peak_236	Distal Intergenic	1	17873	uc007gfl.1	-5501	ENSMUSG00000015312	Gadd45b	NA	NA	NA	NA	NA
chr10	81149008	81149858	851	MACS_peak_237	3_ UTR	1	16969	uc007gfz.1	12737	ENSMUSG00000035011	Zbtb7a	uc007gfz.1;uc007gga.2;uc007ggb.1;uc007ggc.3	16969	0	16969	Zbtb7a
chr10	81149008	81149858	851	MACS_peak_237	3_ UTR	1	16969	uc007gfz.1	12737	ENSMUSG00000035011	Zbtb7a	uc007gfz.1;uc007gga.2;uc007ggb.1;uc007ggc.3	16969	0	16969	Zbtb7a
chr10	81149008	81149858	851	MACS_peak_237	3_ UTR	1	16969	uc007gfz.1	12737	ENSMUSG00000035011	Zbtb7a	uc007gfz.1;uc007gga.2;uc007ggb.1;uc007ggc.3	16969	0	16969	Zbtb7a
chr10	81149008	81149858	851	MACS_peak_237	3_ UTR	1	16969	uc007gfz.1	12737	ENSMUSG00000035011	Zbtb7a	uc007gfz.1;uc007gga.2;uc007ggb.1;uc007ggc.3	59004	17862	59004	Pias4
chr10	81150026	81150252	227	MACS_peak_238	3_ UTR	1	16969	uc007gfz.1	13755	ENSMUSG00000035011	Zbtb7a	uc007gfz.1;uc007gga.2;uc007ggb.1;uc007ggc.3	16969	0	16969	Zbtb7a
chr10	81150026	81150252	227	MACS_peak_238	3_ UTR	1	16969	uc007gfz.1	13755	ENSMUSG00000035011	Zbtb7a	uc007gfz.1;uc007gga.2;uc007ggb.1;uc007ggc.3	16969	0	16969	Zbtb7a
chr10	81150026	81150252	227	MACS_peak_238	3_ UTR	1	16969	uc007gfz.1	13755	ENSMUSG00000035011	Zbtb7a	uc007gfz.1;uc007gga.2;uc007ggb.1;uc007ggc.3	16969	0	16969	Zbtb7a
chr10	81150026	81150252	227	MACS_peak_238	3_ UTR	1	16969	uc007gfz.1	13755	ENSMUSG00000035011	Zbtb7a	uc007gfz.1;uc007gga.2;uc007ggb.1;uc007ggc.3	59004	17468	59004	Pias4
chr10	81150669	81151251	583	MACS_peak_239	3_ UTR	1	16969	uc007gfz.1	14398	ENSMUSG00000035011	Zbtb7a	uc007gfz.1;uc007gga.2;uc007ggb.1;uc007ggc.3;uc011xjc.1	16969	0	16969	Zbtb7a
chr10	81150669	81151251	583	MACS_peak_239	3_ UTR	1	16969	uc007gfz.1	14398	ENSMUSG00000035011	Zbtb7a	uc007gfz.1;uc007gga.2;uc007ggb.1;uc007ggc.3;uc011xjc.1	16969	0	16969	Zbtb7a
chr10	81150669	81151251	583	MACS_peak_239	3_ UTR	1	16969	uc007gfz.1	14398	ENSMUSG00000035011	Zbtb7a	uc007gfz.1;uc007gga.2;uc007ggb.1;uc007ggc.3;uc011xjc.1	16969	0	16969	Zbtb7a
chr10	81150669	81151251	583	MACS_peak_239	3_ UTR	1	16969	uc007gfz.1	14398	ENSMUSG00000035011	Zbtb7a	uc007gfz.1;uc007gga.2;uc007ggb.1;uc007ggc.3;uc011xjc.1	59004	16469	59004	Pias4
chr10	81150669	81151251	583	MACS_peak_239	3_ UTR	1	16969	uc007gfz.1	14398	ENSMUSG00000035011	Zbtb7a	uc007gfz.1;uc007gga.2;uc007ggb.1;uc007ggc.3;uc011xjc.1	59004	16469	59004	Pias4
chr10	81178056	81178261	206	MACS_peak_240	3_ UTR	1	13629	uc007gge.2	1425	ENSMUSG00000034994	Eef2	uc011xjd.1;uc007ggg.2;uc007ggh.3;uc007ggi.2;uc007gge.2;uc007ggf.1	100217454	-700	100217454	Snord37
chr10	81178056	81178261	206	MACS_peak_240	3_ UTR	1	13629	uc007gge.2	1425	ENSMUSG00000034994	Eef2	uc011xjd.1;uc007ggg.2;uc007ggh.3;uc007ggi.2;uc007gge.2;uc007ggf.1	13144	0	13144	Dapk3
chr10	81178056	81178261	206	MACS_peak_240	3_ UTR	1	13629	uc007gge.2	1425	ENSMUSG00000034994	Eef2	uc011xjd.1;uc007ggg.2;uc007ggh.3;uc007ggi.2;uc007gge.2;uc007ggf.1	13144	0	13144	Dapk3
chr10	81178056	81178261	206	MACS_peak_240	3_ UTR	1	13629	uc007gge.2	1425	ENSMUSG00000034994	Eef2	uc011xjd.1;uc007ggg.2;uc007ggh.3;uc007ggi.2;uc007gge.2;uc007ggf.1	13144	0	13144	Dapk3
chr10	81178056	81178261	206	MACS_peak_240	3_ UTR	1	13629	uc007gge.2	1425	ENSMUSG00000034994	Eef2	uc011xjd.1;uc007ggg.2;uc007ggh.3;uc007ggi.2;uc007gge.2;uc007ggf.1	13629	0	13629	Eef2
chr10	81178056	81178261	206	MACS_peak_240	3_ UTR	1	13629	uc007gge.2	1425	ENSMUSG00000034994	Eef2	uc011xjd.1;uc007ggg.2;uc007ggh.3;uc007ggi.2;uc007gge.2;uc007ggf.1	13629	0	13629	Eef2
chr10	81182115	81183081	967	MACS_peak_241	Promoter	1	13144	uc007ggg.2	0	ENSMUSG00000034974	Dapk3	uc011xjd.1;uc007ggg.2;uc007ggh.3;uc007ggi.2;uc007ggk.2;uc007ggj.2;uc007gge.2;uc007ggf.1	100217454	3154	100217454	Snord37
chr10	81182115	81183081	967	MACS_peak_241	Promoter	1	13144	uc007ggg.2	0	ENSMUSG00000034974	Dapk3	uc011xjd.1;uc007ggg.2;uc007ggh.3;uc007ggi.2;uc007ggk.2;uc007ggj.2;uc007gge.2;uc007ggf.1	13144	0	13144	Dapk3
chr10	81182115	81183081	967	MACS_peak_241	Promoter	1	13144	uc007ggg.2	0	ENSMUSG00000034974	Dapk3	uc011xjd.1;uc007ggg.2;uc007ggh.3;uc007ggi.2;uc007ggk.2;uc007ggj.2;uc007gge.2;uc007ggf.1	13144	0	13144	Dapk3
chr10	81182115	81183081	967	MACS_peak_241	Promoter	1	13144	uc007ggg.2	0	ENSMUSG00000034974	Dapk3	uc011xjd.1;uc007ggg.2;uc007ggh.3;uc007ggi.2;uc007ggk.2;uc007ggj.2;uc007gge.2;uc007ggf.1	13144	0	13144	Dapk3
chr10	81182115	81183081	967	MACS_peak_241	Promoter	1	13144	uc007ggg.2	0	ENSMUSG00000034974	Dapk3	uc011xjd.1;uc007ggg.2;uc007ggh.3;uc007ggi.2;uc007ggk.2;uc007ggj.2;uc007gge.2;uc007ggf.1	13144	-182	13144	Dapk3
chr10	81182115	81183081	967	MACS_peak_241	Promoter	1	13144	uc007ggg.2	0	ENSMUSG00000034974	Dapk3	uc011xjd.1;uc007ggg.2;uc007ggh.3;uc007ggi.2;uc007ggk.2;uc007ggj.2;uc007gge.2;uc007ggf.1	13144	-837	13144	Dapk3
chr10	81182115	81183081	967	MACS_peak_241	Promoter	1	13144	uc007ggg.2	0	ENSMUSG00000034974	Dapk3	uc011xjd.1;uc007ggg.2;uc007ggh.3;uc007ggi.2;uc007ggk.2;uc007ggj.2;uc007gge.2;uc007ggf.1	13629	0	13629	Eef2
chr10	81182115	81183081	967	MACS_peak_241	Promoter	1	13144	uc007ggg.2	0	ENSMUSG00000034974	Dapk3	uc011xjd.1;uc007ggg.2;uc007ggh.3;uc007ggi.2;uc007ggk.2;uc007ggj.2;uc007gge.2;uc007ggf.1	13629	0	13629	Eef2
chr10	81319276	81320094	819	MACS_peak_242	3_ UTR	1	18717	uc007ghc.3	26313	ENSMUSG00000034902	Pip5k1c	uc007ghc.3;uc007ghd.3;uc007ghe.3;uc011xjf.2;uc007ghf.2	18717	0	18717	Pip5k1c
chr10	81319276	81320094	819	MACS_peak_242	3_ UTR	1	18717	uc007ghc.3	26313	ENSMUSG00000034902	Pip5k1c	uc007ghc.3;uc007ghd.3;uc007ghe.3;uc011xjf.2;uc007ghf.2	18717	0	18717	Pip5k1c
chr10	81319276	81320094	819	MACS_peak_242	3_ UTR	1	18717	uc007ghc.3	26313	ENSMUSG00000034902	Pip5k1c	uc007ghc.3;uc007ghd.3;uc007ghe.3;uc011xjf.2;uc007ghf.2	18717	0	18717	Pip5k1c
chr10	81319276	81320094	819	MACS_peak_242	3_ UTR	1	18717	uc007ghc.3	26313	ENSMUSG00000034902	Pip5k1c	uc007ghc.3;uc007ghd.3;uc007ghe.3;uc011xjf.2;uc007ghf.2	18717	0	18717	Pip5k1c
chr10	81319276	81320094	819	MACS_peak_242	3_ UTR	1	18717	uc007ghc.3	26313	ENSMUSG00000034902	Pip5k1c	uc007ghc.3;uc007ghd.3;uc007ghe.3;uc011xjf.2;uc007ghf.2	70312	-1009	70312	Cactin
chr10	81365309	81365687	379	MACS_peak_243	Promoter	2	432479	uc007ghq.2	133	ENSMUSG00000020234	4930404N11Rik	uc007ghq.2;uc011xjg.1;uc007ght.1;uc011xjh.1;uc007gho.1	432479	0	432479	4930404N11Rik
chr10	81365309	81365687	379	MACS_peak_243	Promoter	2	432479	uc007ghq.2	133	ENSMUSG00000020234	4930404N11Rik	uc007ghq.2;uc011xjg.1;uc007ght.1;uc011xjh.1;uc007gho.1	432479	0	432479	4930404N11Rik
chr10	81365309	81365687	379	MACS_peak_243	Promoter	2	432479	uc007ghq.2	133	ENSMUSG00000020234	4930404N11Rik	uc007ghq.2;uc011xjg.1;uc007ght.1;uc011xjh.1;uc007gho.1	56371	0	56371	Fzr1
chr10	81365309	81365687	379	MACS_peak_243	Promoter	2	432479	uc007ghq.2	133	ENSMUSG00000020234	4930404N11Rik	uc007ghq.2;uc011xjg.1;uc007ght.1;uc011xjh.1;uc007gho.1	56371	0	56371	Fzr1
chr10	81365309	81365687	379	MACS_peak_243	Promoter	2	432479	uc007ghq.2	133	ENSMUSG00000020234	4930404N11Rik	uc007ghq.2;uc011xjg.1;uc007ght.1;uc011xjh.1;uc007gho.1	73822	7739	73822	Mfsd12
chr10	81365729	81366827	1099	MACS_peak_244	Promoter	2	432479	uc007ghq.2	0	ENSMUSG00000020234	4930404N11Rik	uc007ghq.2;uc011xjg.1;uc007ght.1;uc011xjh.1;uc007gho.1	432479	0	432479	4930404N11Rik
chr10	81365729	81366827	1099	MACS_peak_244	Promoter	2	432479	uc007ghq.2	0	ENSMUSG00000020234	4930404N11Rik	uc007ghq.2;uc011xjg.1;uc007ght.1;uc011xjh.1;uc007gho.1	432479	0	432479	4930404N11Rik
chr10	81365729	81366827	1099	MACS_peak_244	Promoter	2	432479	uc007ghq.2	0	ENSMUSG00000020234	4930404N11Rik	uc007ghq.2;uc011xjg.1;uc007ght.1;uc011xjh.1;uc007gho.1	56371	0	56371	Fzr1
chr10	81365729	81366827	1099	MACS_peak_244	Promoter	2	432479	uc007ghq.2	0	ENSMUSG00000020234	4930404N11Rik	uc007ghq.2;uc011xjg.1;uc007ght.1;uc011xjh.1;uc007gho.1	56371	0	56371	Fzr1
chr10	81365729	81366827	1099	MACS_peak_244	Promoter	2	432479	uc007ghq.2	0	ENSMUSG00000020234	4930404N11Rik	uc007ghq.2;uc011xjg.1;uc007ght.1;uc011xjh.1;uc007gho.1	73822	8159	73822	Mfsd12
chr10	81372655	81372911	257	MACS_peak_245	Intron (uc007ght.1/56371, intron 1 of 13)	2	56371	uc007ght.1	5459	ENSMUSG00000020235	Fzr1	uc007ght.1;uc011xjh.1	56371	0	56371	Fzr1
chr10	81372655	81372911	257	MACS_peak_245	Intron (uc007ght.1/56371, intron 1 of 13)	2	56371	uc007ght.1	5459	ENSMUSG00000020235	Fzr1	uc007ght.1;uc011xjh.1	56371	0	56371	Fzr1
chr10	81485458	81485803	346	MACS_peak_246	Downstream (<1kb)	2	319586	uc007gie.3	-2749	ENSMUSG00000034818	Celf5	uc007gig.1;uc007gid.3;uc007gie.3	103425	10560	103425	Ncln
chr10	81485458	81485803	346	MACS_peak_246	Downstream (<1kb)	2	319586	uc007gie.3	-2749	ENSMUSG00000034818	Celf5	uc007gig.1;uc007gid.3;uc007gie.3	319586	-2749	319586	Celf5
chr10	81485458	81485803	346	MACS_peak_246	Downstream (<1kb)	2	319586	uc007gie.3	-2749	ENSMUSG00000034818	Celf5	uc007gig.1;uc007gid.3;uc007gie.3	319586	-2749	319586	Celf5
chr10	82014603	82014973	371	MACS_peak_247	Distal Intergenic	1	408062	uc007gjj.2	-33150	ENSMUSG00000061371	Zfp873	NA	NA	NA	NA	NA
chr10	82015569	82015958	390	MACS_peak_248	Distal Intergenic	1	408062	uc007gjj.2	-32165	ENSMUSG00000061371	Zfp873	NA	NA	NA	NA	NA
chr10	82016290	82016884	595	MACS_peak_249	Distal Intergenic	1	408062	uc007gjj.2	-31239	ENSMUSG00000061371	Zfp873	NA	NA	NA	NA	NA
chr10	82016930	82017931	1002	MACS_peak_250	Distal Intergenic	1	408062	uc007gjj.2	-30192	ENSMUSG00000061371	Zfp873	NA	NA	NA	NA	NA
chr10	82017956	82018741	786	MACS_peak_251	Distal Intergenic	1	408062	uc007gjj.2	-29382	ENSMUSG00000061371	Zfp873	NA	NA	NA	NA	NA
chr10	82066403	82066858	456	MACS_peak_252	Distal Intergenic	1	408062	uc057axd.1	18280	ENSMUSG00000061371	Zfp873	uc007gjj.2;uc057axd.1	408062	18280	408062	Zfp873
chr10	82066403	82066858	456	MACS_peak_252	Distal Intergenic	1	408062	uc057axd.1	18280	ENSMUSG00000061371	Zfp873	uc007gjj.2;uc057axd.1	408062	18280	408062	Zfp873
chr10	82169098	82169532	435	MACS_peak_253	Distal Intergenic	1	216177	uc007gjk.2	41085	ENSMUSG00000078435	AU041133	NA	NA	NA	NA	NA
chr10	82610056	82610465	410	MACS_peak_254	Distal Intergenic	2	544717	uc007gjp.2	12763	ENSMUSG00000063320	1190007I07Rik	NA	NA	NA	NA	NA
chr10	82611062	82611426	365	MACS_peak_255	Distal Intergenic	2	544717	uc007gjp.2	11802	ENSMUSG00000063320	1190007I07Rik	NA	NA	NA	NA	NA
chr10	82611460	82611827	368	MACS_peak_256	Distal Intergenic	2	544717	uc007gjp.2	11401	ENSMUSG00000063320	1190007I07Rik	NA	NA	NA	NA	NA
chr10	84546275	84546624	350	MACS_peak_257	Downstream (<1kb)	2	442847	uc029rce.1	6714	ENSMUSG00000097076	Platr7	uc029rce.1	442847	0	442847	Platr7
chr10	84546725	84547941	1217	MACS_peak_258	Exon (uc029rce.1/442847, exon 4 of 4)	2	442847	uc029rce.1	5397	ENSMUSG00000097076	Platr7	uc029rce.1	442847	0	442847	Platr7
chr10	85891441	85891868	428	MACS_peak_259	Downstream (<1kb)	1	103136	uc007gnd.2	19610	ENSMUSG00000001785	Pwp1	uc007gnd.2;uc011xkq.1;uc056yhr.1;uc007gnf.2	103136	19610	103136	Pwp1
chr10	85891441	85891868	428	MACS_peak_259	Downstream (<1kb)	1	103136	uc007gnd.2	19610	ENSMUSG00000001785	Pwp1	uc007gnd.2;uc011xkq.1;uc056yhr.1;uc007gnf.2	72843	24861	72843	Prdm4
chr10	85891441	85891868	428	MACS_peak_259	Downstream (<1kb)	1	103136	uc007gnd.2	19610	ENSMUSG00000001785	Pwp1	uc007gnd.2;uc011xkq.1;uc056yhr.1;uc007gnf.2	72843	24861	72843	Prdm4
chr10	85891441	85891868	428	MACS_peak_259	Downstream (<1kb)	1	103136	uc007gnd.2	19610	ENSMUSG00000001785	Pwp1	uc007gnd.2;uc011xkq.1;uc056yhr.1;uc007gnf.2	72843	25118	72843	Prdm4
chr10	86689042	86690219	1178	MACS_peak_260	Exon (uc007gqe.2/66263, exon 3 of 3)	1	66263	uc007gqe.2	3515	ENSMUSG00000097412	1810014B01Rik	uc007gqi.1;uc007gqe.2;uc007gqf.1;uc007gqg.1;uc007gqh.1	22027	15225	22027	Hsp90b1
chr10	86689042	86690219	1178	MACS_peak_260	Exon (uc007gqe.2/66263, exon 3 of 3)	1	66263	uc007gqe.2	3515	ENSMUSG00000097412	1810014B01Rik	uc007gqi.1;uc007gqe.2;uc007gqf.1;uc007gqg.1;uc007gqh.1	66263	0	66263	1810014B01Rik
chr10	86689042	86690219	1178	MACS_peak_260	Exon (uc007gqe.2/66263, exon 3 of 3)	1	66263	uc007gqe.2	3515	ENSMUSG00000097412	1810014B01Rik	uc007gqi.1;uc007gqe.2;uc007gqf.1;uc007gqg.1;uc007gqh.1	66263	0	66263	1810014B01Rik
chr10	86689042	86690219	1178	MACS_peak_260	Exon (uc007gqe.2/66263, exon 3 of 3)	1	66263	uc007gqe.2	3515	ENSMUSG00000097412	1810014B01Rik	uc007gqi.1;uc007gqe.2;uc007gqf.1;uc007gqg.1;uc007gqh.1	66263	0	66263	1810014B01Rik
chr10	86689042	86690219	1178	MACS_peak_260	Exon (uc007gqe.2/66263, exon 3 of 3)	1	66263	uc007gqe.2	3515	ENSMUSG00000097412	1810014B01Rik	uc007gqi.1;uc007gqe.2;uc007gqf.1;uc007gqg.1;uc007gqh.1	66263	0	66263	1810014B01Rik
chr10	91172009	91172400	392	MACS_peak_261	Promoter	2	21917	uc007gtx.2	-390	ENSMUSG00000019961	Tmpo	uc007gtp.2;uc007gtq.2;uc007gtr.2;uc007gts.2;uc007gtt.2;uc007gtu.2;uc007gtv.2;uc007gtw.2;uc007gtx.2	21917	-1459	21917	Tmpo
chr10	91172009	91172400	392	MACS_peak_261	Promoter	2	21917	uc007gtx.2	-390	ENSMUSG00000019961	Tmpo	uc007gtp.2;uc007gtq.2;uc007gtr.2;uc007gts.2;uc007gtt.2;uc007gtu.2;uc007gtv.2;uc007gtw.2;uc007gtx.2	21917	-390	21917	Tmpo
chr10	91172009	91172400	392	MACS_peak_261	Promoter	2	21917	uc007gtx.2	-390	ENSMUSG00000019961	Tmpo	uc007gtp.2;uc007gtq.2;uc007gtr.2;uc007gts.2;uc007gtt.2;uc007gtu.2;uc007gtv.2;uc007gtw.2;uc007gtx.2	21917	-390	21917	Tmpo
chr10	91172009	91172400	392	MACS_peak_261	Promoter	2	21917	uc007gtx.2	-390	ENSMUSG00000019961	Tmpo	uc007gtp.2;uc007gtq.2;uc007gtr.2;uc007gts.2;uc007gtt.2;uc007gtu.2;uc007gtv.2;uc007gtw.2;uc007gtx.2	21917	-390	21917	Tmpo
chr10	91172009	91172400	392	MACS_peak_261	Promoter	2	21917	uc007gtx.2	-390	ENSMUSG00000019961	Tmpo	uc007gtp.2;uc007gtq.2;uc007gtr.2;uc007gts.2;uc007gtt.2;uc007gtu.2;uc007gtv.2;uc007gtw.2;uc007gtx.2	21917	-390	21917	Tmpo
chr10	91172009	91172400	392	MACS_peak_261	Promoter	2	21917	uc007gtx.2	-390	ENSMUSG00000019961	Tmpo	uc007gtp.2;uc007gtq.2;uc007gtr.2;uc007gts.2;uc007gtt.2;uc007gtu.2;uc007gtv.2;uc007gtw.2;uc007gtx.2	21917	-390	21917	Tmpo
chr10	91172009	91172400	392	MACS_peak_261	Promoter	2	21917	uc007gtx.2	-390	ENSMUSG00000019961	Tmpo	uc007gtp.2;uc007gtq.2;uc007gtr.2;uc007gts.2;uc007gtt.2;uc007gtu.2;uc007gtv.2;uc007gtw.2;uc007gtx.2	21917	-390	21917	Tmpo
chr10	91172009	91172400	392	MACS_peak_261	Promoter	2	21917	uc007gtx.2	-390	ENSMUSG00000019961	Tmpo	uc007gtp.2;uc007gtq.2;uc007gtr.2;uc007gts.2;uc007gtt.2;uc007gtu.2;uc007gtv.2;uc007gtw.2;uc007gtx.2	21917	-390	21917	Tmpo
chr10	91172009	91172400	392	MACS_peak_261	Promoter	2	21917	uc007gtx.2	-390	ENSMUSG00000019961	Tmpo	uc007gtp.2;uc007gtq.2;uc007gtr.2;uc007gts.2;uc007gtt.2;uc007gtu.2;uc007gtv.2;uc007gtw.2;uc007gtx.2	21917	-390	21917	Tmpo
chr10	93857390	93857648	259	MACS_peak_262	Intron (uc029rep.1/327799, intron 6 of 6)	1	327799	uc029rep.1	25835	ENSMUSG00000020020	Usp44	uc029rep.1;uc007gvc.1;uc007gvd.1;uc011xlx.1;uc007gve.1	327799	0	327799	Usp44
chr10	93857390	93857648	259	MACS_peak_262	Intron (uc029rep.1/327799, intron 6 of 6)	1	327799	uc029rep.1	25835	ENSMUSG00000020020	Usp44	uc029rep.1;uc007gvc.1;uc007gvd.1;uc011xlx.1;uc007gve.1	56307	0	56307	Metap2
chr10	93857390	93857648	259	MACS_peak_262	Intron (uc029rep.1/327799, intron 6 of 6)	1	327799	uc029rep.1	25835	ENSMUSG00000020020	Usp44	uc029rep.1;uc007gvc.1;uc007gvd.1;uc011xlx.1;uc007gve.1	56307	0	56307	Metap2
chr10	93857390	93857648	259	MACS_peak_262	Intron (uc029rep.1/327799, intron 6 of 6)	1	327799	uc029rep.1	25835	ENSMUSG00000020020	Usp44	uc029rep.1;uc007gvc.1;uc007gvd.1;uc011xlx.1;uc007gve.1	56307	0	56307	Metap2
chr10	93857390	93857648	259	MACS_peak_262	Intron (uc029rep.1/327799, intron 6 of 6)	1	327799	uc029rep.1	25835	ENSMUSG00000020020	Usp44	uc029rep.1;uc007gvc.1;uc007gvd.1;uc011xlx.1;uc007gve.1	56307	0	56307	Metap2
chr10	93860740	93861044	305	MACS_peak_263	3_ UTR	2	56307	uc007gvc.1	3026	ENSMUSG00000036112	Metap2	uc029rep.1;uc007gvc.1;uc007gvd.1;uc011xlx.1;uc007gve.1	327799	0	327799	Usp44
chr10	93860740	93861044	305	MACS_peak_263	3_ UTR	2	56307	uc007gvc.1	3026	ENSMUSG00000036112	Metap2	uc029rep.1;uc007gvc.1;uc007gvd.1;uc011xlx.1;uc007gve.1	56307	0	56307	Metap2
chr10	93860740	93861044	305	MACS_peak_263	3_ UTR	2	56307	uc007gvc.1	3026	ENSMUSG00000036112	Metap2	uc029rep.1;uc007gvc.1;uc007gvd.1;uc011xlx.1;uc007gve.1	56307	0	56307	Metap2
chr10	93860740	93861044	305	MACS_peak_263	3_ UTR	2	56307	uc007gvc.1	3026	ENSMUSG00000036112	Metap2	uc029rep.1;uc007gvc.1;uc007gvd.1;uc011xlx.1;uc007gve.1	56307	0	56307	Metap2
chr10	93860740	93861044	305	MACS_peak_263	3_ UTR	2	56307	uc007gvc.1	3026	ENSMUSG00000036112	Metap2	uc029rep.1;uc007gvc.1;uc007gvd.1;uc011xlx.1;uc007gve.1	56307	0	56307	Metap2
chr10	95546324	95546735	412	MACS_peak_264	Downstream (<1kb)	2	100526463	uc011xme.1	12586	ENSMUSG00000092867	Mir3058	uc007gwp.2;uc007gwm.1;uc007gwn.1	71207	17432	71207	Nudt4
chr10	95546324	95546735	412	MACS_peak_264	Downstream (<1kb)	2	100526463	uc011xme.1	12586	ENSMUSG00000092867	Mir3058	uc007gwp.2;uc007gwm.1;uc007gwn.1	93765	31162	93765	Ube2n
chr10	95546324	95546735	412	MACS_peak_264	Downstream (<1kb)	2	100526463	uc011xme.1	12586	ENSMUSG00000092867	Mir3058	uc007gwp.2;uc007gwm.1;uc007gwn.1	93765	31162	93765	Ube2n
chr10	95898123	95898457	335	MACS_peak_265	Distal Intergenic	1	216238	uc011xmf.1	-42206	ENSMUSG00000036499	Eea1	NA	NA	NA	NA	NA
chr10	110833367	110833612	246	MACS_peak_266	Intron (uc007gzq.2/75630, intron 2 of 2)	2	75630	uc007gzq.2	62895	ENSMUSG00000101801	1700020G17Rik	uc007gzq.2;uc007gzr.2	75630	0	75630	1700020G17Rik
chr10	110833367	110833612	246	MACS_peak_266	Intron (uc007gzq.2/75630, intron 2 of 2)	2	75630	uc007gzq.2	62895	ENSMUSG00000101801	1700020G17Rik	uc007gzq.2;uc007gzr.2	75630	0	75630	1700020G17Rik
chr10	110940963	110941231	269	MACS_peak_267	Downstream (<1kb)	2	320150	uc007gzt.2	9452	ENSMUSG00000035798	Zdhhc17	uc007gzs.2;uc007gzt.2;uc033fsq.1	13008	20787	13008	Csrp2
chr10	110940963	110941231	269	MACS_peak_267	Downstream (<1kb)	2	320150	uc007gzt.2	9452	ENSMUSG00000035798	Zdhhc17	uc007gzs.2;uc007gzt.2;uc033fsq.1	320150	0	320150	Zdhhc17
chr10	110940963	110941231	269	MACS_peak_267	Downstream (<1kb)	2	320150	uc007gzt.2	9452	ENSMUSG00000035798	Zdhhc17	uc007gzs.2;uc007gzt.2;uc033fsq.1	320150	0	320150	Zdhhc17
chr10	110941392	110941704	313	MACS_peak_268	Downstream (<1kb)	2	320150	uc007gzt.2	8979	ENSMUSG00000035798	Zdhhc17	uc007gzs.2;uc007gzt.2;uc033fsq.1	13008	21216	13008	Csrp2
chr10	110941392	110941704	313	MACS_peak_268	Downstream (<1kb)	2	320150	uc007gzt.2	8979	ENSMUSG00000035798	Zdhhc17	uc007gzs.2;uc007gzt.2;uc033fsq.1	320150	0	320150	Zdhhc17
chr10	110941392	110941704	313	MACS_peak_268	Downstream (<1kb)	2	320150	uc007gzt.2	8979	ENSMUSG00000035798	Zdhhc17	uc007gzs.2;uc007gzt.2;uc033fsq.1	320150	0	320150	Zdhhc17
chr10	110941757	110942061	305	MACS_peak_269	3_ UTR	2	320150	uc007gzt.2	8622	ENSMUSG00000035798	Zdhhc17	uc007gzs.2;uc007gzt.2;uc033fsq.1	13008	21581	13008	Csrp2
chr10	110941757	110942061	305	MACS_peak_269	3_ UTR	2	320150	uc007gzt.2	8622	ENSMUSG00000035798	Zdhhc17	uc007gzs.2;uc007gzt.2;uc033fsq.1	320150	0	320150	Zdhhc17
chr10	110941757	110942061	305	MACS_peak_269	3_ UTR	2	320150	uc007gzt.2	8622	ENSMUSG00000035798	Zdhhc17	uc007gzs.2;uc007gzt.2;uc033fsq.1	320150	0	320150	Zdhhc17
chr10	110943233	110943732	500	MACS_peak_270	3_ UTR	2	320150	uc007gzt.2	6951	ENSMUSG00000035798	Zdhhc17	uc007gzs.2;uc007gzt.2;uc033fsq.1	13008	23057	13008	Csrp2
chr10	110943233	110943732	500	MACS_peak_270	3_ UTR	2	320150	uc007gzt.2	6951	ENSMUSG00000035798	Zdhhc17	uc007gzs.2;uc007gzt.2;uc033fsq.1	320150	0	320150	Zdhhc17
chr10	110943233	110943732	500	MACS_peak_270	3_ UTR	2	320150	uc007gzt.2	6951	ENSMUSG00000035798	Zdhhc17	uc007gzs.2;uc007gzt.2;uc033fsq.1	320150	0	320150	Zdhhc17
chr10	111498359	111499889	1531	MACS_peak_271	Promoter	1	382421	uc011xng.1	-899	ENSMUSG00000111997	Gm5176	uc011xng.1;uc007haa.2;uc007hab.2;uc007hac.2;uc007had.2;uc007hae.2	382421	0	382421	Gm5176
chr10	111498359	111499889	1531	MACS_peak_271	Promoter	1	382421	uc011xng.1	-899	ENSMUSG00000111997	Gm5176	uc011xng.1;uc007haa.2;uc007hab.2;uc007hac.2;uc007had.2;uc007hae.2	53605	25167	53605	Nap1l1
chr10	111498359	111499889	1531	MACS_peak_271	Promoter	1	382421	uc011xng.1	-899	ENSMUSG00000111997	Gm5176	uc011xng.1;uc007haa.2;uc007hab.2;uc007hac.2;uc007had.2;uc007hae.2	53605	25167	53605	Nap1l1
chr10	111498359	111499889	1531	MACS_peak_271	Promoter	1	382421	uc011xng.1	-899	ENSMUSG00000111997	Gm5176	uc011xng.1;uc007haa.2;uc007hab.2;uc007hac.2;uc007had.2;uc007hae.2	53605	25167	53605	Nap1l1
chr10	111498359	111499889	1531	MACS_peak_271	Promoter	1	382421	uc011xng.1	-899	ENSMUSG00000111997	Gm5176	uc011xng.1;uc007haa.2;uc007hab.2;uc007hac.2;uc007had.2;uc007hae.2	53605	25167	53605	Nap1l1
chr10	111498359	111499889	1531	MACS_peak_271	Promoter	1	382421	uc011xng.1	-899	ENSMUSG00000111997	Gm5176	uc011xng.1;uc007haa.2;uc007hab.2;uc007hac.2;uc007had.2;uc007hae.2	53605	17742	53605	Nap1l1
chr10	111499986	111500329	344	MACS_peak_272	Promoter	1	382421	uc011xng.1	-459	ENSMUSG00000111997	Gm5176	uc011xng.1;uc007haa.2;uc007hab.2;uc007hac.2;uc007had.2;uc007hae.2	382421	0	382421	Gm5176
chr10	111499986	111500329	344	MACS_peak_272	Promoter	1	382421	uc011xng.1	-459	ENSMUSG00000111997	Gm5176	uc011xng.1;uc007haa.2;uc007hab.2;uc007hac.2;uc007had.2;uc007hae.2	53605	26794	53605	Nap1l1
chr10	111499986	111500329	344	MACS_peak_272	Promoter	1	382421	uc011xng.1	-459	ENSMUSG00000111997	Gm5176	uc011xng.1;uc007haa.2;uc007hab.2;uc007hac.2;uc007had.2;uc007hae.2	53605	26794	53605	Nap1l1
chr10	111499986	111500329	344	MACS_peak_272	Promoter	1	382421	uc011xng.1	-459	ENSMUSG00000111997	Gm5176	uc011xng.1;uc007haa.2;uc007hab.2;uc007hac.2;uc007had.2;uc007hae.2	53605	26794	53605	Nap1l1
chr10	111499986	111500329	344	MACS_peak_272	Promoter	1	382421	uc011xng.1	-459	ENSMUSG00000111997	Gm5176	uc011xng.1;uc007haa.2;uc007hab.2;uc007hac.2;uc007had.2;uc007hae.2	53605	26794	53605	Nap1l1
chr10	111499986	111500329	344	MACS_peak_272	Promoter	1	382421	uc011xng.1	-459	ENSMUSG00000111997	Gm5176	uc011xng.1;uc007haa.2;uc007hab.2;uc007hac.2;uc007had.2;uc007hae.2	53605	19369	53605	Nap1l1
chr10	111500337	111500962	626	MACS_peak_273	Promoter	1	382421	uc011xng.1	0	ENSMUSG00000111997	Gm5176	uc011xng.1;uc007hac.2;uc007had.2;uc007hae.2	382421	0	382421	Gm5176
chr10	111500337	111500962	626	MACS_peak_273	Promoter	1	382421	uc011xng.1	0	ENSMUSG00000111997	Gm5176	uc011xng.1;uc007hac.2;uc007had.2;uc007hae.2	53605	27145	53605	Nap1l1
chr10	111500337	111500962	626	MACS_peak_273	Promoter	1	382421	uc011xng.1	0	ENSMUSG00000111997	Gm5176	uc011xng.1;uc007hac.2;uc007had.2;uc007hae.2	53605	27145	53605	Nap1l1
chr10	111500337	111500962	626	MACS_peak_273	Promoter	1	382421	uc011xng.1	0	ENSMUSG00000111997	Gm5176	uc011xng.1;uc007hac.2;uc007had.2;uc007hae.2	53605	19720	53605	Nap1l1
chr10	111501198	111501634	437	MACS_peak_274	Exon (uc011xng.1/382421, exon 1 of 1)	1	382421	uc011xng.1	410	ENSMUSG00000111997	Gm5176	uc007haf.2;uc011xng.1;uc007hac.2;uc007had.2;uc007hae.2	21664	-4652	21664	Phlda1
chr10	111501198	111501634	437	MACS_peak_274	Exon (uc011xng.1/382421, exon 1 of 1)	1	382421	uc011xng.1	410	ENSMUSG00000111997	Gm5176	uc007haf.2;uc011xng.1;uc007hac.2;uc007had.2;uc007hae.2	382421	0	382421	Gm5176
chr10	111501198	111501634	437	MACS_peak_274	Exon (uc011xng.1/382421, exon 1 of 1)	1	382421	uc011xng.1	410	ENSMUSG00000111997	Gm5176	uc007haf.2;uc011xng.1;uc007hac.2;uc007had.2;uc007hae.2	53605	28006	53605	Nap1l1
chr10	111501198	111501634	437	MACS_peak_274	Exon (uc011xng.1/382421, exon 1 of 1)	1	382421	uc011xng.1	410	ENSMUSG00000111997	Gm5176	uc007haf.2;uc011xng.1;uc007hac.2;uc007had.2;uc007hae.2	53605	28006	53605	Nap1l1
chr10	111501198	111501634	437	MACS_peak_274	Exon (uc011xng.1/382421, exon 1 of 1)	1	382421	uc011xng.1	410	ENSMUSG00000111997	Gm5176	uc007haf.2;uc011xng.1;uc007hac.2;uc007had.2;uc007hae.2	53605	20581	53605	Nap1l1
chr10	111501665	111501969	305	MACS_peak_275	Distal Intergenic	1	382421	uc011xng.1	877	ENSMUSG00000111997	Gm5176	uc007haf.2;uc011xng.1;uc007hac.2;uc007had.2;uc007hae.2	21664	-4317	21664	Phlda1
chr10	111501665	111501969	305	MACS_peak_275	Distal Intergenic	1	382421	uc011xng.1	877	ENSMUSG00000111997	Gm5176	uc007haf.2;uc011xng.1;uc007hac.2;uc007had.2;uc007hae.2	382421	0	382421	Gm5176
chr10	111501665	111501969	305	MACS_peak_275	Distal Intergenic	1	382421	uc011xng.1	877	ENSMUSG00000111997	Gm5176	uc007haf.2;uc011xng.1;uc007hac.2;uc007had.2;uc007hae.2	53605	28473	53605	Nap1l1
chr10	111501665	111501969	305	MACS_peak_275	Distal Intergenic	1	382421	uc011xng.1	877	ENSMUSG00000111997	Gm5176	uc007haf.2;uc011xng.1;uc007hac.2;uc007had.2;uc007hae.2	53605	28473	53605	Nap1l1
chr10	111501665	111501969	305	MACS_peak_275	Distal Intergenic	1	382421	uc011xng.1	877	ENSMUSG00000111997	Gm5176	uc007haf.2;uc011xng.1;uc007hac.2;uc007had.2;uc007hae.2	53605	21048	53605	Nap1l1
chr10	111908603	111908856	254	MACS_peak_276	Distal Intergenic	2	629206	uc029rfo.1	-34227	ENSMUSG00000112533	Gm20758	NA	NA	NA	NA	NA
chr10	114862342	114862639	298	MACS_peak_277	Distal Intergenic	2	237553	uc007hav.2	-60972	ENSMUSG00000050663	Trhde	NA	NA	NA	NA	NA
chr10	115337893	115338209	317	MACS_peak_278	Downstream (1-2kb)	2	216344	uc007haz.1	-22302	ENSMUSG00000020132	Rab21	uc007hba.1;uc007hbb.2;uc007hbc.1;uc007hbd.1	67226	24022	67226	Tmem19
chr10	115337893	115338209	317	MACS_peak_278	Downstream (1-2kb)	2	216344	uc007haz.1	-22302	ENSMUSG00000020132	Rab21	uc007hba.1;uc007hbb.2;uc007hbc.1;uc007hbd.1	67226	24022	67226	Tmem19
chr10	115337893	115338209	317	MACS_peak_278	Downstream (1-2kb)	2	216344	uc007haz.1	-22302	ENSMUSG00000020132	Rab21	uc007hba.1;uc007hbb.2;uc007hbc.1;uc007hbd.1	67226	24038	67226	Tmem19
chr10	115337893	115338209	317	MACS_peak_278	Downstream (1-2kb)	2	216344	uc007haz.1	-22302	ENSMUSG00000020132	Rab21	uc007hba.1;uc007hbb.2;uc007hbc.1;uc007hbd.1	67226	24053	67226	Tmem19
chr10	116903011	116903305	295	MACS_peak_279	Downstream (2-3kb)	2	237558	uc007hci.1	-6132	ENSMUSG00000034057	Myrfl	uc011xnl.1;uc007hcj.1;uc007hck.1	216363	34350	216363	Rab3ip
chr10	116903011	116903305	295	MACS_peak_279	Downstream (2-3kb)	2	237558	uc007hci.1	-6132	ENSMUSG00000034057	Myrfl	uc011xnl.1;uc007hcj.1;uc007hck.1	216363	47075	216363	Rab3ip
chr10	116903011	116903305	295	MACS_peak_279	Downstream (2-3kb)	2	237558	uc007hci.1	-6132	ENSMUSG00000034057	Myrfl	uc011xnl.1;uc007hcj.1;uc007hck.1	216363	47075	216363	Rab3ip
chr10	116904959	116905273	315	MACS_peak_280	Downstream (<1kb)	2	237558	uc007hci.1	-8080	ENSMUSG00000034057	Myrfl	uc011xnl.1;uc007hcj.1;uc007hck.1	216363	32382	216363	Rab3ip
chr10	116904959	116905273	315	MACS_peak_280	Downstream (<1kb)	2	237558	uc007hci.1	-8080	ENSMUSG00000034057	Myrfl	uc011xnl.1;uc007hcj.1;uc007hck.1	216363	45107	216363	Rab3ip
chr10	116904959	116905273	315	MACS_peak_280	Downstream (<1kb)	2	237558	uc007hci.1	-8080	ENSMUSG00000034057	Myrfl	uc011xnl.1;uc007hcj.1;uc007hck.1	216363	45107	216363	Rab3ip
chr10	117214088	117214432	345	MACS_peak_281	Downstream (<1kb)	2	64050	uc007hcw.2	2926	ENSMUSG00000020171	Yeats4	uc007hcw.2;uc007hcx.2;uc011xnn.1	64050	2926	64050	Yeats4
chr10	117214088	117214432	345	MACS_peak_281	Downstream (<1kb)	2	64050	uc007hcw.2	2926	ENSMUSG00000020171	Yeats4	uc007hcw.2;uc007hcx.2;uc011xnn.1	64050	10075	64050	Yeats4
chr10	117214088	117214432	345	MACS_peak_281	Downstream (<1kb)	2	64050	uc007hcw.2	2926	ENSMUSG00000020171	Yeats4	uc007hcw.2;uc007hcx.2;uc011xnn.1	64050	10075	64050	Yeats4
chr10	117336558	117336814	257	MACS_peak_282	Distal Intergenic	2	432508	uc029rft.1	24546	ENSMUSG00000055531	Cpsf6	NA	NA	NA	NA	NA
chr10	117340263	117340553	291	MACS_peak_283	Distal Intergenic	2	432508	uc029rft.1	20807	ENSMUSG00000055531	Cpsf6	uc007hdf.3;uc007hdd.2	432508	0	432508	Cpsf6
chr10	117340263	117340553	291	MACS_peak_283	Distal Intergenic	2	432508	uc029rft.1	20807	ENSMUSG00000055531	Cpsf6	uc007hdf.3;uc007hdd.2	432508	0	432508	Cpsf6
chr10	117342287	117342627	341	MACS_peak_284	Downstream (2-3kb)	2	432508	uc029rft.1	18733	ENSMUSG00000055531	Cpsf6	uc007hdf.3;uc007hdd.2	432508	0	432508	Cpsf6
chr10	117342287	117342627	341	MACS_peak_284	Downstream (2-3kb)	2	432508	uc029rft.1	18733	ENSMUSG00000055531	Cpsf6	uc007hdf.3;uc007hdd.2	432508	0	432508	Cpsf6
chr10	117355302	117355614	313	MACS_peak_285	3_ UTR	2	432508	uc007hdf.3	21359	ENSMUSG00000055531	Cpsf6	uc007hdf.3;uc007hdd.2;uc007hdg.2;uc029rft.1	432508	0	432508	Cpsf6
chr10	117355302	117355614	313	MACS_peak_285	3_ UTR	2	432508	uc007hdf.3	21359	ENSMUSG00000055531	Cpsf6	uc007hdf.3;uc007hdd.2;uc007hdg.2;uc029rft.1	432508	0	432508	Cpsf6
chr10	117355302	117355614	313	MACS_peak_285	3_ UTR	2	432508	uc007hdf.3	21359	ENSMUSG00000055531	Cpsf6	uc007hdf.3;uc007hdd.2;uc007hdg.2;uc029rft.1	432508	0	432508	Cpsf6
chr10	117355302	117355614	313	MACS_peak_285	3_ UTR	2	432508	uc007hdf.3	21359	ENSMUSG00000055531	Cpsf6	uc007hdf.3;uc007hdd.2;uc007hdg.2;uc029rft.1	432508	5746	432508	Cpsf6
chr10	117687736	117688415	680	MACS_peak_286	Downstream (<1kb)	1	70574	uc007hdk.2	11843	ENSMUSG00000020183	Cpm	uc007hdl.2;uc007hdm.2;uc011xno.2;uc033fss.1;uc007hdi.2;uc007hdj.2;uc007hdk.2	17246	0	17246	Mdm2
chr10	117687736	117688415	680	MACS_peak_286	Downstream (<1kb)	1	70574	uc007hdk.2	11843	ENSMUSG00000020183	Cpm	uc007hdl.2;uc007hdm.2;uc011xno.2;uc033fss.1;uc007hdi.2;uc007hdj.2;uc007hdk.2	17246	0	17246	Mdm2
chr10	117687736	117688415	680	MACS_peak_286	Downstream (<1kb)	1	70574	uc007hdk.2	11843	ENSMUSG00000020183	Cpm	uc007hdl.2;uc007hdm.2;uc011xno.2;uc033fss.1;uc007hdi.2;uc007hdj.2;uc007hdk.2	17246	0	17246	Mdm2
chr10	117687736	117688415	680	MACS_peak_286	Downstream (<1kb)	1	70574	uc007hdk.2	11843	ENSMUSG00000020183	Cpm	uc007hdl.2;uc007hdm.2;uc011xno.2;uc033fss.1;uc007hdi.2;uc007hdj.2;uc007hdk.2	17246	0	17246	Mdm2
chr10	117687736	117688415	680	MACS_peak_286	Downstream (<1kb)	1	70574	uc007hdk.2	11843	ENSMUSG00000020183	Cpm	uc007hdl.2;uc007hdm.2;uc011xno.2;uc033fss.1;uc007hdi.2;uc007hdj.2;uc007hdk.2	70574	58236	70574	Cpm
chr10	117687736	117688415	680	MACS_peak_286	Downstream (<1kb)	1	70574	uc007hdk.2	11843	ENSMUSG00000020183	Cpm	uc007hdl.2;uc007hdm.2;uc011xno.2;uc033fss.1;uc007hdi.2;uc007hdj.2;uc007hdk.2	70574	58236	70574	Cpm
chr10	117687736	117688415	680	MACS_peak_286	Downstream (<1kb)	1	70574	uc007hdk.2	11843	ENSMUSG00000020183	Cpm	uc007hdl.2;uc007hdm.2;uc011xno.2;uc033fss.1;uc007hdi.2;uc007hdj.2;uc007hdk.2	70574	11843	70574	Cpm
chr10	117688681	117689315	635	MACS_peak_287	3_ UTR	2	17246	uc007hdl.2	20713	ENSMUSG00000020184	Mdm2	uc007hdl.2;uc007hdm.2;uc011xno.2;uc033fss.1;uc007hdi.2;uc007hdj.2;uc007hdk.2	17246	0	17246	Mdm2
chr10	117688681	117689315	635	MACS_peak_287	3_ UTR	2	17246	uc007hdl.2	20713	ENSMUSG00000020184	Mdm2	uc007hdl.2;uc007hdm.2;uc011xno.2;uc033fss.1;uc007hdi.2;uc007hdj.2;uc007hdk.2	17246	0	17246	Mdm2
chr10	117688681	117689315	635	MACS_peak_287	3_ UTR	2	17246	uc007hdl.2	20713	ENSMUSG00000020184	Mdm2	uc007hdl.2;uc007hdm.2;uc011xno.2;uc033fss.1;uc007hdi.2;uc007hdj.2;uc007hdk.2	17246	0	17246	Mdm2
chr10	117688681	117689315	635	MACS_peak_287	3_ UTR	2	17246	uc007hdl.2	20713	ENSMUSG00000020184	Mdm2	uc007hdl.2;uc007hdm.2;uc011xno.2;uc033fss.1;uc007hdi.2;uc007hdj.2;uc007hdk.2	17246	0	17246	Mdm2
chr10	117688681	117689315	635	MACS_peak_287	3_ UTR	2	17246	uc007hdl.2	20713	ENSMUSG00000020184	Mdm2	uc007hdl.2;uc007hdm.2;uc011xno.2;uc033fss.1;uc007hdi.2;uc007hdj.2;uc007hdk.2	70574	59181	70574	Cpm
chr10	117688681	117689315	635	MACS_peak_287	3_ UTR	2	17246	uc007hdl.2	20713	ENSMUSG00000020184	Mdm2	uc007hdl.2;uc007hdm.2;uc011xno.2;uc033fss.1;uc007hdi.2;uc007hdj.2;uc007hdk.2	70574	59181	70574	Cpm
chr10	117688681	117689315	635	MACS_peak_287	3_ UTR	2	17246	uc007hdl.2	20713	ENSMUSG00000020184	Mdm2	uc007hdl.2;uc007hdm.2;uc011xno.2;uc033fss.1;uc007hdi.2;uc007hdj.2;uc007hdk.2	70574	12788	70574	Cpm
chr10	117689904	117690244	341	MACS_peak_288	3_ UTR	2	17246	uc007hdl.2	19784	ENSMUSG00000020184	Mdm2	uc007hdl.2;uc007hdm.2;uc011xno.2;uc033fss.1;uc007hdi.2;uc007hdj.2;uc007hdk.2	17246	0	17246	Mdm2
chr10	117689904	117690244	341	MACS_peak_288	3_ UTR	2	17246	uc007hdl.2	19784	ENSMUSG00000020184	Mdm2	uc007hdl.2;uc007hdm.2;uc011xno.2;uc033fss.1;uc007hdi.2;uc007hdj.2;uc007hdk.2	17246	0	17246	Mdm2
chr10	117689904	117690244	341	MACS_peak_288	3_ UTR	2	17246	uc007hdl.2	19784	ENSMUSG00000020184	Mdm2	uc007hdl.2;uc007hdm.2;uc011xno.2;uc033fss.1;uc007hdi.2;uc007hdj.2;uc007hdk.2	17246	0	17246	Mdm2
chr10	117689904	117690244	341	MACS_peak_288	3_ UTR	2	17246	uc007hdl.2	19784	ENSMUSG00000020184	Mdm2	uc007hdl.2;uc007hdm.2;uc011xno.2;uc033fss.1;uc007hdi.2;uc007hdj.2;uc007hdk.2	17246	0	17246	Mdm2
chr10	117689904	117690244	341	MACS_peak_288	3_ UTR	2	17246	uc007hdl.2	19784	ENSMUSG00000020184	Mdm2	uc007hdl.2;uc007hdm.2;uc011xno.2;uc033fss.1;uc007hdi.2;uc007hdj.2;uc007hdk.2	70574	60404	70574	Cpm
chr10	117689904	117690244	341	MACS_peak_288	3_ UTR	2	17246	uc007hdl.2	19784	ENSMUSG00000020184	Mdm2	uc007hdl.2;uc007hdm.2;uc011xno.2;uc033fss.1;uc007hdi.2;uc007hdj.2;uc007hdk.2	70574	60404	70574	Cpm
chr10	117689904	117690244	341	MACS_peak_288	3_ UTR	2	17246	uc007hdl.2	19784	ENSMUSG00000020184	Mdm2	uc007hdl.2;uc007hdm.2;uc011xno.2;uc033fss.1;uc007hdi.2;uc007hdj.2;uc007hdk.2	70574	14011	70574	Cpm
chr10	120232413	120232834	422	MACS_peak_289	Distal Intergenic	1	66225	uc007hfa.1	5353	ENSMUSG00000020224	Llph	uc007hfa.1	66225	5353	66225	Llph
chr10	122981914	122982389	476	MACS_peak_290	Distal Intergenic	2	387251	uc011xpd.1	3335	ENSMUSG00000065406	Mirlet7i	uc011xpd.1	387251	3335	387251	Mirlet7i
chr10	127000315	127000725	411	MACS_peak_291	Promoter	1	11567	uc007hhl.2	0	ENSMUSG00000025432	Avil	uc007hhl.2;uc007hhj.2;uc011xph.1;uc011xpj.1;uc011xpk.1;uc011xpi.1	11567	0	11567	Avil
chr10	127000315	127000725	411	MACS_peak_291	Promoter	1	11567	uc007hhl.2	0	ENSMUSG00000025432	Avil	uc007hhl.2;uc007hhj.2;uc011xph.1;uc011xpj.1;uc011xpk.1;uc011xpi.1	52468	21598	52468	Ctdsp2
chr10	127000315	127000725	411	MACS_peak_291	Promoter	1	11567	uc007hhl.2	0	ENSMUSG00000025432	Avil	uc007hhl.2;uc007hhj.2;uc011xph.1;uc011xpj.1;uc011xpk.1;uc011xpi.1	52468	21598	52468	Ctdsp2
chr10	127000315	127000725	411	MACS_peak_291	Promoter	1	11567	uc007hhl.2	0	ENSMUSG00000025432	Avil	uc007hhl.2;uc007hhj.2;uc011xph.1;uc011xpj.1;uc011xpk.1;uc011xpi.1	52468	4702	52468	Ctdsp2
chr10	127000315	127000725	411	MACS_peak_291	Promoter	1	11567	uc007hhl.2	0	ENSMUSG00000025432	Avil	uc007hhl.2;uc007hhj.2;uc011xph.1;uc011xpj.1;uc011xpk.1;uc011xpi.1	723882	1875	723882	Mir546
chr10	127000315	127000725	411	MACS_peak_291	Promoter	1	11567	uc007hhl.2	0	ENSMUSG00000025432	Avil	uc007hhl.2;uc007hhj.2;uc011xph.1;uc011xpj.1;uc011xpk.1;uc011xpi.1	723962	4785	723962	Mir26a-2
chr10	127067203	127067595	393	MACS_peak_292	3_ UTR	1	12567	uc007hhv.2	3600	ENSMUSG00000006728	Cdk4	uc029rjr.1;uc007hhv.2;uc007hhw.1	100504703	-2886	100504703	A730063M14Rik
chr10	127067203	127067595	393	MACS_peak_292	3_ UTR	1	12567	uc007hhv.2	3600	ENSMUSG00000006728	Cdk4	uc029rjr.1;uc007hhv.2;uc007hhw.1	12567	0	12567	Cdk4
chr10	127067203	127067595	393	MACS_peak_292	3_ UTR	1	12567	uc007hhv.2	3600	ENSMUSG00000006728	Cdk4	uc029rjr.1;uc007hhv.2;uc007hhw.1	67125	0	67125	Tspan31
chr10	127067762	127069319	1558	MACS_peak_293	3_ UTR	2	67125	uc007hhw.1	942	ENSMUSG00000006736	Tspan31	uc029rjr.1;uc007hhv.2;uc007hhw.1	100504703	-1162	100504703	A730063M14Rik
chr10	127067762	127069319	1558	MACS_peak_293	3_ UTR	2	67125	uc007hhw.1	942	ENSMUSG00000006736	Tspan31	uc029rjr.1;uc007hhv.2;uc007hhw.1	12567	0	12567	Cdk4
chr10	127067762	127069319	1558	MACS_peak_293	3_ UTR	2	67125	uc007hhw.1	942	ENSMUSG00000006736	Tspan31	uc029rjr.1;uc007hhv.2;uc007hhw.1	67125	0	67125	Tspan31
chr10	127281779	127282108	330	MACS_peak_294	3_ UTR	2	110962	uc007hiv.1	1831	ENSMUSG00000025409	Mbd6	uc007hiv.1;uc007hiw.1;uc007hix.1;uc007hiu.2;uc011xpo.1	110962	0	110962	Mbd6
chr10	127281779	127282108	330	MACS_peak_294	3_ UTR	2	110962	uc007hiv.1	1831	ENSMUSG00000025409	Mbd6	uc007hiv.1;uc007hiw.1;uc007hix.1;uc007hiu.2;uc011xpo.1	110962	0	110962	Mbd6
chr10	127281779	127282108	330	MACS_peak_294	3_ UTR	2	110962	uc007hiv.1	1831	ENSMUSG00000025409	Mbd6	uc007hiv.1;uc007hiw.1;uc007hix.1;uc007hiu.2;uc011xpo.1	110962	0	110962	Mbd6
chr10	127281779	127282108	330	MACS_peak_294	3_ UTR	2	110962	uc007hiv.1	1831	ENSMUSG00000025409	Mbd6	uc007hiv.1;uc007hiw.1;uc007hix.1;uc007hiu.2;uc011xpo.1	69654	0	69654	Dctn2
chr10	127281779	127282108	330	MACS_peak_294	3_ UTR	2	110962	uc007hiv.1	1831	ENSMUSG00000025409	Mbd6	uc007hiv.1;uc007hiw.1;uc007hix.1;uc007hiu.2;uc011xpo.1	69654	0	69654	Dctn2
chr10	127329609	127330006	398	MACS_peak_295	3_ UTR	2	14632	uc007hjf.1	11573	ENSMUSG00000025407	Gli1	uc007hjf.1;uc007hja.2;uc007hjb.1;uc007hjc.1;uc007hjd.1;uc007hje.1	14632	0	14632	Gli1
chr10	127329609	127330006	398	MACS_peak_295	3_ UTR	2	14632	uc007hjf.1	11573	ENSMUSG00000025407	Gli1	uc007hjf.1;uc007hja.2;uc007hjb.1;uc007hjc.1;uc007hjd.1;uc007hje.1	216445	0	216445	Arhgap9
chr10	127329609	127330006	398	MACS_peak_295	3_ UTR	2	14632	uc007hjf.1	11573	ENSMUSG00000025407	Gli1	uc007hjf.1;uc007hja.2;uc007hjb.1;uc007hjc.1;uc007hjd.1;uc007hje.1	216445	0	216445	Arhgap9
chr10	127329609	127330006	398	MACS_peak_295	3_ UTR	2	14632	uc007hjf.1	11573	ENSMUSG00000025407	Gli1	uc007hjf.1;uc007hja.2;uc007hjb.1;uc007hjc.1;uc007hjd.1;uc007hje.1	216445	0	216445	Arhgap9
chr10	127329609	127330006	398	MACS_peak_295	3_ UTR	2	14632	uc007hjf.1	11573	ENSMUSG00000025407	Gli1	uc007hjf.1;uc007hja.2;uc007hjb.1;uc007hjc.1;uc007hjd.1;uc007hje.1	216445	0	216445	Arhgap9
chr10	127329609	127330006	398	MACS_peak_295	3_ UTR	2	14632	uc007hjf.1	11573	ENSMUSG00000025407	Gli1	uc007hjf.1;uc007hja.2;uc007hjb.1;uc007hjc.1;uc007hjd.1;uc007hje.1	216445	0	216445	Arhgap9
chr10	127660409	127660750	342	MACS_peak_296	3_ UTR	1	20852	uc007hka.1	17423	ENSMUSG00000002147	Stat6	uc007hkc.2;uc011xpt.1;uc007hka.1	17937	0	17937	Nab2
chr10	127660409	127660750	342	MACS_peak_296	3_ UTR	1	20852	uc007hka.1	17423	ENSMUSG00000002147	Stat6	uc007hkc.2;uc011xpt.1;uc007hka.1	17937	0	17937	Nab2
chr10	127660409	127660750	342	MACS_peak_296	3_ UTR	1	20852	uc007hka.1	17423	ENSMUSG00000002147	Stat6	uc007hkc.2;uc011xpt.1;uc007hka.1	20852	0	20852	Stat6
chr10	127660831	127661193	363	MACS_peak_297	3_ UTR	2	17937	uc007hkc.2	5510	ENSMUSG00000025402	Nab2	uc007hkc.2;uc011xpt.1;uc007hka.1	17937	0	17937	Nab2
chr10	127660831	127661193	363	MACS_peak_297	3_ UTR	2	17937	uc007hkc.2	5510	ENSMUSG00000025402	Nab2	uc007hkc.2;uc011xpt.1;uc007hka.1	17937	0	17937	Nab2
chr10	127660831	127661193	363	MACS_peak_297	3_ UTR	2	17937	uc007hkc.2	5510	ENSMUSG00000025402	Nab2	uc007hkc.2;uc011xpt.1;uc007hka.1	20852	0	20852	Stat6
chr10	127701615	127701941	327	MACS_peak_298	Distal Intergenic	1	432516	uc007hkh.2	-3315	ENSMUSG00000025401	Myo1a	uc007hke.2;uc007hkg.2;uc007hkh.2	210035	34492	210035	Nemp1
chr10	127701615	127701941	327	MACS_peak_298	Distal Intergenic	1	432516	uc007hkh.2	-3315	ENSMUSG00000025401	Myo1a	uc007hke.2;uc007hkg.2;uc007hkh.2	210035	24550	210035	Nemp1
chr10	127701615	127701941	327	MACS_peak_298	Distal Intergenic	1	432516	uc007hkh.2	-3315	ENSMUSG00000025401	Myo1a	uc007hke.2;uc007hkg.2;uc007hkh.2	432516	-3315	432516	Myo1a
chr10	128049730	128050970	1241	MACS_peak_299	Distal Intergenic	1	56351	uc007hld.1	-8012	ENSMUSG00000071072	Ptges3	uc007hlb.2;uc007hlc.2;uc033ftc.1	17938	14384	17938	Naca
chr10	128049730	128050970	1241	MACS_peak_299	Distal Intergenic	1	56351	uc007hld.1	-8012	ENSMUSG00000071072	Ptges3	uc007hlb.2;uc007hlc.2;uc033ftc.1	17938	14384	17938	Naca
chr10	128049730	128050970	1241	MACS_peak_299	Distal Intergenic	1	56351	uc007hld.1	-8012	ENSMUSG00000071072	Ptges3	uc007hlb.2;uc007hlc.2;uc033ftc.1	17938	14384	17938	Naca
chr10	128078098	128078547	450	MACS_peak_300	Distal Intergenic	1	11947	uc007hle.1	-4760	ENSMUSG00000025393	Atp5b	uc007hle.1;uc007hld.1	11947	0	11947	Atp5b
chr10	128078098	128078547	450	MACS_peak_300	Distal Intergenic	1	11947	uc007hle.1	-4760	ENSMUSG00000025393	Atp5b	uc007hle.1;uc007hld.1	56351	19116	56351	Ptges3
chr10	128078743	128079673	931	MACS_peak_301	Distal Intergenic	1	11947	uc007hle.1	-3634	ENSMUSG00000025393	Atp5b	uc007hle.1;uc007hld.1	11947	0	11947	Atp5b
chr10	128078743	128079673	931	MACS_peak_301	Distal Intergenic	1	11947	uc007hle.1	-3634	ENSMUSG00000025393	Atp5b	uc007hle.1;uc007hld.1	56351	19761	56351	Ptges3
chr10	128090374	128091552	1179	MACS_peak_302	3_ UTR	1	11947	uc007hle.1	7067	ENSMUSG00000025393	Atp5b	uc007hlf.1;uc007hlg.1;uc007hlh.1;uc007hli.1;uc007hlj.1;uc007hlk.1;uc007hle.1	116848	-58	116848	Baz2a
chr10	128090374	128091552	1179	MACS_peak_302	3_ UTR	1	11947	uc007hle.1	7067	ENSMUSG00000025393	Atp5b	uc007hlf.1;uc007hlg.1;uc007hlh.1;uc007hli.1;uc007hlj.1;uc007hlk.1;uc007hle.1	116848	-58	116848	Baz2a
chr10	128090374	128091552	1179	MACS_peak_302	3_ UTR	1	11947	uc007hle.1	7067	ENSMUSG00000025393	Atp5b	uc007hlf.1;uc007hlg.1;uc007hlh.1;uc007hli.1;uc007hlj.1;uc007hlk.1;uc007hle.1	116848	-58	116848	Baz2a
chr10	128090374	128091552	1179	MACS_peak_302	3_ UTR	1	11947	uc007hle.1	7067	ENSMUSG00000025393	Atp5b	uc007hlf.1;uc007hlg.1;uc007hlh.1;uc007hli.1;uc007hlj.1;uc007hlk.1;uc007hle.1	116848	-908	116848	Baz2a
chr10	128090374	128091552	1179	MACS_peak_302	3_ UTR	1	11947	uc007hle.1	7067	ENSMUSG00000025393	Atp5b	uc007hlf.1;uc007hlg.1;uc007hlh.1;uc007hli.1;uc007hlj.1;uc007hlk.1;uc007hle.1	116848	0	116848	Baz2a
chr10	128090374	128091552	1179	MACS_peak_302	3_ UTR	1	11947	uc007hle.1	7067	ENSMUSG00000025393	Atp5b	uc007hlf.1;uc007hlg.1;uc007hlh.1;uc007hli.1;uc007hlj.1;uc007hlk.1;uc007hle.1	116848	-4824	116848	Baz2a
chr10	128090374	128091552	1179	MACS_peak_302	3_ UTR	1	11947	uc007hle.1	7067	ENSMUSG00000025393	Atp5b	uc007hlf.1;uc007hlg.1;uc007hlh.1;uc007hli.1;uc007hlj.1;uc007hlk.1;uc007hle.1	11947	0	11947	Atp5b
chr10	128129015	128129353	339	MACS_peak_303	3_ UTR	1	116848	uc007hlj.1	36555	ENSMUSG00000040054	Baz2a	uc007hlj.1;uc007hll.1;uc011xpz.1;uc007hlm.1;uc007hln.1	116848	0	116848	Baz2a
chr10	128129015	128129353	339	MACS_peak_303	3_ UTR	1	116848	uc007hlj.1	36555	ENSMUSG00000040054	Baz2a	uc007hlj.1;uc007hll.1;uc011xpz.1;uc007hlm.1;uc007hln.1	116848	0	116848	Baz2a
chr10	128129015	128129353	339	MACS_peak_303	3_ UTR	1	116848	uc007hlj.1	36555	ENSMUSG00000040054	Baz2a	uc007hlj.1;uc007hll.1;uc011xpz.1;uc007hlm.1;uc007hln.1	116848	0	116848	Baz2a
chr10	128129015	128129353	339	MACS_peak_303	3_ UTR	1	116848	uc007hlj.1	36555	ENSMUSG00000040054	Baz2a	uc007hlj.1;uc007hll.1;uc011xpz.1;uc007hlm.1;uc007hln.1	56516	0	56516	Rbms2
chr10	128129015	128129353	339	MACS_peak_303	3_ UTR	1	116848	uc007hlj.1	36555	ENSMUSG00000040054	Baz2a	uc007hlj.1;uc007hll.1;uc011xpz.1;uc007hlm.1;uc007hln.1	56516	0	56516	Rbms2
chr10	128130661	128131273	613	MACS_peak_304	3_ UTR	2	56516	uc007hlm.1	45295	ENSMUSG00000040043	Rbms2	uc007hlj.1;uc007hll.1;uc011xpz.1;uc007hlm.1;uc007hln.1	116848	0	116848	Baz2a
chr10	128130661	128131273	613	MACS_peak_304	3_ UTR	2	56516	uc007hlm.1	45295	ENSMUSG00000040043	Rbms2	uc007hlj.1;uc007hll.1;uc011xpz.1;uc007hlm.1;uc007hln.1	116848	0	116848	Baz2a
chr10	128130661	128131273	613	MACS_peak_304	3_ UTR	2	56516	uc007hlm.1	45295	ENSMUSG00000040043	Rbms2	uc007hlj.1;uc007hll.1;uc011xpz.1;uc007hlm.1;uc007hln.1	116848	0	116848	Baz2a
chr10	128130661	128131273	613	MACS_peak_304	3_ UTR	2	56516	uc007hlm.1	45295	ENSMUSG00000040043	Rbms2	uc007hlj.1;uc007hll.1;uc011xpz.1;uc007hlm.1;uc007hln.1	56516	0	56516	Rbms2
chr10	128130661	128131273	613	MACS_peak_304	3_ UTR	2	56516	uc007hlm.1	45295	ENSMUSG00000040043	Rbms2	uc007hlj.1;uc007hll.1;uc011xpz.1;uc007hlm.1;uc007hln.1	56516	0	56516	Rbms2
chr10	128364616	128365141	526	MACS_peak_305	Exon (uc007hmk.1/210582, exon 3 of 5)	2	210582	uc007hmk.1	4896	ENSMUSG00000039914	Coq10a	uc007hmj.1;uc007hmk.1	12974	26784	12974	Cs
chr10	128364616	128365141	526	MACS_peak_305	Exon (uc007hmk.1/210582, exon 3 of 5)	2	210582	uc007hmk.1	4896	ENSMUSG00000039914	Coq10a	uc007hmj.1;uc007hmk.1	210582	0	210582	Coq10a
chr10	128365290	128365537	248	MACS_peak_306	Intron (uc007hmk.1/210582, intron 2 of 4)	2	210582	uc007hmk.1	4500	ENSMUSG00000039914	Coq10a	uc007hmj.1;uc007hmk.1	12974	27458	12974	Cs
chr10	128365290	128365537	248	MACS_peak_306	Intron (uc007hmk.1/210582, intron 2 of 4)	2	210582	uc007hmk.1	4500	ENSMUSG00000039914	Coq10a	uc007hmj.1;uc007hmk.1	210582	0	210582	Coq10a
chr10	128365949	128366198	250	MACS_peak_307	Intron (uc007hmk.1/210582, intron 2 of 4)	2	210582	uc007hmk.1	3839	ENSMUSG00000039914	Coq10a	uc007hmj.1;uc007hmk.1	12974	28117	12974	Cs
chr10	128365949	128366198	250	MACS_peak_307	Intron (uc007hmk.1/210582, intron 2 of 4)	2	210582	uc007hmk.1	3839	ENSMUSG00000039914	Coq10a	uc007hmj.1;uc007hmk.1	210582	0	210582	Coq10a
chr10	128443731	128444055	325	MACS_peak_308	Distal Intergenic	1	102465894	uc033ftg.1	-14625	ENSMUSG00000098957	Mir8105	uc007hmr.2;uc007hms.2;uc007hmt.2;uc007hmu.2;uc011xqe.2;uc007hmv.1	67588	32115	67588	Rnf41
chr10	128443731	128444055	325	MACS_peak_308	Distal Intergenic	1	102465894	uc033ftg.1	-14625	ENSMUSG00000098957	Mir8105	uc007hmr.2;uc007hms.2;uc007hmt.2;uc007hmu.2;uc011xqe.2;uc007hmv.1	67588	32115	67588	Rnf41
chr10	128443731	128444055	325	MACS_peak_308	Distal Intergenic	1	102465894	uc033ftg.1	-14625	ENSMUSG00000098957	Mir8105	uc007hmr.2;uc007hms.2;uc007hmt.2;uc007hmu.2;uc011xqe.2;uc007hmv.1	67588	32115	67588	Rnf41
chr10	128443731	128444055	325	MACS_peak_308	Distal Intergenic	1	102465894	uc033ftg.1	-14625	ENSMUSG00000098957	Mir8105	uc007hmr.2;uc007hms.2;uc007hmt.2;uc007hmu.2;uc011xqe.2;uc007hmv.1	67588	32115	67588	Rnf41
chr10	128443731	128444055	325	MACS_peak_308	Distal Intergenic	1	102465894	uc033ftg.1	-14625	ENSMUSG00000098957	Mir8105	uc007hmr.2;uc007hms.2;uc007hmt.2;uc007hmu.2;uc011xqe.2;uc007hmv.1	67588	32115	67588	Rnf41
chr10	128443731	128444055	325	MACS_peak_308	Distal Intergenic	1	102465894	uc033ftg.1	-14625	ENSMUSG00000098957	Mir8105	uc007hmr.2;uc007hms.2;uc007hmt.2;uc007hmu.2;uc011xqe.2;uc007hmv.1	67588	28612	67588	Rnf41
chr10	128547634	128548314	681	MACS_peak_309	Promoter	2	103284	uc007hni.1	0	ENSMUSG00000039810	Zc3h10	uc007hni.1;uc029rju.1;uc007hnj.2;uc007hnk.2	103284	0	103284	Zc3h10
chr10	128547634	128548314	681	MACS_peak_309	Promoter	2	103284	uc007hni.1	0	ENSMUSG00000039810	Zc3h10	uc007hni.1;uc029rju.1;uc007hnj.2;uc007hnk.2	67945	0	67945	Rpl41
chr10	128547634	128548314	681	MACS_peak_309	Promoter	2	103284	uc007hni.1	0	ENSMUSG00000039810	Zc3h10	uc007hni.1;uc029rju.1;uc007hnj.2;uc007hnk.2	67945	0	67945	Rpl41
chr10	128547634	128548314	681	MACS_peak_309	Promoter	2	103284	uc007hni.1	0	ENSMUSG00000039810	Zc3h10	uc007hni.1;uc029rju.1;uc007hnj.2;uc007hnk.2	67945	0	67945	Rpl41
chr10	128556895	128557304	410	MACS_peak_310	Downstream (<1kb)	2	67945	uc007hnk.2	-7727	ENSMUSG00000093674	Rpl41	uc007hnl.1	18813	8630	18813	Pa2g4
chr10	128622665	128623397	733	MACS_peak_311	Downstream (1-2kb)	2	27370	uc007hno.2	3109	ENSMUSG00000025362	Rps26	uc007hno.2	27370	3109	27370	Rps26
chr10	128767716	128767960	245	MACS_peak_312	Distal Intergenic	1	78428	uc011xqi.2	19261	ENSMUSG00000064030	Pym1	uc007hod.3;uc029rjv.1;uc007hoe.3;uc011xqi.2	78428	19837	78428	Pym1
chr10	128767716	128767960	245	MACS_peak_312	Distal Intergenic	1	78428	uc011xqi.2	19261	ENSMUSG00000064030	Pym1	uc007hod.3;uc029rjv.1;uc007hoe.3;uc011xqi.2	78428	19837	78428	Pym1
chr10	128767716	128767960	245	MACS_peak_312	Distal Intergenic	1	78428	uc011xqi.2	19261	ENSMUSG00000064030	Pym1	uc007hod.3;uc029rjv.1;uc007hoe.3;uc011xqi.2	78428	19261	78428	Pym1
chr10	128767716	128767960	245	MACS_peak_312	Distal Intergenic	1	78428	uc011xqi.2	19261	ENSMUSG00000064030	Pym1	uc007hod.3;uc029rjv.1;uc007hoe.3;uc011xqi.2	78428	19261	78428	Pym1
chr10	130122291	130122612	322	MACS_peak_313	Distal Intergenic	2	258669	uc007hre.1	4443	ENSMUSG00000095804	Olfr824	uc007hre.1	258669	4443	258669	Olfr824
chr11	3131234	3135632	4399	MACS_peak_314	Promoter	2	78887	uc007hrv.1	0	ENSMUSG00000023764	Sfi1	uc007hrp.1;uc007hrs.1;uc007hrt.1;uc007hru.1;uc007hrv.1;uc007hrw.1;uc007hrx.1	236604	0	236604	Pisd-ps1
chr11	3131234	3135632	4399	MACS_peak_314	Promoter	2	78887	uc007hrv.1	0	ENSMUSG00000023764	Sfi1	uc007hrp.1;uc007hrs.1;uc007hrt.1;uc007hru.1;uc007hrv.1;uc007hrw.1;uc007hrx.1	78887	0	78887	Sfi1
chr11	3131234	3135632	4399	MACS_peak_314	Promoter	2	78887	uc007hrv.1	0	ENSMUSG00000023764	Sfi1	uc007hrp.1;uc007hrs.1;uc007hrt.1;uc007hru.1;uc007hrv.1;uc007hrw.1;uc007hrx.1	78887	0	78887	Sfi1
chr11	3131234	3135632	4399	MACS_peak_314	Promoter	2	78887	uc007hrv.1	0	ENSMUSG00000023764	Sfi1	uc007hrp.1;uc007hrs.1;uc007hrt.1;uc007hru.1;uc007hrv.1;uc007hrw.1;uc007hrx.1	78887	0	78887	Sfi1
chr11	3131234	3135632	4399	MACS_peak_314	Promoter	2	78887	uc007hrv.1	0	ENSMUSG00000023764	Sfi1	uc007hrp.1;uc007hrs.1;uc007hrt.1;uc007hru.1;uc007hrv.1;uc007hrw.1;uc007hrx.1	78887	0	78887	Sfi1
chr11	3131234	3135632	4399	MACS_peak_314	Promoter	2	78887	uc007hrv.1	0	ENSMUSG00000023764	Sfi1	uc007hrp.1;uc007hrs.1;uc007hrt.1;uc007hru.1;uc007hrv.1;uc007hrw.1;uc007hrx.1	78887	0	78887	Sfi1
chr11	3131234	3135632	4399	MACS_peak_314	Promoter	2	78887	uc007hrv.1	0	ENSMUSG00000023764	Sfi1	uc007hrp.1;uc007hrs.1;uc007hrt.1;uc007hru.1;uc007hrv.1;uc007hrw.1;uc007hrx.1	78887	0	78887	Sfi1
chr11	3243258	3243703	446	MACS_peak_315	Exon (uc007hsc.2/74203, exon 17 of 18)	2	100499518	uc029rka.1	219287	ENSMUSG00000095323	Mir3470a	uc029rka.1;uc007hsc.2;uc007hse.2;uc011xqo.1;uc007hsf.2	100499518	0	100499518	Mir3470a
chr11	3243258	3243703	446	MACS_peak_315	Exon (uc007hsc.2/74203, exon 17 of 18)	2	100499518	uc029rka.1	219287	ENSMUSG00000095323	Mir3470a	uc029rka.1;uc007hsc.2;uc007hse.2;uc011xqo.1;uc007hsf.2	74203	0	74203	Eif4enif1
chr11	3243258	3243703	446	MACS_peak_315	Exon (uc007hsc.2/74203, exon 17 of 18)	2	100499518	uc029rka.1	219287	ENSMUSG00000095323	Mir3470a	uc029rka.1;uc007hsc.2;uc007hse.2;uc011xqo.1;uc007hsf.2	74203	0	74203	Eif4enif1
chr11	3243258	3243703	446	MACS_peak_315	Exon (uc007hsc.2/74203, exon 17 of 18)	2	100499518	uc029rka.1	219287	ENSMUSG00000095323	Mir3470a	uc029rka.1;uc007hsc.2;uc007hse.2;uc011xqo.1;uc007hsf.2	74203	0	74203	Eif4enif1
chr11	3243258	3243703	446	MACS_peak_315	Exon (uc007hsc.2/74203, exon 17 of 18)	2	100499518	uc029rka.1	219287	ENSMUSG00000095323	Mir3470a	uc029rka.1;uc007hsc.2;uc007hse.2;uc011xqo.1;uc007hsf.2	74203	0	74203	Eif4enif1
chr11	3244078	3244547	470	MACS_peak_316	3_ UTR	2	100499518	uc029rka.1	218443	ENSMUSG00000095323	Mir3470a	uc029rka.1;uc007hsc.2;uc007hse.2;uc011xqo.1;uc007hsf.2	100499518	0	100499518	Mir3470a
chr11	3244078	3244547	470	MACS_peak_316	3_ UTR	2	100499518	uc029rka.1	218443	ENSMUSG00000095323	Mir3470a	uc029rka.1;uc007hsc.2;uc007hse.2;uc011xqo.1;uc007hsf.2	74203	0	74203	Eif4enif1
chr11	3244078	3244547	470	MACS_peak_316	3_ UTR	2	100499518	uc029rka.1	218443	ENSMUSG00000095323	Mir3470a	uc029rka.1;uc007hsc.2;uc007hse.2;uc011xqo.1;uc007hsf.2	74203	0	74203	Eif4enif1
chr11	3244078	3244547	470	MACS_peak_316	3_ UTR	2	100499518	uc029rka.1	218443	ENSMUSG00000095323	Mir3470a	uc029rka.1;uc007hsc.2;uc007hse.2;uc011xqo.1;uc007hsf.2	74203	0	74203	Eif4enif1
chr11	3244078	3244547	470	MACS_peak_316	3_ UTR	2	100499518	uc029rka.1	218443	ENSMUSG00000095323	Mir3470a	uc029rka.1;uc007hsc.2;uc007hse.2;uc011xqo.1;uc007hsf.2	74203	0	74203	Eif4enif1
chr11	3517372	3517699	328	MACS_peak_317	3_ UTR	2	29856	uc007hte.2	10238	ENSMUSG00000020439	Smtn	uc007htc.1;uc007htd.1;uc007hte.2;uc007htf.2;uc007htg.2;uc007hth.2;uc007hti.2;uc011xqq.1	114679	2670	114679	Selenom
chr11	3517372	3517699	328	MACS_peak_317	3_ UTR	2	29856	uc007hte.2	10238	ENSMUSG00000020439	Smtn	uc007htc.1;uc007htd.1;uc007hte.2;uc007htf.2;uc007htg.2;uc007hth.2;uc007hti.2;uc011xqq.1	114679	2670	114679	Selenom
chr11	3517372	3517699	328	MACS_peak_317	3_ UTR	2	29856	uc007hte.2	10238	ENSMUSG00000020439	Smtn	uc007htc.1;uc007htd.1;uc007hte.2;uc007htf.2;uc007htg.2;uc007hth.2;uc007hti.2;uc011xqq.1	29856	0	29856	Smtn
chr11	3517372	3517699	328	MACS_peak_317	3_ UTR	2	29856	uc007hte.2	10238	ENSMUSG00000020439	Smtn	uc007htc.1;uc007htd.1;uc007hte.2;uc007htf.2;uc007htg.2;uc007hth.2;uc007hti.2;uc011xqq.1	29856	0	29856	Smtn
chr11	3517372	3517699	328	MACS_peak_317	3_ UTR	2	29856	uc007hte.2	10238	ENSMUSG00000020439	Smtn	uc007htc.1;uc007htd.1;uc007hte.2;uc007htf.2;uc007htg.2;uc007hth.2;uc007hti.2;uc011xqq.1	29856	0	29856	Smtn
chr11	3517372	3517699	328	MACS_peak_317	3_ UTR	2	29856	uc007hte.2	10238	ENSMUSG00000020439	Smtn	uc007htc.1;uc007htd.1;uc007hte.2;uc007htf.2;uc007htg.2;uc007hth.2;uc007hti.2;uc011xqq.1	29856	0	29856	Smtn
chr11	3517372	3517699	328	MACS_peak_317	3_ UTR	2	29856	uc007hte.2	10238	ENSMUSG00000020439	Smtn	uc007htc.1;uc007htd.1;uc007hte.2;uc007htf.2;uc007htg.2;uc007hth.2;uc007hti.2;uc011xqq.1	29856	0	29856	Smtn
chr11	3517372	3517699	328	MACS_peak_317	3_ UTR	2	29856	uc007hte.2	10238	ENSMUSG00000020439	Smtn	uc007htc.1;uc007htd.1;uc007hte.2;uc007htf.2;uc007htg.2;uc007hth.2;uc007hti.2;uc011xqq.1	29856	0	29856	Smtn
chr11	3518327	3518607	281	MACS_peak_318	Intron (uc007hte.2/29856, intron 8 of 8)	2	29856	uc007hte.2	9330	ENSMUSG00000020439	Smtn	uc007htc.1;uc007htd.1;uc007hte.2;uc007htf.2;uc007htg.2;uc007hth.2;uc007hti.2;uc011xqq.1	114679	3625	114679	Selenom
chr11	3518327	3518607	281	MACS_peak_318	Intron (uc007hte.2/29856, intron 8 of 8)	2	29856	uc007hte.2	9330	ENSMUSG00000020439	Smtn	uc007htc.1;uc007htd.1;uc007hte.2;uc007htf.2;uc007htg.2;uc007hth.2;uc007hti.2;uc011xqq.1	114679	3625	114679	Selenom
chr11	3518327	3518607	281	MACS_peak_318	Intron (uc007hte.2/29856, intron 8 of 8)	2	29856	uc007hte.2	9330	ENSMUSG00000020439	Smtn	uc007htc.1;uc007htd.1;uc007hte.2;uc007htf.2;uc007htg.2;uc007hth.2;uc007hti.2;uc011xqq.1	29856	0	29856	Smtn
chr11	3518327	3518607	281	MACS_peak_318	Intron (uc007hte.2/29856, intron 8 of 8)	2	29856	uc007hte.2	9330	ENSMUSG00000020439	Smtn	uc007htc.1;uc007htd.1;uc007hte.2;uc007htf.2;uc007htg.2;uc007hth.2;uc007hti.2;uc011xqq.1	29856	0	29856	Smtn
chr11	3518327	3518607	281	MACS_peak_318	Intron (uc007hte.2/29856, intron 8 of 8)	2	29856	uc007hte.2	9330	ENSMUSG00000020439	Smtn	uc007htc.1;uc007htd.1;uc007hte.2;uc007htf.2;uc007htg.2;uc007hth.2;uc007hti.2;uc011xqq.1	29856	0	29856	Smtn
chr11	3518327	3518607	281	MACS_peak_318	Intron (uc007hte.2/29856, intron 8 of 8)	2	29856	uc007hte.2	9330	ENSMUSG00000020439	Smtn	uc007htc.1;uc007htd.1;uc007hte.2;uc007htf.2;uc007htg.2;uc007hth.2;uc007hti.2;uc011xqq.1	29856	0	29856	Smtn
chr11	3518327	3518607	281	MACS_peak_318	Intron (uc007hte.2/29856, intron 8 of 8)	2	29856	uc007hte.2	9330	ENSMUSG00000020439	Smtn	uc007htc.1;uc007htd.1;uc007hte.2;uc007htf.2;uc007htg.2;uc007hth.2;uc007hti.2;uc011xqq.1	29856	0	29856	Smtn
chr11	3518327	3518607	281	MACS_peak_318	Intron (uc007hte.2/29856, intron 8 of 8)	2	29856	uc007hte.2	9330	ENSMUSG00000020439	Smtn	uc007htc.1;uc007htd.1;uc007hte.2;uc007htf.2;uc007htg.2;uc007hth.2;uc007hti.2;uc011xqq.1	29856	0	29856	Smtn
chr11	3980912	3981200	289	MACS_peak_319	Distal Intergenic	1	53897	uc007hub.2	-2436	ENSMUSG00000049721	Gal3st1	uc007hub.2;uc007huc.2;uc007hua.1	53897	-2436	53897	Gal3st1
chr11	3980912	3981200	289	MACS_peak_319	Distal Intergenic	1	53897	uc007hub.2	-2436	ENSMUSG00000049721	Gal3st1	uc007hub.2;uc007huc.2;uc007hua.1	53897	-2436	53897	Gal3st1
chr11	3980912	3981200	289	MACS_peak_319	Distal Intergenic	1	53897	uc007hub.2	-2436	ENSMUSG00000049721	Gal3st1	uc007hub.2;uc007huc.2;uc007hua.1	64934	16937	64934	Pes1
chr11	4894700	4895299	600	MACS_peak_320	Promoter	1	107829	uc007hvl.1	-44	ENSMUSG00000034274	Thoc5	uc033ftr.1;uc007hvl.1;uc007hvk.1;uc011xrb.1	102466764	3355	102466764	Mir6918
chr11	4894700	4895299	600	MACS_peak_320	Promoter	1	107829	uc007hvl.1	-44	ENSMUSG00000034274	Thoc5	uc033ftr.1;uc007hvl.1;uc007hvk.1;uc011xrb.1	107829	-44	107829	Thoc5
chr11	4894700	4895299	600	MACS_peak_320	Promoter	1	107829	uc007hvl.1	-44	ENSMUSG00000034274	Thoc5	uc033ftr.1;uc007hvl.1;uc007hvk.1;uc011xrb.1	18082	20697	18082	Nipsnap1
chr11	4894700	4895299	600	MACS_peak_320	Promoter	1	107829	uc007hvl.1	-44	ENSMUSG00000034274	Thoc5	uc033ftr.1;uc007hvl.1;uc007hvk.1;uc011xrb.1	18082	20697	18082	Nipsnap1
chr11	5059827	5060586	760	MACS_peak_321	3_ UTR	1	75668	uc007hvs.1	1699	ENSMUSG00000034209	Rasl10a	uc007hvs.1;uc007hvq.2;uc007hvr.2;uc007hvu.2;uc007hvv.2;uc007hvt.2	75668	0	75668	Rasl10a
chr11	5059827	5060586	760	MACS_peak_321	3_ UTR	1	75668	uc007hvs.1	1699	ENSMUSG00000034209	Rasl10a	uc007hvs.1;uc007hvq.2;uc007hvr.2;uc007hvu.2;uc007hvv.2;uc007hvt.2	78926	0	78926	Gas2l1
chr11	5059827	5060586	760	MACS_peak_321	3_ UTR	1	75668	uc007hvs.1	1699	ENSMUSG00000034209	Rasl10a	uc007hvs.1;uc007hvq.2;uc007hvr.2;uc007hvu.2;uc007hvv.2;uc007hvt.2	78926	0	78926	Gas2l1
chr11	5059827	5060586	760	MACS_peak_321	3_ UTR	1	75668	uc007hvs.1	1699	ENSMUSG00000034209	Rasl10a	uc007hvs.1;uc007hvq.2;uc007hvr.2;uc007hvu.2;uc007hvv.2;uc007hvt.2	78926	0	78926	Gas2l1
chr11	5059827	5060586	760	MACS_peak_321	3_ UTR	1	75668	uc007hvs.1	1699	ENSMUSG00000034209	Rasl10a	uc007hvs.1;uc007hvq.2;uc007hvr.2;uc007hvu.2;uc007hvv.2;uc007hvt.2	78926	0	78926	Gas2l1
chr11	5059827	5060586	760	MACS_peak_321	3_ UTR	1	75668	uc007hvs.1	1699	ENSMUSG00000034209	Rasl10a	uc007hvs.1;uc007hvq.2;uc007hvr.2;uc007hvu.2;uc007hvv.2;uc007hvt.2	78926	0	78926	Gas2l1
chr11	5067664	5068268	605	MACS_peak_322	Downstream (1-2kb)	2	78926	uc007hvv.2	-2337	ENSMUSG00000034201	Gas2l1	uc007hvw.2;uc007hvx.2;uc007hvy.2;uc007hvq.2;uc007hvr.2;uc007hvu.2;uc007hvv.2;uc007hvt.2	14030	30820	14030	Ewsr1
chr11	5067664	5068268	605	MACS_peak_322	Downstream (1-2kb)	2	78926	uc007hvv.2	-2337	ENSMUSG00000034201	Gas2l1	uc007hvw.2;uc007hvx.2;uc007hvy.2;uc007hvq.2;uc007hvr.2;uc007hvu.2;uc007hvv.2;uc007hvt.2	14030	30820	14030	Ewsr1
chr11	5067664	5068268	605	MACS_peak_322	Downstream (1-2kb)	2	78926	uc007hvv.2	-2337	ENSMUSG00000034201	Gas2l1	uc007hvw.2;uc007hvx.2;uc007hvy.2;uc007hvq.2;uc007hvr.2;uc007hvu.2;uc007hvv.2;uc007hvt.2	14030	30820	14030	Ewsr1
chr11	5067664	5068268	605	MACS_peak_322	Downstream (1-2kb)	2	78926	uc007hvv.2	-2337	ENSMUSG00000034201	Gas2l1	uc007hvw.2;uc007hvx.2;uc007hvy.2;uc007hvq.2;uc007hvr.2;uc007hvu.2;uc007hvv.2;uc007hvt.2	78926	0	78926	Gas2l1
chr11	5067664	5068268	605	MACS_peak_322	Downstream (1-2kb)	2	78926	uc007hvv.2	-2337	ENSMUSG00000034201	Gas2l1	uc007hvw.2;uc007hvx.2;uc007hvy.2;uc007hvq.2;uc007hvr.2;uc007hvu.2;uc007hvv.2;uc007hvt.2	78926	0	78926	Gas2l1
chr11	5067664	5068268	605	MACS_peak_322	Downstream (1-2kb)	2	78926	uc007hvv.2	-2337	ENSMUSG00000034201	Gas2l1	uc007hvw.2;uc007hvx.2;uc007hvy.2;uc007hvq.2;uc007hvr.2;uc007hvu.2;uc007hvv.2;uc007hvt.2	78926	0	78926	Gas2l1
chr11	5067664	5068268	605	MACS_peak_322	Downstream (1-2kb)	2	78926	uc007hvv.2	-2337	ENSMUSG00000034201	Gas2l1	uc007hvw.2;uc007hvx.2;uc007hvy.2;uc007hvq.2;uc007hvr.2;uc007hvu.2;uc007hvv.2;uc007hvt.2	78926	0	78926	Gas2l1
chr11	5067664	5068268	605	MACS_peak_322	Downstream (1-2kb)	2	78926	uc007hvv.2	-2337	ENSMUSG00000034201	Gas2l1	uc007hvw.2;uc007hvx.2;uc007hvy.2;uc007hvq.2;uc007hvr.2;uc007hvu.2;uc007hvv.2;uc007hvt.2	78926	0	78926	Gas2l1
chr11	5068327	5068747	421	MACS_peak_323	Downstream (<1kb)	2	78926	uc007hvv.2	-3000	ENSMUSG00000034201	Gas2l1	uc007hvw.2;uc007hvx.2;uc007hvy.2;uc007hvq.2;uc007hvr.2;uc007hvu.2;uc007hvv.2;uc007hvt.2	14030	30341	14030	Ewsr1
chr11	5068327	5068747	421	MACS_peak_323	Downstream (<1kb)	2	78926	uc007hvv.2	-3000	ENSMUSG00000034201	Gas2l1	uc007hvw.2;uc007hvx.2;uc007hvy.2;uc007hvq.2;uc007hvr.2;uc007hvu.2;uc007hvv.2;uc007hvt.2	14030	30341	14030	Ewsr1
chr11	5068327	5068747	421	MACS_peak_323	Downstream (<1kb)	2	78926	uc007hvv.2	-3000	ENSMUSG00000034201	Gas2l1	uc007hvw.2;uc007hvx.2;uc007hvy.2;uc007hvq.2;uc007hvr.2;uc007hvu.2;uc007hvv.2;uc007hvt.2	14030	30341	14030	Ewsr1
chr11	5068327	5068747	421	MACS_peak_323	Downstream (<1kb)	2	78926	uc007hvv.2	-3000	ENSMUSG00000034201	Gas2l1	uc007hvw.2;uc007hvx.2;uc007hvy.2;uc007hvq.2;uc007hvr.2;uc007hvu.2;uc007hvv.2;uc007hvt.2	78926	0	78926	Gas2l1
chr11	5068327	5068747	421	MACS_peak_323	Downstream (<1kb)	2	78926	uc007hvv.2	-3000	ENSMUSG00000034201	Gas2l1	uc007hvw.2;uc007hvx.2;uc007hvy.2;uc007hvq.2;uc007hvr.2;uc007hvu.2;uc007hvv.2;uc007hvt.2	78926	0	78926	Gas2l1
chr11	5068327	5068747	421	MACS_peak_323	Downstream (<1kb)	2	78926	uc007hvv.2	-3000	ENSMUSG00000034201	Gas2l1	uc007hvw.2;uc007hvx.2;uc007hvy.2;uc007hvq.2;uc007hvr.2;uc007hvu.2;uc007hvv.2;uc007hvt.2	78926	0	78926	Gas2l1
chr11	5068327	5068747	421	MACS_peak_323	Downstream (<1kb)	2	78926	uc007hvv.2	-3000	ENSMUSG00000034201	Gas2l1	uc007hvw.2;uc007hvx.2;uc007hvy.2;uc007hvq.2;uc007hvr.2;uc007hvu.2;uc007hvv.2;uc007hvt.2	78926	0	78926	Gas2l1
chr11	5068327	5068747	421	MACS_peak_323	Downstream (<1kb)	2	78926	uc007hvv.2	-3000	ENSMUSG00000034201	Gas2l1	uc007hvw.2;uc007hvx.2;uc007hvy.2;uc007hvq.2;uc007hvr.2;uc007hvu.2;uc007hvv.2;uc007hvt.2	78926	0	78926	Gas2l1
chr11	5525759	5526317	559	MACS_peak_324	3_ UTR	1	22433	uc007hwm.2	5118	ENSMUSG00000020484	Xbp1	uc007hwp.2;uc007hwm.2;uc007hwn.2;uc007hwo.1	104479	15900	104479	Ccdc117
chr11	5525759	5526317	559	MACS_peak_324	3_ UTR	1	22433	uc007hwm.2	5118	ENSMUSG00000020484	Xbp1	uc007hwp.2;uc007hwm.2;uc007hwn.2;uc007hwo.1	22433	0	22433	Xbp1
chr11	5525759	5526317	559	MACS_peak_324	3_ UTR	1	22433	uc007hwm.2	5118	ENSMUSG00000020484	Xbp1	uc007hwp.2;uc007hwm.2;uc007hwn.2;uc007hwo.1	22433	0	22433	Xbp1
chr11	5525759	5526317	559	MACS_peak_324	3_ UTR	1	22433	uc007hwm.2	5118	ENSMUSG00000020484	Xbp1	uc007hwp.2;uc007hwm.2;uc007hwn.2;uc007hwo.1	22433	1520	22433	Xbp1
chr11	5526335	5526637	303	MACS_peak_325	Downstream (2-3kb)	1	22433	uc007hwo.1	2096	ENSMUSG00000020484	Xbp1	uc007hwp.2;uc007hwm.2;uc007hwn.2;uc007hwo.1	104479	15580	104479	Ccdc117
chr11	5526335	5526637	303	MACS_peak_325	Downstream (2-3kb)	1	22433	uc007hwo.1	2096	ENSMUSG00000020484	Xbp1	uc007hwp.2;uc007hwm.2;uc007hwn.2;uc007hwo.1	22433	0	22433	Xbp1
chr11	5526335	5526637	303	MACS_peak_325	Downstream (2-3kb)	1	22433	uc007hwo.1	2096	ENSMUSG00000020484	Xbp1	uc007hwp.2;uc007hwm.2;uc007hwn.2;uc007hwo.1	22433	0	22433	Xbp1
chr11	5526335	5526637	303	MACS_peak_325	Downstream (2-3kb)	1	22433	uc007hwo.1	2096	ENSMUSG00000020484	Xbp1	uc007hwp.2;uc007hwm.2;uc007hwn.2;uc007hwo.1	22433	2096	22433	Xbp1
chr11	5526754	5527131	378	MACS_peak_326	Downstream (1-2kb)	1	22433	uc007hwo.1	2515	ENSMUSG00000020484	Xbp1	uc007hwp.2;uc007hwm.2;uc007hwn.2;uc007hwo.1	104479	15086	104479	Ccdc117
chr11	5526754	5527131	378	MACS_peak_326	Downstream (1-2kb)	1	22433	uc007hwo.1	2515	ENSMUSG00000020484	Xbp1	uc007hwp.2;uc007hwm.2;uc007hwn.2;uc007hwo.1	22433	0	22433	Xbp1
chr11	5526754	5527131	378	MACS_peak_326	Downstream (1-2kb)	1	22433	uc007hwo.1	2515	ENSMUSG00000020484	Xbp1	uc007hwp.2;uc007hwm.2;uc007hwn.2;uc007hwo.1	22433	0	22433	Xbp1
chr11	5526754	5527131	378	MACS_peak_326	Downstream (1-2kb)	1	22433	uc007hwo.1	2515	ENSMUSG00000020484	Xbp1	uc007hwp.2;uc007hwm.2;uc007hwn.2;uc007hwo.1	22433	2515	22433	Xbp1
chr11	5527606	5527978	373	MACS_peak_327	Downstream (<1kb)	1	22433	uc007hwo.1	3367	ENSMUSG00000020484	Xbp1	uc007hwp.2;uc007hwm.2;uc007hwn.2;uc007hwo.1	104479	14239	104479	Ccdc117
chr11	5527606	5527978	373	MACS_peak_327	Downstream (<1kb)	1	22433	uc007hwo.1	3367	ENSMUSG00000020484	Xbp1	uc007hwp.2;uc007hwm.2;uc007hwn.2;uc007hwo.1	22433	0	22433	Xbp1
chr11	5527606	5527978	373	MACS_peak_327	Downstream (<1kb)	1	22433	uc007hwo.1	3367	ENSMUSG00000020484	Xbp1	uc007hwp.2;uc007hwm.2;uc007hwn.2;uc007hwo.1	22433	0	22433	Xbp1
chr11	5527606	5527978	373	MACS_peak_327	Downstream (<1kb)	1	22433	uc007hwo.1	3367	ENSMUSG00000020484	Xbp1	uc007hwp.2;uc007hwm.2;uc007hwn.2;uc007hwo.1	22433	3367	22433	Xbp1
chr11	5702454	5703008	555	MACS_peak_328	Downstream (<1kb)	2	64660	uc007hwt.1	4691	ENSMUSG00000020477	Mrps24	uc007hwt.1	64660	4691	64660	Mrps24
chr11	5801607	5802876	1270	MACS_peak_329	3_ UTR	2	56012	uc007hxe.2	920	ENSMUSG00000020475	Pgam2	uc007hxb.2;uc007hxc.2;uc007hxd.2;uc007hxe.2	13169	13124	13169	Dbnl
chr11	5801607	5802876	1270	MACS_peak_329	3_ UTR	2	56012	uc007hxe.2	920	ENSMUSG00000020475	Pgam2	uc007hxb.2;uc007hxc.2;uc007hxd.2;uc007hxe.2	13169	13124	13169	Dbnl
chr11	5801607	5802876	1270	MACS_peak_329	3_ UTR	2	56012	uc007hxe.2	920	ENSMUSG00000020475	Pgam2	uc007hxb.2;uc007hxc.2;uc007hxd.2;uc007hxe.2	13169	13124	13169	Dbnl
chr11	5801607	5802876	1270	MACS_peak_329	3_ UTR	2	56012	uc007hxe.2	920	ENSMUSG00000020475	Pgam2	uc007hxb.2;uc007hxc.2;uc007hxd.2;uc007hxe.2	56012	0	56012	Pgam2
chr11	6256884	6257204	321	MACS_peak_330	Downstream (<1kb)	2	52513	uc007hyd.1	10375	ENSMUSG00000004393	Ddx56	uc007hyc.1	52513	0	52513	Ddx56
chr11	6257363	6258140	778	MACS_peak_331	3_ UTR	2	52513	uc007hyc.1	9589	ENSMUSG00000004393	Ddx56	uc007hyc.1	52513	0	52513	Ddx56
chr11	6419705	6421085	1381	MACS_peak_332	3_ UTR	1	268373	uc007hyn.1	3835	ENSMUSG00000071866	Ppia	uc007hyn.1;uc007hyo.1	268373	0	268373	Ppia
chr11	6419705	6421085	1381	MACS_peak_332	3_ UTR	1	268373	uc007hyn.1	3835	ENSMUSG00000071866	Ppia	uc007hyn.1;uc007hyo.1	268373	0	268373	Ppia
chr11	6421251	6421557	307	MACS_peak_333	Distal Intergenic	1	268373	uc007hyo.1	5380	ENSMUSG00000071866	Ppia	uc007hyn.1;uc007hyo.1	268373	0	268373	Ppia
chr11	6421251	6421557	307	MACS_peak_333	Distal Intergenic	1	268373	uc007hyo.1	5380	ENSMUSG00000071866	Ppia	uc007hyn.1;uc007hyo.1	268373	0	268373	Ppia
chr11	6523685	6524903	1219	MACS_peak_334	Downstream (<1kb)	2	246177	uc007hyt.2	-2727	ENSMUSG00000020437	Myo1g	uc007hyu.2;uc029rkn.1;uc007hyt.2	100041286	3857	100041286	Snhg15
chr11	6523685	6524903	1219	MACS_peak_334	Downstream (<1kb)	2	246177	uc007hyt.2	-2727	ENSMUSG00000020437	Myo1g	uc007hyu.2;uc029rkn.1;uc007hyt.2	100041286	3857	100041286	Snhg15
chr11	6523685	6524903	1219	MACS_peak_334	Downstream (<1kb)	2	246177	uc007hyt.2	-2727	ENSMUSG00000020437	Myo1g	uc007hyu.2;uc029rkn.1;uc007hyt.2	246177	-2727	246177	Myo1g
chr11	6621175	6621450	276	MACS_peak_335	Intron (uc007hyz.2/21379, intron 3 of 12)	2	21379	uc007hyz.2	4617	ENSMUSG00000000384	Tbrg4	uc011xrj.1;uc007hyz.2;uc007hza.2	100217467	-756	100217467	Snora5c
chr11	6621175	6621450	276	MACS_peak_335	Intron (uc007hyz.2/21379, intron 3 of 12)	2	21379	uc007hyz.2	4617	ENSMUSG00000000384	Tbrg4	uc011xrj.1;uc007hyz.2;uc007hza.2	21379	0	21379	Tbrg4
chr11	6621175	6621450	276	MACS_peak_335	Intron (uc007hyz.2/21379, intron 3 of 12)	2	21379	uc007hyz.2	4617	ENSMUSG00000000384	Tbrg4	uc011xrj.1;uc007hyz.2;uc007hza.2	21379	0	21379	Tbrg4
chr11	8007323	8010931	3609	MACS_peak_336	Distal Intergenic	2	319939	uc007hzj.1	457572	ENSMUSG00000020422	Tns3	NA	NA	NA	NA	NA
chr11	8011118	8011912	795	MACS_peak_337	Distal Intergenic	2	319939	uc007hzj.1	456591	ENSMUSG00000020422	Tns3	NA	NA	NA	NA	NA
chr11	8428777	8429037	261	MACS_peak_338	Downstream (2-3kb)	2	319939	uc007hzj.1	39466	ENSMUSG00000020422	Tns3	uc007hzj.1;uc007hzk.1	319939	39466	319939	Tns3
chr11	8428777	8429037	261	MACS_peak_338	Downstream (2-3kb)	2	319939	uc007hzj.1	39466	ENSMUSG00000020422	Tns3	uc007hzj.1;uc007hzk.1	319939	235498	319939	Tns3
chr11	9136341	9136890	550	MACS_peak_339	Distal Intergenic	1	22271	uc007hzy.2	17834	ENSMUSG00000020407	Upp1	uc007hzx.2;uc007hzw.2;uc007hzy.2	22271	18333	22271	Upp1
chr11	9136341	9136890	550	MACS_peak_339	Distal Intergenic	1	22271	uc007hzy.2	17834	ENSMUSG00000020407	Upp1	uc007hzx.2;uc007hzw.2;uc007hzy.2	22271	18238	22271	Upp1
chr11	9136341	9136890	550	MACS_peak_339	Distal Intergenic	1	22271	uc007hzy.2	17834	ENSMUSG00000020407	Upp1	uc007hzx.2;uc007hzw.2;uc007hzy.2	22271	17834	22271	Upp1
chr11	9970999	9971382	384	MACS_peak_340	Distal Intergenic	1	268379	uc007iaa.1	779057	ENSMUSG00000004668	Abca13	NA	NA	NA	NA	NA
chr11	17199952	17200215	264	MACS_peak_341	3_ UTR	1	19058	uc007ibz.1	48813	ENSMUSG00000033953	Ppp3r1	uc007ibz.1;uc007ica.1;uc007icb.1;uc007icc.1	19058	0	19058	Ppp3r1
chr11	17199952	17200215	264	MACS_peak_341	3_ UTR	1	19058	uc007ibz.1	48813	ENSMUSG00000033953	Ppp3r1	uc007ibz.1;uc007ica.1;uc007icb.1;uc007icc.1	19058	0	19058	Ppp3r1
chr11	17199952	17200215	264	MACS_peak_341	3_ UTR	1	19058	uc007ibz.1	48813	ENSMUSG00000033953	Ppp3r1	uc007ibz.1;uc007ica.1;uc007icb.1;uc007icc.1	19058	7108	19058	Ppp3r1
chr11	17199952	17200215	264	MACS_peak_341	3_ UTR	1	19058	uc007ibz.1	48813	ENSMUSG00000033953	Ppp3r1	uc007ibz.1;uc007ica.1;uc007icb.1;uc007icc.1	66249	11374	66249	Pno1
chr11	17201468	17201784	317	MACS_peak_342	Downstream (1-2kb)	1	19058	uc007icb.1	8624	ENSMUSG00000033953	Ppp3r1	uc007ibz.1;uc007ica.1;uc007icc.1	19058	0	19058	Ppp3r1
chr11	17201468	17201784	317	MACS_peak_342	Downstream (1-2kb)	1	19058	uc007icb.1	8624	ENSMUSG00000033953	Ppp3r1	uc007ibz.1;uc007ica.1;uc007icc.1	19058	0	19058	Ppp3r1
chr11	17201468	17201784	317	MACS_peak_342	Downstream (1-2kb)	1	19058	uc007icb.1	8624	ENSMUSG00000033953	Ppp3r1	uc007ibz.1;uc007ica.1;uc007icc.1	66249	9805	66249	Pno1
chr11	19167287	19167559	273	MACS_peak_343	Distal Intergenic	1	74059	uc029rkt.1	102012	ENSMUSG00000086025	4933406G16Rik	NA	NA	NA	NA	NA
chr11	19417290	19417592	303	MACS_peak_344	Distal Intergenic	1	74059	uc029rkt.1	352015	ENSMUSG00000086025	4933406G16Rik	NA	NA	NA	NA	NA
chr11	20226970	20227452	483	MACS_peak_345	3_ UTR	2	216543	uc007icw.1	21972	ENSMUSG00000044066	Cep68	uc007icv.1;uc007icw.1	19324	25368	19324	Rab1a
chr11	20226970	20227452	483	MACS_peak_345	3_ UTR	2	216543	uc007icw.1	21972	ENSMUSG00000044066	Cep68	uc007icv.1;uc007icw.1	216543	0	216543	Cep68
chr11	23004354	23004639	286	MACS_peak_346	Distal Intergenic	1	73873	uc007iep.2	-3708	ENSMUSG00000049811	Fam161a	uc007ien.1;uc007ieo.1;uc007iep.2;uc007ieq.2	12464	13761	12464	Cct4
chr11	23004354	23004639	286	MACS_peak_346	Distal Intergenic	1	73873	uc007iep.2	-3708	ENSMUSG00000049811	Fam161a	uc007ien.1;uc007ieo.1;uc007iep.2;uc007ieq.2	12464	13761	12464	Cct4
chr11	23004354	23004639	286	MACS_peak_346	Distal Intergenic	1	73873	uc007iep.2	-3708	ENSMUSG00000049811	Fam161a	uc007ien.1;uc007ieo.1;uc007iep.2;uc007ieq.2	73873	-3708	73873	Fam161a
chr11	23004354	23004639	286	MACS_peak_346	Distal Intergenic	1	73873	uc007iep.2	-3708	ENSMUSG00000049811	Fam161a	uc007ien.1;uc007ieo.1;uc007iep.2;uc007ieq.2	73873	-3708	73873	Fam161a
chr11	23004663	23005971	1309	MACS_peak_347	Distal Intergenic	1	73873	uc007iep.2	-2376	ENSMUSG00000049811	Fam161a	uc007ien.1;uc007ieo.1;uc007iep.2;uc007ieq.2	12464	14070	12464	Cct4
chr11	23004663	23005971	1309	MACS_peak_347	Distal Intergenic	1	73873	uc007iep.2	-2376	ENSMUSG00000049811	Fam161a	uc007ien.1;uc007ieo.1;uc007iep.2;uc007ieq.2	12464	14070	12464	Cct4
chr11	23004663	23005971	1309	MACS_peak_347	Distal Intergenic	1	73873	uc007iep.2	-2376	ENSMUSG00000049811	Fam161a	uc007ien.1;uc007ieo.1;uc007iep.2;uc007ieq.2	73873	-2376	73873	Fam161a
chr11	23004663	23005971	1309	MACS_peak_347	Distal Intergenic	1	73873	uc007iep.2	-2376	ENSMUSG00000049811	Fam161a	uc007ien.1;uc007ieo.1;uc007iep.2;uc007ieq.2	73873	-2376	73873	Fam161a
chr11	23006153	23007222	1070	MACS_peak_348	Distal Intergenic	1	73873	uc007iep.2	-1125	ENSMUSG00000049811	Fam161a	uc007ieo.1;uc007iep.2;uc007ieq.2	12464	15560	12464	Cct4
chr11	23006153	23007222	1070	MACS_peak_348	Distal Intergenic	1	73873	uc007iep.2	-1125	ENSMUSG00000049811	Fam161a	uc007ieo.1;uc007iep.2;uc007ieq.2	73873	-1125	73873	Fam161a
chr11	23006153	23007222	1070	MACS_peak_348	Distal Intergenic	1	73873	uc007iep.2	-1125	ENSMUSG00000049811	Fam161a	uc007ieo.1;uc007iep.2;uc007ieq.2	73873	-1125	73873	Fam161a
chr11	23298785	23299122	338	MACS_peak_349	Distal Intergenic	1	17847	uc011xsc.2	-7773	ENSMUSG00000056342	Usp34	uc007iet.1	103573	42744	103573	Xpo1
chr11	23299847	23300500	654	MACS_peak_350	Distal Intergenic	1	17847	uc011xsc.2	-6395	ENSMUSG00000056342	Usp34	uc007iet.1	103573	43806	103573	Xpo1
chr11	29543592	29544050	459	MACS_peak_351	Intron (uc007ihc.2/76784, intron 12 of 13)	1	76784	uc007ihc.2	17195	ENSMUSG00000020459	Mtif2	uc007ihi.2;uc011xsr.1;uc007ihc.2;uc007ihd.2;uc007ihe.2;uc011xsq.2;uc007ihf.1;uc007ihg.1;uc007ihh.1	73324	-3900	73324	Clhc1
chr11	29543592	29544050	459	MACS_peak_351	Intron (uc007ihc.2/76784, intron 12 of 13)	1	76784	uc007ihc.2	17195	ENSMUSG00000020459	Mtif2	uc007ihi.2;uc011xsr.1;uc007ihc.2;uc007ihd.2;uc007ihe.2;uc011xsq.2;uc007ihf.1;uc007ihg.1;uc007ihh.1	73324	-3900	73324	Clhc1
chr11	29543592	29544050	459	MACS_peak_351	Intron (uc007ihc.2/76784, intron 12 of 13)	1	76784	uc007ihc.2	17195	ENSMUSG00000020459	Mtif2	uc007ihi.2;uc011xsr.1;uc007ihc.2;uc007ihd.2;uc007ihe.2;uc011xsq.2;uc007ihf.1;uc007ihg.1;uc007ihh.1	76784	0	76784	Mtif2
chr11	29543592	29544050	459	MACS_peak_351	Intron (uc007ihc.2/76784, intron 12 of 13)	1	76784	uc007ihc.2	17195	ENSMUSG00000020459	Mtif2	uc007ihi.2;uc011xsr.1;uc007ihc.2;uc007ihd.2;uc007ihe.2;uc011xsq.2;uc007ihf.1;uc007ihg.1;uc007ihh.1	76784	0	76784	Mtif2
chr11	29543592	29544050	459	MACS_peak_351	Intron (uc007ihc.2/76784, intron 12 of 13)	1	76784	uc007ihc.2	17195	ENSMUSG00000020459	Mtif2	uc007ihi.2;uc011xsr.1;uc007ihc.2;uc007ihd.2;uc007ihe.2;uc011xsq.2;uc007ihf.1;uc007ihg.1;uc007ihh.1	76784	0	76784	Mtif2
chr11	29543592	29544050	459	MACS_peak_351	Intron (uc007ihc.2/76784, intron 12 of 13)	1	76784	uc007ihc.2	17195	ENSMUSG00000020459	Mtif2	uc007ihi.2;uc011xsr.1;uc007ihc.2;uc007ihd.2;uc007ihe.2;uc011xsq.2;uc007ihf.1;uc007ihg.1;uc007ihh.1	76784	0	76784	Mtif2
chr11	29543592	29544050	459	MACS_peak_351	Intron (uc007ihc.2/76784, intron 12 of 13)	1	76784	uc007ihc.2	17195	ENSMUSG00000020459	Mtif2	uc007ihi.2;uc011xsr.1;uc007ihc.2;uc007ihd.2;uc007ihe.2;uc011xsq.2;uc007ihf.1;uc007ihg.1;uc007ihh.1	76784	3621	76784	Mtif2
chr11	29543592	29544050	459	MACS_peak_351	Intron (uc007ihc.2/76784, intron 12 of 13)	1	76784	uc007ihc.2	17195	ENSMUSG00000020459	Mtif2	uc007ihi.2;uc011xsr.1;uc007ihc.2;uc007ihd.2;uc007ihe.2;uc011xsq.2;uc007ihf.1;uc007ihg.1;uc007ihh.1	78294	0	78294	Rps27a
chr11	29543592	29544050	459	MACS_peak_351	Intron (uc007ihc.2/76784, intron 12 of 13)	1	76784	uc007ihc.2	17195	ENSMUSG00000020459	Mtif2	uc007ihi.2;uc011xsr.1;uc007ihc.2;uc007ihd.2;uc007ihe.2;uc011xsq.2;uc007ihf.1;uc007ihg.1;uc007ihh.1	78294	0	78294	Rps27a
chr11	29544469	29545920	1452	MACS_peak_352	3_ UTR	1	76784	uc007ihc.2	18072	ENSMUSG00000020459	Mtif2	uc007ihi.2;uc011xsr.1;uc007ihc.2;uc007ihd.2;uc007ihe.2;uc011xsq.2;uc007ihf.1;uc007ihg.1;uc007ihh.1	73324	-2030	73324	Clhc1
chr11	29544469	29545920	1452	MACS_peak_352	3_ UTR	1	76784	uc007ihc.2	18072	ENSMUSG00000020459	Mtif2	uc007ihi.2;uc011xsr.1;uc007ihc.2;uc007ihd.2;uc007ihe.2;uc011xsq.2;uc007ihf.1;uc007ihg.1;uc007ihh.1	73324	-2030	73324	Clhc1
chr11	29544469	29545920	1452	MACS_peak_352	3_ UTR	1	76784	uc007ihc.2	18072	ENSMUSG00000020459	Mtif2	uc007ihi.2;uc011xsr.1;uc007ihc.2;uc007ihd.2;uc007ihe.2;uc011xsq.2;uc007ihf.1;uc007ihg.1;uc007ihh.1	76784	0	76784	Mtif2
chr11	29544469	29545920	1452	MACS_peak_352	3_ UTR	1	76784	uc007ihc.2	18072	ENSMUSG00000020459	Mtif2	uc007ihi.2;uc011xsr.1;uc007ihc.2;uc007ihd.2;uc007ihe.2;uc011xsq.2;uc007ihf.1;uc007ihg.1;uc007ihh.1	76784	0	76784	Mtif2
chr11	29544469	29545920	1452	MACS_peak_352	3_ UTR	1	76784	uc007ihc.2	18072	ENSMUSG00000020459	Mtif2	uc007ihi.2;uc011xsr.1;uc007ihc.2;uc007ihd.2;uc007ihe.2;uc011xsq.2;uc007ihf.1;uc007ihg.1;uc007ihh.1	76784	0	76784	Mtif2
chr11	29544469	29545920	1452	MACS_peak_352	3_ UTR	1	76784	uc007ihc.2	18072	ENSMUSG00000020459	Mtif2	uc007ihi.2;uc011xsr.1;uc007ihc.2;uc007ihd.2;uc007ihe.2;uc011xsq.2;uc007ihf.1;uc007ihg.1;uc007ihh.1	76784	0	76784	Mtif2
chr11	29544469	29545920	1452	MACS_peak_352	3_ UTR	1	76784	uc007ihc.2	18072	ENSMUSG00000020459	Mtif2	uc007ihi.2;uc011xsr.1;uc007ihc.2;uc007ihd.2;uc007ihe.2;uc011xsq.2;uc007ihf.1;uc007ihg.1;uc007ihh.1	76784	4498	76784	Mtif2
chr11	29544469	29545920	1452	MACS_peak_352	3_ UTR	1	76784	uc007ihc.2	18072	ENSMUSG00000020459	Mtif2	uc007ihi.2;uc011xsr.1;uc007ihc.2;uc007ihd.2;uc007ihe.2;uc011xsq.2;uc007ihf.1;uc007ihg.1;uc007ihh.1	78294	0	78294	Rps27a
chr11	29544469	29545920	1452	MACS_peak_352	3_ UTR	1	76784	uc007ihc.2	18072	ENSMUSG00000020459	Mtif2	uc007ihi.2;uc011xsr.1;uc007ihc.2;uc007ihd.2;uc007ihe.2;uc011xsq.2;uc007ihf.1;uc007ihg.1;uc007ihh.1	78294	0	78294	Rps27a
chr11	29545958	29546353	396	MACS_peak_353	Exon (uc007ihg.1/78294, exon 5 of 6)	2	78294	uc007ihg.1	1687	ENSMUSG00000020460	Rps27a	uc007ihi.2;uc011xsr.1;uc007ihc.2;uc007ihd.2;uc007ihe.2;uc011xsq.2;uc007ihf.1;uc007ihg.1;uc007ihh.1	73324	-1597	73324	Clhc1
chr11	29545958	29546353	396	MACS_peak_353	Exon (uc007ihg.1/78294, exon 5 of 6)	2	78294	uc007ihg.1	1687	ENSMUSG00000020460	Rps27a	uc007ihi.2;uc011xsr.1;uc007ihc.2;uc007ihd.2;uc007ihe.2;uc011xsq.2;uc007ihf.1;uc007ihg.1;uc007ihh.1	73324	-1597	73324	Clhc1
chr11	29545958	29546353	396	MACS_peak_353	Exon (uc007ihg.1/78294, exon 5 of 6)	2	78294	uc007ihg.1	1687	ENSMUSG00000020460	Rps27a	uc007ihi.2;uc011xsr.1;uc007ihc.2;uc007ihd.2;uc007ihe.2;uc011xsq.2;uc007ihf.1;uc007ihg.1;uc007ihh.1	76784	0	76784	Mtif2
chr11	29545958	29546353	396	MACS_peak_353	Exon (uc007ihg.1/78294, exon 5 of 6)	2	78294	uc007ihg.1	1687	ENSMUSG00000020460	Rps27a	uc007ihi.2;uc011xsr.1;uc007ihc.2;uc007ihd.2;uc007ihe.2;uc011xsq.2;uc007ihf.1;uc007ihg.1;uc007ihh.1	76784	0	76784	Mtif2
chr11	29545958	29546353	396	MACS_peak_353	Exon (uc007ihg.1/78294, exon 5 of 6)	2	78294	uc007ihg.1	1687	ENSMUSG00000020460	Rps27a	uc007ihi.2;uc011xsr.1;uc007ihc.2;uc007ihd.2;uc007ihe.2;uc011xsq.2;uc007ihf.1;uc007ihg.1;uc007ihh.1	76784	0	76784	Mtif2
chr11	29545958	29546353	396	MACS_peak_353	Exon (uc007ihg.1/78294, exon 5 of 6)	2	78294	uc007ihg.1	1687	ENSMUSG00000020460	Rps27a	uc007ihi.2;uc011xsr.1;uc007ihc.2;uc007ihd.2;uc007ihe.2;uc011xsq.2;uc007ihf.1;uc007ihg.1;uc007ihh.1	76784	0	76784	Mtif2
chr11	29545958	29546353	396	MACS_peak_353	Exon (uc007ihg.1/78294, exon 5 of 6)	2	78294	uc007ihg.1	1687	ENSMUSG00000020460	Rps27a	uc007ihi.2;uc011xsr.1;uc007ihc.2;uc007ihd.2;uc007ihe.2;uc011xsq.2;uc007ihf.1;uc007ihg.1;uc007ihh.1	76784	5987	76784	Mtif2
chr11	29545958	29546353	396	MACS_peak_353	Exon (uc007ihg.1/78294, exon 5 of 6)	2	78294	uc007ihg.1	1687	ENSMUSG00000020460	Rps27a	uc007ihi.2;uc011xsr.1;uc007ihc.2;uc007ihd.2;uc007ihe.2;uc011xsq.2;uc007ihf.1;uc007ihg.1;uc007ihh.1	78294	0	78294	Rps27a
chr11	29545958	29546353	396	MACS_peak_353	Exon (uc007ihg.1/78294, exon 5 of 6)	2	78294	uc007ihg.1	1687	ENSMUSG00000020460	Rps27a	uc007ihi.2;uc011xsr.1;uc007ihc.2;uc007ihd.2;uc007ihe.2;uc011xsq.2;uc007ihf.1;uc007ihg.1;uc007ihh.1	78294	0	78294	Rps27a
chr11	32609616	32609991	376	MACS_peak_354	Intron (uc007ijt.1/20868, intron 12 of 18)	1	20868	uc007ijt.1	76350	ENSMUSG00000020272	Stk10	uc007ijt.1;uc007iju.1	20868	0	20868	Stk10
chr11	32609616	32609991	376	MACS_peak_354	Intron (uc007ijt.1/20868, intron 12 of 18)	1	20868	uc007ijt.1	76350	ENSMUSG00000020272	Stk10	uc007ijt.1;uc007iju.1	20868	0	20868	Stk10
chr11	33148306	33149841	1536	MACS_peak_355	Promoter	2	14172	uc033fui.1	-906	ENSMUSG00000057967	Fgf18	uc007ikc.2;uc033fui.1;uc007ikd.2;uc029rlc.1	14172	-906	14172	Fgf18
chr11	33148306	33149841	1536	MACS_peak_355	Promoter	2	14172	uc033fui.1	-906	ENSMUSG00000057967	Fgf18	uc007ikc.2;uc033fui.1;uc007ikd.2;uc029rlc.1	14172	-906	14172	Fgf18
chr11	33148306	33149841	1536	MACS_peak_355	Promoter	2	14172	uc033fui.1	-906	ENSMUSG00000057967	Fgf18	uc007ikc.2;uc033fui.1;uc007ikd.2;uc029rlc.1	18148	13365	18148	Npm1
chr11	33148306	33149841	1536	MACS_peak_355	Promoter	2	14172	uc033fui.1	-906	ENSMUSG00000057967	Fgf18	uc007ikc.2;uc033fui.1;uc007ikd.2;uc029rlc.1	18148	13365	18148	Npm1
chr11	33149952	33150378	427	MACS_peak_356	Downstream (2-3kb)	2	14172	uc033fui.1	-2552	ENSMUSG00000057967	Fgf18	uc007ikc.2;uc033fui.1;uc007ikd.2;uc029rlc.1;uc007ike.2;uc007ikf.2	14172	-2552	14172	Fgf18
chr11	33149952	33150378	427	MACS_peak_356	Downstream (2-3kb)	2	14172	uc033fui.1	-2552	ENSMUSG00000057967	Fgf18	uc007ikc.2;uc033fui.1;uc007ikd.2;uc029rlc.1;uc007ike.2;uc007ikf.2	14172	-2552	14172	Fgf18
chr11	33149952	33150378	427	MACS_peak_356	Downstream (2-3kb)	2	14172	uc033fui.1	-2552	ENSMUSG00000057967	Fgf18	uc007ikc.2;uc033fui.1;uc007ikd.2;uc029rlc.1;uc007ike.2;uc007ikf.2	18148	12828	18148	Npm1
chr11	33149952	33150378	427	MACS_peak_356	Downstream (2-3kb)	2	14172	uc033fui.1	-2552	ENSMUSG00000057967	Fgf18	uc007ikc.2;uc033fui.1;uc007ikd.2;uc029rlc.1;uc007ike.2;uc007ikf.2	18148	12828	18148	Npm1
chr11	33149952	33150378	427	MACS_peak_356	Downstream (2-3kb)	2	14172	uc033fui.1	-2552	ENSMUSG00000057967	Fgf18	uc007ikc.2;uc033fui.1;uc007ikd.2;uc029rlc.1;uc007ike.2;uc007ikf.2	18148	12828	18148	Npm1
chr11	33149952	33150378	427	MACS_peak_356	Downstream (2-3kb)	2	14172	uc033fui.1	-2552	ENSMUSG00000057967	Fgf18	uc007ikc.2;uc033fui.1;uc007ikd.2;uc029rlc.1;uc007ike.2;uc007ikf.2	18148	12828	18148	Npm1
chr11	33151374	33151723	350	MACS_peak_357	Downstream (<1kb)	2	14172	uc033fui.1	-3974	ENSMUSG00000057967	Fgf18	uc007ikc.2;uc033fui.1;uc007ikd.2;uc029rlc.1;uc007ike.2;uc007ikf.2	14172	-3974	14172	Fgf18
chr11	33151374	33151723	350	MACS_peak_357	Downstream (<1kb)	2	14172	uc033fui.1	-3974	ENSMUSG00000057967	Fgf18	uc007ikc.2;uc033fui.1;uc007ikd.2;uc029rlc.1;uc007ike.2;uc007ikf.2	14172	-3974	14172	Fgf18
chr11	33151374	33151723	350	MACS_peak_357	Downstream (<1kb)	2	14172	uc033fui.1	-3974	ENSMUSG00000057967	Fgf18	uc007ikc.2;uc033fui.1;uc007ikd.2;uc029rlc.1;uc007ike.2;uc007ikf.2	18148	11483	18148	Npm1
chr11	33151374	33151723	350	MACS_peak_357	Downstream (<1kb)	2	14172	uc033fui.1	-3974	ENSMUSG00000057967	Fgf18	uc007ikc.2;uc033fui.1;uc007ikd.2;uc029rlc.1;uc007ike.2;uc007ikf.2	18148	11483	18148	Npm1
chr11	33151374	33151723	350	MACS_peak_357	Downstream (<1kb)	2	14172	uc033fui.1	-3974	ENSMUSG00000057967	Fgf18	uc007ikc.2;uc033fui.1;uc007ikd.2;uc029rlc.1;uc007ike.2;uc007ikf.2	18148	11483	18148	Npm1
chr11	33151374	33151723	350	MACS_peak_357	Downstream (<1kb)	2	14172	uc033fui.1	-3974	ENSMUSG00000057967	Fgf18	uc007ikc.2;uc033fui.1;uc007ikd.2;uc029rlc.1;uc007ike.2;uc007ikf.2	18148	11483	18148	Npm1
chr11	33536058	33536318	261	MACS_peak_358	Distal Intergenic	2	66011	uc007ikl.2	-22312	ENSMUSG00000040594	Ranbp17	NA	NA	NA	NA	NA
chr11	34807592	34807840	249	MACS_peak_359	Downstream (1-2kb)	2	94176	uc029rlg.2	-23687	ENSMUSG00000020143	Dock2	uc007ilc.2	70385	25801	70385	Spdl1
chr11	40699983	40700526	544	MACS_peak_360	Downstream (<1kb)	2	108645	uc007ilq.2	-4780	ENSMUSG00000042032	Mat2b	uc007ilq.2;uc007ils.2;uc007ilt.2	108645	-4780	108645	Mat2b
chr11	40699983	40700526	544	MACS_peak_360	Downstream (<1kb)	2	108645	uc007ilq.2	-4780	ENSMUSG00000042032	Mat2b	uc007ilq.2;uc007ils.2;uc007ilt.2	15366	21431	15366	Hmmr
chr11	40699983	40700526	544	MACS_peak_360	Downstream (<1kb)	2	108645	uc007ilq.2	-4780	ENSMUSG00000042032	Mat2b	uc007ilq.2;uc007ils.2;uc007ilt.2	15366	32911	15366	Hmmr
chr11	40747172	40747786	615	MACS_peak_361	Downstream (<1kb)	2	12450	uc007ilz.1	7500	ENSMUSG00000020326	Ccng1	uc007ilz.1	12450	0	12450	Ccng1
chr11	40747968	40749732	1765	MACS_peak_362	3_ UTR	2	12450	uc007ilz.1	5554	ENSMUSG00000020326	Ccng1	uc007ilz.1	12450	0	12450	Ccng1
chr11	41860111	41860414	304	MACS_peak_363	Intron (uc007ima.1/uc007ima.1, intron 3 of 8)	2	14406	uc007imb.2	140300	ENSMUSG00000020436	Gabrg2	NA	NA	NA	NA	NA
chr11	46146285	46146627	343	MACS_peak_364	3_ UTR	1	11492	uc056yko.1	91783	ENSMUSG00000011256	Adam19	uc056yko.1;uc007iny.2;uc007inz.2;uc057ayc.1;uc007ioa.1	11492	0	11492	Adam19
chr11	46146285	46146627	343	MACS_peak_364	3_ UTR	1	11492	uc056yko.1	91783	ENSMUSG00000011256	Adam19	uc056yko.1;uc007iny.2;uc007inz.2;uc057ayc.1;uc007ioa.1	11492	0	11492	Adam19
chr11	46146285	46146627	343	MACS_peak_364	3_ UTR	1	11492	uc056yko.1	91783	ENSMUSG00000011256	Adam19	uc056yko.1;uc007iny.2;uc007inz.2;uc057ayc.1;uc007ioa.1	11492	0	11492	Adam19
chr11	46146285	46146627	343	MACS_peak_364	3_ UTR	1	11492	uc056yko.1	91783	ENSMUSG00000011256	Adam19	uc056yko.1;uc007iny.2;uc007inz.2;uc057ayc.1;uc007ioa.1	11492	0	11492	Adam19
chr11	46146285	46146627	343	MACS_peak_364	3_ UTR	1	11492	uc056yko.1	91783	ENSMUSG00000011256	Adam19	uc056yko.1;uc007iny.2;uc007inz.2;uc057ayc.1;uc007ioa.1	214112	19732	214112	Nipal4
chr11	46147018	46147386	369	MACS_peak_365	3_ UTR	1	11492	uc056yko.1	92516	ENSMUSG00000011256	Adam19	uc056yko.1;uc007iny.2;uc007inz.2;uc057ayc.1;uc007ioa.1	11492	0	11492	Adam19
chr11	46147018	46147386	369	MACS_peak_365	3_ UTR	1	11492	uc056yko.1	92516	ENSMUSG00000011256	Adam19	uc056yko.1;uc007iny.2;uc007inz.2;uc057ayc.1;uc007ioa.1	11492	0	11492	Adam19
chr11	46147018	46147386	369	MACS_peak_365	3_ UTR	1	11492	uc056yko.1	92516	ENSMUSG00000011256	Adam19	uc056yko.1;uc007iny.2;uc007inz.2;uc057ayc.1;uc007ioa.1	11492	0	11492	Adam19
chr11	46147018	46147386	369	MACS_peak_365	3_ UTR	1	11492	uc056yko.1	92516	ENSMUSG00000011256	Adam19	uc056yko.1;uc007iny.2;uc007inz.2;uc057ayc.1;uc007ioa.1	11492	0	11492	Adam19
chr11	46147018	46147386	369	MACS_peak_365	3_ UTR	1	11492	uc056yko.1	92516	ENSMUSG00000011256	Adam19	uc056yko.1;uc007iny.2;uc007inz.2;uc057ayc.1;uc007ioa.1	214112	18973	214112	Nipal4
chr11	48805791	48807719	1929	MACS_peak_366	3_ UTR	1	14694	uc007ipa.1	5431	ENSMUSG00000020372	Rack1	uc011xtw.2;uc007ipa.1;uc007ipb.1;uc007ipc.1	100216534	3758	100216534	Snord96a
chr11	48805791	48807719	1929	MACS_peak_366	3_ UTR	1	14694	uc007ipa.1	5431	ENSMUSG00000020372	Rack1	uc011xtw.2;uc007ipa.1;uc007ipb.1;uc007ipc.1	14694	0	14694	Rack1
chr11	48805791	48807719	1929	MACS_peak_366	3_ UTR	1	14694	uc007ipa.1	5431	ENSMUSG00000020372	Rack1	uc011xtw.2;uc007ipa.1;uc007ipb.1;uc007ipc.1	14694	0	14694	Rack1
chr11	48805791	48807719	1929	MACS_peak_366	3_ UTR	1	14694	uc007ipa.1	5431	ENSMUSG00000020372	Rack1	uc011xtw.2;uc007ipa.1;uc007ipb.1;uc007ipc.1	211007	0	211007	Trim41
chr11	49218072	49218835	764	MACS_peak_367	3_ UTR	1	22720	uc007ipv.1	14745	ENSMUSG00000046311	Zfp62	uc007ipv.1;uc007ipw.1;uc007ipx.1;uc007ipy.1;uc007ipz.1;uc007iqa.1	22720	0	22720	Zfp62
chr11	49218072	49218835	764	MACS_peak_367	3_ UTR	1	22720	uc007ipv.1	14745	ENSMUSG00000046311	Zfp62	uc007ipv.1;uc007ipw.1;uc007ipx.1;uc007ipy.1;uc007ipz.1;uc007iqa.1	22720	0	22720	Zfp62
chr11	49218072	49218835	764	MACS_peak_367	3_ UTR	1	22720	uc007ipv.1	14745	ENSMUSG00000046311	Zfp62	uc007ipv.1;uc007ipw.1;uc007ipx.1;uc007ipy.1;uc007ipz.1;uc007iqa.1	22720	0	22720	Zfp62
chr11	49218072	49218835	764	MACS_peak_367	3_ UTR	1	22720	uc007ipv.1	14745	ENSMUSG00000046311	Zfp62	uc007ipv.1;uc007ipw.1;uc007ipx.1;uc007ipy.1;uc007ipz.1;uc007iqa.1	22720	0	22720	Zfp62
chr11	49218072	49218835	764	MACS_peak_367	3_ UTR	1	22720	uc007ipv.1	14745	ENSMUSG00000046311	Zfp62	uc007ipv.1;uc007ipw.1;uc007ipx.1;uc007ipy.1;uc007ipz.1;uc007iqa.1	22720	0	22720	Zfp62
chr11	49218072	49218835	764	MACS_peak_367	3_ UTR	1	22720	uc007ipv.1	14745	ENSMUSG00000046311	Zfp62	uc007ipv.1;uc007ipw.1;uc007ipx.1;uc007ipy.1;uc007ipz.1;uc007iqa.1	22720	0	22720	Zfp62
chr11	50292285	50292965	681	MACS_peak_368	Promoter	2	103806	uc007isd.2	0	ENSMUSG00000050567	Maml1	uc007isd.2;uc007ise.2;uc007isf.2;uc007isg.2;uc007ish.2	103806	0	103806	Maml1
chr11	50292285	50292965	681	MACS_peak_368	Promoter	2	103806	uc007isd.2	0	ENSMUSG00000050567	Maml1	uc007isd.2;uc007ise.2;uc007isf.2;uc007isg.2;uc007ish.2	103806	0	103806	Maml1
chr11	50292285	50292965	681	MACS_peak_368	Promoter	2	103806	uc007isd.2	0	ENSMUSG00000050567	Maml1	uc007isd.2;uc007ise.2;uc007isf.2;uc007isg.2;uc007ish.2	12330	32708	12330	Canx
chr11	50292285	50292965	681	MACS_peak_368	Promoter	2	103806	uc007isd.2	0	ENSMUSG00000050567	Maml1	uc007isd.2;uc007ise.2;uc007isf.2;uc007isg.2;uc007ish.2	12330	32708	12330	Canx
chr11	50292285	50292965	681	MACS_peak_368	Promoter	2	103806	uc007isd.2	0	ENSMUSG00000050567	Maml1	uc007isd.2;uc007ise.2;uc007isf.2;uc007isg.2;uc007ish.2	12330	32708	12330	Canx
chr11	50387258	50387922	665	MACS_peak_369	Downstream (1-2kb)	1	59013	uc007ism.1	3578	ENSMUSG00000007850	Hnrnph1	uc007isn.1;uc007isj.1;uc007isk.1;uc007isl.1;uc007ism.1	216724	43189	216724	Rufy1
chr11	50387258	50387922	665	MACS_peak_369	Downstream (1-2kb)	1	59013	uc007ism.1	3578	ENSMUSG00000007850	Hnrnph1	uc007isn.1;uc007isj.1;uc007isk.1;uc007isl.1;uc007ism.1	59013	10164	59013	Hnrnph1
chr11	50387258	50387922	665	MACS_peak_369	Downstream (1-2kb)	1	59013	uc007ism.1	3578	ENSMUSG00000007850	Hnrnph1	uc007isn.1;uc007isj.1;uc007isk.1;uc007isl.1;uc007ism.1	59013	9539	59013	Hnrnph1
chr11	50387258	50387922	665	MACS_peak_369	Downstream (1-2kb)	1	59013	uc007ism.1	3578	ENSMUSG00000007850	Hnrnph1	uc007isn.1;uc007isj.1;uc007isk.1;uc007isl.1;uc007ism.1	59013	9539	59013	Hnrnph1
chr11	50387258	50387922	665	MACS_peak_369	Downstream (1-2kb)	1	59013	uc007ism.1	3578	ENSMUSG00000007850	Hnrnph1	uc007isn.1;uc007isj.1;uc007isk.1;uc007isl.1;uc007ism.1	59013	3578	59013	Hnrnph1
chr11	51594599	51596708	2110	MACS_peak_370	Intron (uc007itx.1/72947, intron 8 of 12)	1	72947	uc007itx.1	9842	ENSMUSG00000020359	Phykpl	uc007itz.1;uc007iua.1;uc007iub.1;uc007itw.1;uc007itx.1;uc007ity.1	15384	0	15384	Hnrnpab
chr11	51594599	51596708	2110	MACS_peak_370	Intron (uc007itx.1/72947, intron 8 of 12)	1	72947	uc007itx.1	9842	ENSMUSG00000020359	Phykpl	uc007itz.1;uc007iua.1;uc007iub.1;uc007itw.1;uc007itx.1;uc007ity.1	15384	0	15384	Hnrnpab
chr11	51594599	51596708	2110	MACS_peak_370	Intron (uc007itx.1/72947, intron 8 of 12)	1	72947	uc007itx.1	9842	ENSMUSG00000020359	Phykpl	uc007itz.1;uc007iua.1;uc007iub.1;uc007itw.1;uc007itx.1;uc007ity.1	15384	10173	15384	Hnrnpab
chr11	51594599	51596708	2110	MACS_peak_370	Intron (uc007itx.1/72947, intron 8 of 12)	1	72947	uc007itx.1	9842	ENSMUSG00000020359	Phykpl	uc007itz.1;uc007iua.1;uc007iub.1;uc007itw.1;uc007itx.1;uc007ity.1	72947	9842	72947	Phykpl
chr11	51594599	51596708	2110	MACS_peak_370	Intron (uc007itx.1/72947, intron 8 of 12)	1	72947	uc007itx.1	9842	ENSMUSG00000020359	Phykpl	uc007itz.1;uc007iua.1;uc007iub.1;uc007itw.1;uc007itx.1;uc007ity.1	72947	0	72947	Phykpl
chr11	51594599	51596708	2110	MACS_peak_370	Intron (uc007itx.1/72947, intron 8 of 12)	1	72947	uc007itx.1	9842	ENSMUSG00000020359	Phykpl	uc007itz.1;uc007iua.1;uc007iub.1;uc007itw.1;uc007itx.1;uc007ity.1	72947	0	72947	Phykpl
chr11	51598896	51599230	335	MACS_peak_371	Intron (uc007itx.1/72947, intron 10 of 12)	1	72947	uc007itx.1	14139	ENSMUSG00000020359	Phykpl	uc007itz.1;uc007iua.1;uc007iub.1;uc007itx.1;uc007ity.1	15384	0	15384	Hnrnpab
chr11	51598896	51599230	335	MACS_peak_371	Intron (uc007itx.1/72947, intron 10 of 12)	1	72947	uc007itx.1	14139	ENSMUSG00000020359	Phykpl	uc007itz.1;uc007iua.1;uc007iub.1;uc007itx.1;uc007ity.1	15384	0	15384	Hnrnpab
chr11	51598896	51599230	335	MACS_peak_371	Intron (uc007itx.1/72947, intron 10 of 12)	1	72947	uc007itx.1	14139	ENSMUSG00000020359	Phykpl	uc007itz.1;uc007iua.1;uc007iub.1;uc007itx.1;uc007ity.1	15384	7651	15384	Hnrnpab
chr11	51598896	51599230	335	MACS_peak_371	Intron (uc007itx.1/72947, intron 10 of 12)	1	72947	uc007itx.1	14139	ENSMUSG00000020359	Phykpl	uc007itz.1;uc007iua.1;uc007iub.1;uc007itx.1;uc007ity.1	72947	0	72947	Phykpl
chr11	51598896	51599230	335	MACS_peak_371	Intron (uc007itx.1/72947, intron 10 of 12)	1	72947	uc007itx.1	14139	ENSMUSG00000020359	Phykpl	uc007itz.1;uc007iua.1;uc007iub.1;uc007itx.1;uc007ity.1	72947	0	72947	Phykpl
chr11	51600479	51600788	310	MACS_peak_372	3_ UTR	2	15384	uc007itz.1	6093	ENSMUSG00000020358	Hnrnpab	uc007itz.1;uc007iua.1;uc007iub.1;uc007itx.1;uc007ity.1	15384	0	15384	Hnrnpab
chr11	51600479	51600788	310	MACS_peak_372	3_ UTR	2	15384	uc007itz.1	6093	ENSMUSG00000020358	Hnrnpab	uc007itz.1;uc007iua.1;uc007iub.1;uc007itx.1;uc007ity.1	15384	0	15384	Hnrnpab
chr11	51600479	51600788	310	MACS_peak_372	3_ UTR	2	15384	uc007itz.1	6093	ENSMUSG00000020358	Hnrnpab	uc007itz.1;uc007iua.1;uc007iub.1;uc007itx.1;uc007ity.1	15384	6093	15384	Hnrnpab
chr11	51600479	51600788	310	MACS_peak_372	3_ UTR	2	15384	uc007itz.1	6093	ENSMUSG00000020358	Hnrnpab	uc007itz.1;uc007iua.1;uc007iub.1;uc007itx.1;uc007ity.1	72947	0	72947	Phykpl
chr11	51600479	51600788	310	MACS_peak_372	3_ UTR	2	15384	uc007itz.1	6093	ENSMUSG00000020358	Hnrnpab	uc007itz.1;uc007iua.1;uc007iub.1;uc007itx.1;uc007ity.1	72947	0	72947	Phykpl
chr11	51623491	51623935	445	MACS_peak_373	3_ UTR	1	52530	uc007iuc.1	3718	ENSMUSG00000001056	Nhp2	uc007iuc.1;uc007iud.1	52530	0	52530	Nhp2
chr11	51623491	51623935	445	MACS_peak_373	3_ UTR	1	52530	uc007iuc.1	3718	ENSMUSG00000001056	Nhp2	uc007iuc.1;uc007iud.1	66089	0	66089	Rmnd5b
chr11	51625420	51625727	308	MACS_peak_374	Exon (uc007iud.1/66089, exon 7 of 10)	2	66089	uc007iud.1	10169	ENSMUSG00000001054	Rmnd5b	uc007iuc.1;uc007iud.1	52530	0	52530	Nhp2
chr11	51625420	51625727	308	MACS_peak_374	Exon (uc007iud.1/66089, exon 7 of 10)	2	66089	uc007iud.1	10169	ENSMUSG00000001054	Rmnd5b	uc007iuc.1;uc007iud.1	66089	0	66089	Rmnd5b
chr11	51641346	51641716	371	MACS_peak_375	Downstream (1-2kb)	2	66089	uc007iud.1	-5450	ENSMUSG00000001054	Rmnd5b	uc007iue.1	212706	0	212706	N4bp3
chr11	51642172	51642730	559	MACS_peak_376	Downstream (<1kb)	2	66089	uc007iud.1	-6276	ENSMUSG00000001054	Rmnd5b	uc007iue.1	212706	0	212706	N4bp3
chr11	51643039	51643344	306	MACS_peak_377	3_ UTR	2	212706	uc007iue.1	7729	ENSMUSG00000001053	N4bp3	uc007iue.1	212706	0	212706	N4bp3
chr11	51658286	51658592	307	MACS_peak_378	Distal Intergenic	2	212706	uc007iue.1	-7213	ENSMUSG00000001053	N4bp3	uc007iuf.1;uc007iug.1	97775	7332	97775	D930048N14Rik
chr11	51658286	51658592	307	MACS_peak_378	Distal Intergenic	2	212706	uc007iue.1	-7213	ENSMUSG00000001053	N4bp3	uc007iuf.1;uc007iug.1	97775	7332	97775	D930048N14Rik
chr11	51658661	51658966	306	MACS_peak_379	Distal Intergenic	2	212706	uc007iue.1	-7588	ENSMUSG00000001053	N4bp3	uc007iuf.1;uc007iug.1	97775	7707	97775	D930048N14Rik
chr11	51658661	51658966	306	MACS_peak_379	Distal Intergenic	2	212706	uc007iue.1	-7588	ENSMUSG00000001053	N4bp3	uc007iuf.1;uc007iug.1	97775	7707	97775	D930048N14Rik
chr11	51659722	51659972	251	MACS_peak_380	Distal Intergenic	2	212706	uc007iue.1	-8649	ENSMUSG00000001053	N4bp3	uc007iuf.1;uc007iug.1	97775	8768	97775	D930048N14Rik
chr11	51659722	51659972	251	MACS_peak_380	Distal Intergenic	2	212706	uc007iue.1	-8649	ENSMUSG00000001053	N4bp3	uc007iuf.1;uc007iug.1	97775	8768	97775	D930048N14Rik
chr11	52128222	52128525	304	MACS_peak_381	Distal Intergenic	1	100526467	uc011xun.1	1476	ENSMUSG00000092870	Mir3061	uc011xun.1	100526467	1476	100526467	Mir3061
chr11	52251557	52251964	408	MACS_peak_382	Downstream (<1kb)	2	21414	uc007ivi.1	5147	ENSMUSG00000000782	Tcf7	uc007ivf.2;uc007ivj.3;uc007ivk.2;uc007ivh.1;uc007ivi.1	21402	19562	21402	Skp1a
chr11	52251557	52251964	408	MACS_peak_382	Downstream (<1kb)	2	21414	uc007ivi.1	5147	ENSMUSG00000000782	Tcf7	uc007ivf.2;uc007ivj.3;uc007ivk.2;uc007ivh.1;uc007ivi.1	21414	30631	21414	Tcf7
chr11	52251557	52251964	408	MACS_peak_382	Downstream (<1kb)	2	21414	uc007ivi.1	5147	ENSMUSG00000000782	Tcf7	uc007ivf.2;uc007ivj.3;uc007ivk.2;uc007ivh.1;uc007ivi.1	21414	31050	21414	Tcf7
chr11	52251557	52251964	408	MACS_peak_382	Downstream (<1kb)	2	21414	uc007ivi.1	5147	ENSMUSG00000000782	Tcf7	uc007ivf.2;uc007ivj.3;uc007ivk.2;uc007ivh.1;uc007ivi.1	21414	30282	21414	Tcf7
chr11	52251557	52251964	408	MACS_peak_382	Downstream (<1kb)	2	21414	uc007ivi.1	5147	ENSMUSG00000000782	Tcf7	uc007ivf.2;uc007ivj.3;uc007ivk.2;uc007ivh.1;uc007ivi.1	21414	5147	21414	Tcf7
chr11	53259721	53259952	232	MACS_peak_383	3_ UTR	2	15525	uc007ivq.1	40527	ENSMUSG00000020361	Hspa4	uc007ivq.1;uc007ivr.1	15525	0	15525	Hspa4
chr11	53259721	53259952	232	MACS_peak_383	3_ UTR	2	15525	uc007ivq.1	40527	ENSMUSG00000020361	Hspa4	uc007ivq.1;uc007ivr.1	15525	40527	15525	Hspa4
chr11	53422189	53422420	232	MACS_peak_384	3_ UTR	2	259301	uc007ivx.1	716	ENSMUSG00000036216	Leap2	uc007ivx.1;uc007ivu.2;uc011xuq.1;uc007ivw.1	259301	0	259301	Leap2
chr11	53422189	53422420	232	MACS_peak_384	3_ UTR	2	259301	uc007ivx.1	716	ENSMUSG00000036216	Leap2	uc007ivx.1;uc007ivu.2;uc011xuq.1;uc007ivw.1	93736	71422	93736	Aff4
chr11	53422189	53422420	232	MACS_peak_384	3_ UTR	2	259301	uc007ivx.1	716	ENSMUSG00000036216	Leap2	uc007ivx.1;uc007ivu.2;uc011xuq.1;uc007ivw.1	93736	71422	93736	Aff4
chr11	53422189	53422420	232	MACS_peak_384	3_ UTR	2	259301	uc007ivx.1	716	ENSMUSG00000036216	Leap2	uc007ivx.1;uc007ivu.2;uc011xuq.1;uc007ivw.1	93736	11495	93736	Aff4
chr11	53648526	53648832	307	MACS_peak_385	Downstream (<1kb)	2	16163	uc007iwr.2	-13824	ENSMUSG00000020383	Il13	uc007iws.1;uc007iwt.1	19360	19681	19360	Rad50
chr11	53648526	53648832	307	MACS_peak_385	Downstream (<1kb)	2	16163	uc007iwr.2	-13824	ENSMUSG00000020383	Il13	uc007iws.1;uc007iwt.1	19360	58487	19360	Rad50
chr11	54699630	54700049	420	MACS_peak_386	Distal Intergenic	1	192786	uc007iye.2	5607	ENSMUSG00000037533	Rapgef6	uc007ixz.2;uc011xuv.2;uc011xuw.2;uc007iyc.1;uc007iyd.2;uc007iye.2	192786	176785	192786	Rapgef6
chr11	54699630	54700049	420	MACS_peak_386	Distal Intergenic	1	192786	uc007iye.2	5607	ENSMUSG00000037533	Rapgef6	uc007ixz.2;uc011xuv.2;uc011xuw.2;uc007iyc.1;uc007iyd.2;uc007iye.2	192786	176785	192786	Rapgef6
chr11	54699630	54700049	420	MACS_peak_386	Distal Intergenic	1	192786	uc007iye.2	5607	ENSMUSG00000037533	Rapgef6	uc007ixz.2;uc011xuv.2;uc011xuw.2;uc007iyc.1;uc007iyd.2;uc007iye.2	192786	176785	192786	Rapgef6
chr11	54699630	54700049	420	MACS_peak_386	Distal Intergenic	1	192786	uc007iye.2	5607	ENSMUSG00000037533	Rapgef6	uc007ixz.2;uc011xuv.2;uc011xuw.2;uc007iyc.1;uc007iyd.2;uc007iye.2	192786	68438	192786	Rapgef6
chr11	54699630	54700049	420	MACS_peak_386	Distal Intergenic	1	192786	uc007iye.2	5607	ENSMUSG00000037533	Rapgef6	uc007ixz.2;uc011xuv.2;uc011xuw.2;uc007iyc.1;uc007iyd.2;uc007iye.2	192786	31027	192786	Rapgef6
chr11	54699630	54700049	420	MACS_peak_386	Distal Intergenic	1	192786	uc007iye.2	5607	ENSMUSG00000037533	Rapgef6	uc007ixz.2;uc011xuv.2;uc011xuw.2;uc007iyc.1;uc007iyd.2;uc007iye.2	192786	5607	192786	Rapgef6
chr11	55501710	55502058	349	MACS_peak_387	Exon (uc007izm.1/uc007izm.1, exon 1 of 1)	1	100303747	uc011xvb.1	19004	ENSMUSG00000087342	Gm12238	uc007izl.1;uc011xva.1	27041	31958	27041	G3bp1
chr11	55501710	55502058	349	MACS_peak_387	Exon (uc007izm.1/uc007izm.1, exon 1 of 1)	1	100303747	uc011xvb.1	19004	ENSMUSG00000087342	Gm12238	uc007izl.1;uc011xva.1	27041	31958	27041	G3bp1
chr11	55502287	55502733	447	MACS_peak_388	Exon (uc007izm.1/uc007izm.1, exon 1 of 1)	1	100303747	uc011xvb.1	19581	ENSMUSG00000087342	Gm12238	uc007izl.1;uc011xva.1	27041	32535	27041	G3bp1
chr11	55502287	55502733	447	MACS_peak_388	Exon (uc007izm.1/uc007izm.1, exon 1 of 1)	1	100303747	uc011xvb.1	19581	ENSMUSG00000087342	Gm12238	uc007izl.1;uc011xva.1	27041	32535	27041	G3bp1
chr11	55505282	55505619	338	MACS_peak_389	Distal Intergenic	1	100303747	uc011xvb.1	22576	ENSMUSG00000087342	Gm12238	uc007izl.1;uc011xva.1	27041	35530	27041	G3bp1
chr11	55505282	55505619	338	MACS_peak_389	Distal Intergenic	1	100303747	uc011xvb.1	22576	ENSMUSG00000087342	Gm12238	uc007izl.1;uc011xva.1	27041	35530	27041	G3bp1
chr11	57555057	57555404	348	MACS_peak_390	Distal Intergenic	1	216760	uc007izy.1	36392	ENSMUSG00000020522	Mfap3	NA	NA	NA	NA	NA
chr11	58120335	58120567	233	MACS_peak_391	3_ UTR	2	216766	uc007jam.2	27441	ENSMUSG00000037275	Gemin5	uc007jam.2;uc007jal.2;uc007jan.2;uc007jao.2;uc011xvd.1;uc011xve.1;uc007jaj.1;uc007jak.1	216766	0	216766	Gemin5
chr11	58120335	58120567	233	MACS_peak_391	3_ UTR	2	216766	uc007jam.2	27441	ENSMUSG00000037275	Gemin5	uc007jam.2;uc007jal.2;uc007jan.2;uc007jao.2;uc011xvd.1;uc011xve.1;uc007jaj.1;uc007jak.1	216766	0	216766	Gemin5
chr11	58120335	58120567	233	MACS_peak_391	3_ UTR	2	216766	uc007jam.2	27441	ENSMUSG00000037275	Gemin5	uc007jam.2;uc007jal.2;uc007jan.2;uc007jao.2;uc011xvd.1;uc011xve.1;uc007jaj.1;uc007jak.1	216766	0	216766	Gemin5
chr11	58120335	58120567	233	MACS_peak_391	3_ UTR	2	216766	uc007jam.2	27441	ENSMUSG00000037275	Gemin5	uc007jam.2;uc007jal.2;uc007jan.2;uc007jao.2;uc011xvd.1;uc011xve.1;uc007jaj.1;uc007jak.1	216766	0	216766	Gemin5
chr11	58120335	58120567	233	MACS_peak_391	3_ UTR	2	216766	uc007jam.2	27441	ENSMUSG00000037275	Gemin5	uc007jam.2;uc007jal.2;uc007jan.2;uc007jao.2;uc011xvd.1;uc011xve.1;uc007jaj.1;uc007jak.1	216766	0	216766	Gemin5
chr11	58120335	58120567	233	MACS_peak_391	3_ UTR	2	216766	uc007jam.2	27441	ENSMUSG00000037275	Gemin5	uc007jam.2;uc007jal.2;uc007jan.2;uc007jao.2;uc011xvd.1;uc011xve.1;uc007jaj.1;uc007jak.1	216766	0	216766	Gemin5
chr11	58120335	58120567	233	MACS_peak_391	3_ UTR	2	216766	uc007jam.2	27441	ENSMUSG00000037275	Gemin5	uc007jam.2;uc007jal.2;uc007jan.2;uc007jao.2;uc011xvd.1;uc011xve.1;uc007jaj.1;uc007jak.1	69125	16182	69125	Cnot8
chr11	58120335	58120567	233	MACS_peak_391	3_ UTR	2	216766	uc007jam.2	27441	ENSMUSG00000037275	Gemin5	uc007jam.2;uc007jal.2;uc007jan.2;uc007jao.2;uc011xvd.1;uc011xve.1;uc007jaj.1;uc007jak.1	69125	16106	69125	Cnot8
chr11	58323465	58324339	875	MACS_peak_392	Intron (uc029rlu.1/319475, intron 1 of 2)	2	319475	uc029rlu.1	6000	ENSMUSG00000049755	Zfp672	uc007jaz.2;uc007jba.3;uc007jbb.3;uc007jbc.3;uc029rlt.1;uc029rlu.1	319475	-352	319475	Zfp672
chr11	58323465	58324339	875	MACS_peak_392	Intron (uc029rlu.1/319475, intron 1 of 2)	2	319475	uc029rlu.1	6000	ENSMUSG00000049755	Zfp672	uc007jaz.2;uc007jba.3;uc007jbb.3;uc007jbc.3;uc029rlt.1;uc029rlu.1	319475	-100	319475	Zfp672
chr11	58323465	58324339	875	MACS_peak_392	Intron (uc029rlu.1/319475, intron 1 of 2)	2	319475	uc029rlu.1	6000	ENSMUSG00000049755	Zfp672	uc007jaz.2;uc007jba.3;uc007jbb.3;uc007jbc.3;uc029rlt.1;uc029rlu.1	319475	-100	319475	Zfp672
chr11	58323465	58324339	875	MACS_peak_392	Intron (uc029rlu.1/319475, intron 1 of 2)	2	319475	uc029rlu.1	6000	ENSMUSG00000049755	Zfp672	uc007jaz.2;uc007jba.3;uc007jbb.3;uc007jbc.3;uc029rlt.1;uc029rlu.1	319475	-100	319475	Zfp672
chr11	58323465	58324339	875	MACS_peak_392	Intron (uc029rlu.1/319475, intron 1 of 2)	2	319475	uc029rlu.1	6000	ENSMUSG00000049755	Zfp672	uc007jaz.2;uc007jba.3;uc007jbb.3;uc007jbc.3;uc029rlt.1;uc029rlu.1	319475	-100	319475	Zfp672
chr11	58323465	58324339	875	MACS_peak_392	Intron (uc029rlu.1/319475, intron 1 of 2)	2	319475	uc029rlu.1	6000	ENSMUSG00000049755	Zfp672	uc007jaz.2;uc007jba.3;uc007jbb.3;uc007jbc.3;uc029rlt.1;uc029rlu.1	319475	0	319475	Zfp672
chr11	58930327	58930663	337	MACS_peak_393	Downstream (1-2kb)	2	108660	uc007jcq.1	8243	ENSMUSG00000020496	Rnf187	uc007jcq.1;uc007jco.1;uc007jcp.1	108660	8243	108660	Rnf187
chr11	58930327	58930663	337	MACS_peak_393	Downstream (1-2kb)	2	108660	uc007jcq.1	8243	ENSMUSG00000020496	Rnf187	uc007jcq.1;uc007jco.1;uc007jcp.1	192194	12270	192194	Btnl10
chr11	58930327	58930663	337	MACS_peak_393	Downstream (1-2kb)	2	108660	uc007jcq.1	8243	ENSMUSG00000020496	Rnf187	uc007jcq.1;uc007jco.1;uc007jcp.1	192194	12270	192194	Btnl10
chr11	58931239	58931563	325	MACS_peak_394	Downstream (<1kb)	2	108660	uc007jcq.1	7343	ENSMUSG00000020496	Rnf187	uc007jcq.1;uc007jco.1;uc007jcp.1	108660	7343	108660	Rnf187
chr11	58931239	58931563	325	MACS_peak_394	Downstream (<1kb)	2	108660	uc007jcq.1	7343	ENSMUSG00000020496	Rnf187	uc007jcq.1;uc007jco.1;uc007jcp.1	192194	13182	192194	Btnl10
chr11	58931239	58931563	325	MACS_peak_394	Downstream (<1kb)	2	108660	uc007jcq.1	7343	ENSMUSG00000020496	Rnf187	uc007jcq.1;uc007jco.1;uc007jcp.1	192194	13182	192194	Btnl10
chr11	58991081	58991647	567	MACS_peak_395	3_ UTR	1	94091	uc007jcy.2	12988	ENSMUSG00000020455	Trim11	uc029rlw.1;uc007jcy.2;uc007jcz.2;uc007jda.2;uc011xvj.2	380698	144728	380698	Obscn
chr11	58991081	58991647	567	MACS_peak_395	3_ UTR	1	94091	uc007jcy.2	12988	ENSMUSG00000020455	Trim11	uc029rlw.1;uc007jcy.2;uc007jcz.2;uc007jda.2;uc011xvj.2	94091	0	94091	Trim11
chr11	58991081	58991647	567	MACS_peak_395	3_ UTR	1	94091	uc007jcy.2	12988	ENSMUSG00000020455	Trim11	uc029rlw.1;uc007jcy.2;uc007jcz.2;uc007jda.2;uc011xvj.2	94091	0	94091	Trim11
chr11	58991081	58991647	567	MACS_peak_395	3_ UTR	1	94091	uc007jcy.2	12988	ENSMUSG00000020455	Trim11	uc029rlw.1;uc007jcy.2;uc007jcz.2;uc007jda.2;uc011xvj.2	94091	0	94091	Trim11
chr11	58991081	58991647	567	MACS_peak_395	3_ UTR	1	94091	uc007jcy.2	12988	ENSMUSG00000020455	Trim11	uc029rlw.1;uc007jcy.2;uc007jcz.2;uc007jda.2;uc011xvj.2	94091	0	94091	Trim11
chr11	59458438	59458846	409	MACS_peak_396	3_ UTR	1	194952	uc007jdu.2	8393	ENSMUSG00000036819	Jmjd4	uc007jdu.2;uc007jdv.2;uc007jdw.2;uc007jdx.2;uc007jdy.1	194952	0	194952	Jmjd4
chr11	59458438	59458846	409	MACS_peak_396	3_ UTR	1	194952	uc007jdu.2	8393	ENSMUSG00000036819	Jmjd4	uc007jdu.2;uc007jdv.2;uc007jdw.2;uc007jdx.2;uc007jdy.1	194952	0	194952	Jmjd4
chr11	59458438	59458846	409	MACS_peak_396	3_ UTR	1	194952	uc007jdu.2	8393	ENSMUSG00000036819	Jmjd4	uc007jdu.2;uc007jdv.2;uc007jdw.2;uc007jdx.2;uc007jdy.1	194952	0	194952	Jmjd4
chr11	59458438	59458846	409	MACS_peak_396	3_ UTR	1	194952	uc007jdu.2	8393	ENSMUSG00000036819	Jmjd4	uc007jdu.2;uc007jdv.2;uc007jdw.2;uc007jdx.2;uc007jdy.1	194952	0	194952	Jmjd4
chr11	59458438	59458846	409	MACS_peak_396	3_ UTR	1	194952	uc007jdu.2	8393	ENSMUSG00000036819	Jmjd4	uc007jdu.2;uc007jdv.2;uc007jdw.2;uc007jdx.2;uc007jdy.1	237775	13628	237775	Zfp867
chr11	59459475	59459774	300	MACS_peak_397	Downstream (1-2kb)	1	194952	uc007jdx.2	8809	ENSMUSG00000036819	Jmjd4	uc007jdu.2;uc007jdv.2;uc007jdw.2;uc007jdx.2;uc007jdy.1	194952	0	194952	Jmjd4
chr11	59459475	59459774	300	MACS_peak_397	Downstream (1-2kb)	1	194952	uc007jdx.2	8809	ENSMUSG00000036819	Jmjd4	uc007jdu.2;uc007jdv.2;uc007jdw.2;uc007jdx.2;uc007jdy.1	194952	0	194952	Jmjd4
chr11	59459475	59459774	300	MACS_peak_397	Downstream (1-2kb)	1	194952	uc007jdx.2	8809	ENSMUSG00000036819	Jmjd4	uc007jdu.2;uc007jdv.2;uc007jdw.2;uc007jdx.2;uc007jdy.1	194952	0	194952	Jmjd4
chr11	59459475	59459774	300	MACS_peak_397	Downstream (1-2kb)	1	194952	uc007jdx.2	8809	ENSMUSG00000036819	Jmjd4	uc007jdu.2;uc007jdv.2;uc007jdw.2;uc007jdx.2;uc007jdy.1	194952	0	194952	Jmjd4
chr11	59459475	59459774	300	MACS_peak_397	Downstream (1-2kb)	1	194952	uc007jdx.2	8809	ENSMUSG00000036819	Jmjd4	uc007jdu.2;uc007jdv.2;uc007jdw.2;uc007jdx.2;uc007jdy.1	237775	12700	237775	Zfp867
chr11	59485439	59485702	264	MACS_peak_398	3_ UTR	2	268417	uc007jea.2	20938	ENSMUSG00000020472	Zkscan17	uc007jea.2;uc007jeb.2;uc007jec.2	268417	0	268417	Zkscan17
chr11	59485439	59485702	264	MACS_peak_398	3_ UTR	2	268417	uc007jea.2	20938	ENSMUSG00000020472	Zkscan17	uc007jea.2;uc007jeb.2;uc007jec.2	268417	0	268417	Zkscan17
chr11	59485439	59485702	264	MACS_peak_398	3_ UTR	2	268417	uc007jea.2	20938	ENSMUSG00000020472	Zkscan17	uc007jea.2;uc007jeb.2;uc007jec.2	268417	0	268417	Zkscan17
chr11	60198949	60199306	358	MACS_peak_399	3_ UTR	1	19377	uc007jfk.1	93936	ENSMUSG00000062115	Rai1	uc033fvx.1;uc033fvy.1;uc007jfk.1;uc011xvq.1;uc007jfm.1;uc007jfn.2;uc007jfo.2	102465555	1311	102465555	Mir6921
chr11	60198949	60199306	358	MACS_peak_399	3_ UTR	1	19377	uc007jfk.1	93936	ENSMUSG00000062115	Rai1	uc033fvx.1;uc033fvy.1;uc007jfk.1;uc011xvq.1;uc007jfm.1;uc007jfn.2;uc007jfo.2	102465556	3021	102465556	Mir6922
chr11	60198949	60199306	358	MACS_peak_399	3_ UTR	1	19377	uc007jfk.1	93936	ENSMUSG00000062115	Rai1	uc033fvx.1;uc033fvy.1;uc007jfk.1;uc011xvq.1;uc007jfm.1;uc007jfn.2;uc007jfo.2	19377	0	19377	Rai1
chr11	60198949	60199306	358	MACS_peak_399	3_ UTR	1	19377	uc007jfk.1	93936	ENSMUSG00000062115	Rai1	uc033fvx.1;uc033fvy.1;uc007jfk.1;uc011xvq.1;uc007jfm.1;uc007jfn.2;uc007jfo.2	19377	0	19377	Rai1
chr11	60198949	60199306	358	MACS_peak_399	3_ UTR	1	19377	uc007jfk.1	93936	ENSMUSG00000062115	Rai1	uc033fvx.1;uc033fvy.1;uc007jfk.1;uc011xvq.1;uc007jfm.1;uc007jfn.2;uc007jfo.2	19377	0	19377	Rai1
chr11	60198949	60199306	358	MACS_peak_399	3_ UTR	1	19377	uc007jfk.1	93936	ENSMUSG00000062115	Rai1	uc033fvx.1;uc033fvy.1;uc007jfk.1;uc011xvq.1;uc007jfm.1;uc007jfn.2;uc007jfo.2	20787	0	20787	Srebf1
chr11	60198949	60199306	358	MACS_peak_399	3_ UTR	1	19377	uc007jfk.1	93936	ENSMUSG00000062115	Rai1	uc033fvx.1;uc033fvy.1;uc007jfk.1;uc011xvq.1;uc007jfm.1;uc007jfn.2;uc007jfo.2	20787	0	20787	Srebf1
chr11	60785964	60786260	297	MACS_peak_400	3_ UTR	1	237782	uc007jgn.1	8439	ENSMUSG00000049323	Smcr8	uc007jgo.1;uc011xvr.1;uc007jgn.1	20425	25005	20425	Shmt1
chr11	60785964	60786260	297	MACS_peak_400	3_ UTR	1	237782	uc007jgn.1	8439	ENSMUSG00000049323	Smcr8	uc007jgo.1;uc011xvr.1;uc007jgn.1	237782	8439	237782	Smcr8
chr11	60785964	60786260	297	MACS_peak_400	3_ UTR	1	237782	uc007jgn.1	8439	ENSMUSG00000049323	Smcr8	uc007jgo.1;uc011xvr.1;uc007jgn.1	237782	0	237782	Smcr8
chr11	62316796	62317461	666	MACS_peak_401	3_ UTR	2	20185	uc007jit.2	32032	ENSMUSG00000018501	Ncor1	uc007jit.2;uc007jiu.2;uc007jiv.2;uc007jiw.2;uc007jix.2;uc007jir.2;uc007jis.2	20185	0	20185	Ncor1
chr11	62316796	62317461	666	MACS_peak_401	3_ UTR	2	20185	uc007jit.2	32032	ENSMUSG00000018501	Ncor1	uc007jit.2;uc007jiu.2;uc007jiv.2;uc007jiw.2;uc007jix.2;uc007jir.2;uc007jis.2	20185	0	20185	Ncor1
chr11	62316796	62317461	666	MACS_peak_401	3_ UTR	2	20185	uc007jit.2	32032	ENSMUSG00000018501	Ncor1	uc007jit.2;uc007jiu.2;uc007jiv.2;uc007jiw.2;uc007jix.2;uc007jir.2;uc007jis.2	20185	0	20185	Ncor1
chr11	62316796	62317461	666	MACS_peak_401	3_ UTR	2	20185	uc007jit.2	32032	ENSMUSG00000018501	Ncor1	uc007jit.2;uc007jiu.2;uc007jiv.2;uc007jiw.2;uc007jix.2;uc007jir.2;uc007jis.2	20185	0	20185	Ncor1
chr11	62316796	62317461	666	MACS_peak_401	3_ UTR	2	20185	uc007jit.2	32032	ENSMUSG00000018501	Ncor1	uc007jit.2;uc007jiu.2;uc007jiv.2;uc007jiw.2;uc007jix.2;uc007jir.2;uc007jis.2	20185	0	20185	Ncor1
chr11	62316796	62317461	666	MACS_peak_401	3_ UTR	2	20185	uc007jit.2	32032	ENSMUSG00000018501	Ncor1	uc007jit.2;uc007jiu.2;uc007jiv.2;uc007jiw.2;uc007jix.2;uc007jir.2;uc007jis.2	72795	35323	72795	Ttc19
chr11	62316796	62317461	666	MACS_peak_401	3_ UTR	2	20185	uc007jit.2	32032	ENSMUSG00000018501	Ncor1	uc007jit.2;uc007jiu.2;uc007jiv.2;uc007jiw.2;uc007jix.2;uc007jir.2;uc007jis.2	72795	35323	72795	Ttc19
chr11	62514004	62514285	282	MACS_peak_402	Distal Intergenic	2	73139	uc007jjf.2	24976	ENSMUSG00000018509	Cenpv	uc007jje.1;uc011xvz.1	327942	55544	327942	Pigl
chr11	62514004	62514285	282	MACS_peak_402	Distal Intergenic	2	73139	uc007jjf.2	24976	ENSMUSG00000018509	Cenpv	uc007jje.1;uc011xvz.1	327942	55544	327942	Pigl
chr11	62516627	62516880	254	MACS_peak_403	Distal Intergenic	2	73139	uc007jjf.2	22381	ENSMUSG00000018509	Cenpv	uc007jje.1;uc011xvz.1	327942	58167	327942	Pigl
chr11	62516627	62516880	254	MACS_peak_403	Distal Intergenic	2	73139	uc007jjf.2	22381	ENSMUSG00000018509	Cenpv	uc007jje.1;uc011xvz.1	327942	58167	327942	Pigl
chr11	62553920	62554362	443	MACS_peak_404	Distal Intergenic	1	22187	uc057ayo.1	2189	ENSMUSG00000019505	Ubb	uc029rmc.2;uc029rmd.2;uc007jjg.2;uc057ayo.1	22187	2749	22187	Ubb
chr11	62553920	62554362	443	MACS_peak_404	Distal Intergenic	1	22187	uc057ayo.1	2189	ENSMUSG00000019505	Ubb	uc029rmc.2;uc029rmd.2;uc007jjg.2;uc057ayo.1	22187	2749	22187	Ubb
chr11	62553920	62554362	443	MACS_peak_404	Distal Intergenic	1	22187	uc057ayo.1	2189	ENSMUSG00000019505	Ubb	uc029rmc.2;uc029rmd.2;uc007jjg.2;uc057ayo.1	22187	2749	22187	Ubb
chr11	62553920	62554362	443	MACS_peak_404	Distal Intergenic	1	22187	uc057ayo.1	2189	ENSMUSG00000019505	Ubb	uc029rmc.2;uc029rmd.2;uc007jjg.2;uc057ayo.1	22187	2189	22187	Ubb
chr11	62554391	62555014	624	MACS_peak_405	Distal Intergenic	1	22187	uc057ayo.1	2660	ENSMUSG00000019505	Ubb	uc029rmc.2;uc029rmd.2;uc007jjg.2;uc057ayo.1	22187	3220	22187	Ubb
chr11	62554391	62555014	624	MACS_peak_405	Distal Intergenic	1	22187	uc057ayo.1	2660	ENSMUSG00000019505	Ubb	uc029rmc.2;uc029rmd.2;uc007jjg.2;uc057ayo.1	22187	3220	22187	Ubb
chr11	62554391	62555014	624	MACS_peak_405	Distal Intergenic	1	22187	uc057ayo.1	2660	ENSMUSG00000019505	Ubb	uc029rmc.2;uc029rmd.2;uc007jjg.2;uc057ayo.1	22187	3220	22187	Ubb
chr11	62554391	62555014	624	MACS_peak_405	Distal Intergenic	1	22187	uc057ayo.1	2660	ENSMUSG00000019505	Ubb	uc029rmc.2;uc029rmd.2;uc007jjg.2;uc057ayo.1	22187	2660	22187	Ubb
chr11	62555114	62555537	424	MACS_peak_406	Distal Intergenic	1	22187	uc057ayo.1	3383	ENSMUSG00000019505	Ubb	uc029rmc.2;uc029rmd.2;uc007jjg.2;uc057ayo.1	22187	3943	22187	Ubb
chr11	62555114	62555537	424	MACS_peak_406	Distal Intergenic	1	22187	uc057ayo.1	3383	ENSMUSG00000019505	Ubb	uc029rmc.2;uc029rmd.2;uc007jjg.2;uc057ayo.1	22187	3943	22187	Ubb
chr11	62555114	62555537	424	MACS_peak_406	Distal Intergenic	1	22187	uc057ayo.1	3383	ENSMUSG00000019505	Ubb	uc029rmc.2;uc029rmd.2;uc007jjg.2;uc057ayo.1	22187	3943	22187	Ubb
chr11	62555114	62555537	424	MACS_peak_406	Distal Intergenic	1	22187	uc057ayo.1	3383	ENSMUSG00000019505	Ubb	uc029rmc.2;uc029rmd.2;uc007jjg.2;uc057ayo.1	22187	3383	22187	Ubb
chr11	62556139	62556479	341	MACS_peak_407	Distal Intergenic	1	22187	uc057ayo.1	4408	ENSMUSG00000019505	Ubb	uc029rmc.2;uc029rmd.2;uc007jjg.2;uc057ayo.1	22187	4968	22187	Ubb
chr11	62556139	62556479	341	MACS_peak_407	Distal Intergenic	1	22187	uc057ayo.1	4408	ENSMUSG00000019505	Ubb	uc029rmc.2;uc029rmd.2;uc007jjg.2;uc057ayo.1	22187	4968	22187	Ubb
chr11	62556139	62556479	341	MACS_peak_407	Distal Intergenic	1	22187	uc057ayo.1	4408	ENSMUSG00000019505	Ubb	uc029rmc.2;uc029rmd.2;uc007jjg.2;uc057ayo.1	22187	4968	22187	Ubb
chr11	62556139	62556479	341	MACS_peak_407	Distal Intergenic	1	22187	uc057ayo.1	4408	ENSMUSG00000019505	Ubb	uc029rmc.2;uc029rmd.2;uc007jjg.2;uc057ayo.1	22187	4408	22187	Ubb
chr11	62605074	62605961	888	MACS_peak_408	3_ UTR	2	192976	uc007jjm.1	14601	ENSMUSG00000046417	Lrrc75a	uc011xwc.1;uc011xwe.1;uc011xwd.1;uc007jjm.1;uc007jjn.1;uc007jjo.1;uc007jjh.1;uc011xwa.1;uc007jjk.1;uc007jjl.1	100217426	1988	100217426	Snord49b
chr11	62605074	62605961	888	MACS_peak_408	3_ UTR	2	192976	uc007jjm.1	14601	ENSMUSG00000046417	Lrrc75a	uc011xwc.1;uc011xwe.1;uc011xwd.1;uc007jjm.1;uc007jjn.1;uc007jjo.1;uc007jjh.1;uc011xwa.1;uc007jjk.1;uc007jjl.1	100217444	544	100217444	Snord65
chr11	62605074	62605961	888	MACS_peak_408	3_ UTR	2	192976	uc007jjm.1	14601	ENSMUSG00000046417	Lrrc75a	uc011xwc.1;uc011xwe.1;uc011xwd.1;uc007jjm.1;uc007jjn.1;uc007jjo.1;uc007jjh.1;uc011xwa.1;uc007jjk.1;uc007jjl.1	100217455	1614	100217455	Snord49a
chr11	62605074	62605961	888	MACS_peak_408	3_ UTR	2	192976	uc007jjm.1	14601	ENSMUSG00000046417	Lrrc75a	uc011xwc.1;uc011xwe.1;uc011xwd.1;uc007jjm.1;uc007jjn.1;uc007jjo.1;uc007jjh.1;uc011xwa.1;uc007jjk.1;uc007jjl.1	192976	0	192976	Lrrc75a
chr11	62605074	62605961	888	MACS_peak_408	3_ UTR	2	192976	uc007jjm.1	14601	ENSMUSG00000046417	Lrrc75a	uc011xwc.1;uc011xwe.1;uc011xwd.1;uc007jjm.1;uc007jjn.1;uc007jjo.1;uc007jjh.1;uc011xwa.1;uc007jjk.1;uc007jjl.1	192976	0	192976	Lrrc75a
chr11	62605074	62605961	888	MACS_peak_408	3_ UTR	2	192976	uc007jjm.1	14601	ENSMUSG00000046417	Lrrc75a	uc011xwc.1;uc011xwe.1;uc011xwd.1;uc007jjm.1;uc007jjn.1;uc007jjo.1;uc007jjh.1;uc011xwa.1;uc007jjk.1;uc007jjl.1	192976	0	192976	Lrrc75a
chr11	62605074	62605961	888	MACS_peak_408	3_ UTR	2	192976	uc007jjm.1	14601	ENSMUSG00000046417	Lrrc75a	uc011xwc.1;uc011xwe.1;uc011xwd.1;uc007jjm.1;uc007jjn.1;uc007jjo.1;uc007jjh.1;uc011xwa.1;uc007jjk.1;uc007jjl.1	22368	30588	22368	Trpv2
chr11	62605074	62605961	888	MACS_peak_408	3_ UTR	2	192976	uc007jjm.1	14601	ENSMUSG00000046417	Lrrc75a	uc011xwc.1;uc011xwe.1;uc011xwd.1;uc007jjm.1;uc007jjn.1;uc007jjo.1;uc007jjh.1;uc011xwa.1;uc007jjk.1;uc007jjl.1	22368	30588	22368	Trpv2
chr11	62605074	62605961	888	MACS_peak_408	3_ UTR	2	192976	uc007jjm.1	14601	ENSMUSG00000046417	Lrrc75a	uc011xwc.1;uc011xwe.1;uc011xwd.1;uc007jjm.1;uc007jjn.1;uc007jjo.1;uc007jjh.1;uc011xwa.1;uc007jjk.1;uc007jjl.1	69221	2197	69221	2410006H16Rik
chr11	62605074	62605961	888	MACS_peak_408	3_ UTR	2	192976	uc007jjm.1	14601	ENSMUSG00000046417	Lrrc75a	uc011xwc.1;uc011xwe.1;uc011xwd.1;uc007jjm.1;uc007jjn.1;uc007jjo.1;uc007jjh.1;uc011xwa.1;uc007jjk.1;uc007jjl.1	69221	2197	69221	2410006H16Rik
chr11	62606302	62607135	834	MACS_peak_409	Exon (uc007jjp.1/uc007jjp.1, exon 2 of 2)	2	192976	uc007jjm.1	13427	ENSMUSG00000046417	Lrrc75a	uc011xwc.1;uc011xwe.1;uc011xwd.1;uc007jjm.1;uc007jjn.1;uc007jjo.1;uc007jjk.1;uc007jjl.1	100217426	3216	100217426	Snord49b
chr11	62606302	62607135	834	MACS_peak_409	Exon (uc007jjp.1/uc007jjp.1, exon 2 of 2)	2	192976	uc007jjm.1	13427	ENSMUSG00000046417	Lrrc75a	uc011xwc.1;uc011xwe.1;uc011xwd.1;uc007jjm.1;uc007jjn.1;uc007jjo.1;uc007jjk.1;uc007jjl.1	100217444	1772	100217444	Snord65
chr11	62606302	62607135	834	MACS_peak_409	Exon (uc007jjp.1/uc007jjp.1, exon 2 of 2)	2	192976	uc007jjm.1	13427	ENSMUSG00000046417	Lrrc75a	uc011xwc.1;uc011xwe.1;uc011xwd.1;uc007jjm.1;uc007jjn.1;uc007jjo.1;uc007jjk.1;uc007jjl.1	100217455	2842	100217455	Snord49a
chr11	62606302	62607135	834	MACS_peak_409	Exon (uc007jjp.1/uc007jjp.1, exon 2 of 2)	2	192976	uc007jjm.1	13427	ENSMUSG00000046417	Lrrc75a	uc011xwc.1;uc011xwe.1;uc011xwd.1;uc007jjm.1;uc007jjn.1;uc007jjo.1;uc007jjk.1;uc007jjl.1	192976	0	192976	Lrrc75a
chr11	62606302	62607135	834	MACS_peak_409	Exon (uc007jjp.1/uc007jjp.1, exon 2 of 2)	2	192976	uc007jjm.1	13427	ENSMUSG00000046417	Lrrc75a	uc011xwc.1;uc011xwe.1;uc011xwd.1;uc007jjm.1;uc007jjn.1;uc007jjo.1;uc007jjk.1;uc007jjl.1	192976	0	192976	Lrrc75a
chr11	62606302	62607135	834	MACS_peak_409	Exon (uc007jjp.1/uc007jjp.1, exon 2 of 2)	2	192976	uc007jjm.1	13427	ENSMUSG00000046417	Lrrc75a	uc011xwc.1;uc011xwe.1;uc011xwd.1;uc007jjm.1;uc007jjn.1;uc007jjo.1;uc007jjk.1;uc007jjl.1	192976	0	192976	Lrrc75a
chr11	62606302	62607135	834	MACS_peak_409	Exon (uc007jjp.1/uc007jjp.1, exon 2 of 2)	2	192976	uc007jjm.1	13427	ENSMUSG00000046417	Lrrc75a	uc011xwc.1;uc011xwe.1;uc011xwd.1;uc007jjm.1;uc007jjn.1;uc007jjo.1;uc007jjk.1;uc007jjl.1	69221	3425	69221	2410006H16Rik
chr11	62606302	62607135	834	MACS_peak_409	Exon (uc007jjp.1/uc007jjp.1, exon 2 of 2)	2	192976	uc007jjm.1	13427	ENSMUSG00000046417	Lrrc75a	uc011xwc.1;uc011xwe.1;uc011xwd.1;uc007jjm.1;uc007jjn.1;uc007jjo.1;uc007jjk.1;uc007jjl.1	69221	3425	69221	2410006H16Rik
chr11	62607598	62607989	392	MACS_peak_410	Intron (uc007jjm.1/192976, intron 1 of 1)	2	192976	uc007jjm.1	12573	ENSMUSG00000046417	Lrrc75a	uc011xwc.1;uc011xwe.1;uc011xwd.1;uc007jjm.1;uc007jjn.1;uc007jjo.1;uc007jjk.1;uc007jjl.1	100217426	4512	100217426	Snord49b
chr11	62607598	62607989	392	MACS_peak_410	Intron (uc007jjm.1/192976, intron 1 of 1)	2	192976	uc007jjm.1	12573	ENSMUSG00000046417	Lrrc75a	uc011xwc.1;uc011xwe.1;uc011xwd.1;uc007jjm.1;uc007jjn.1;uc007jjo.1;uc007jjk.1;uc007jjl.1	100217444	3068	100217444	Snord65
chr11	62607598	62607989	392	MACS_peak_410	Intron (uc007jjm.1/192976, intron 1 of 1)	2	192976	uc007jjm.1	12573	ENSMUSG00000046417	Lrrc75a	uc011xwc.1;uc011xwe.1;uc011xwd.1;uc007jjm.1;uc007jjn.1;uc007jjo.1;uc007jjk.1;uc007jjl.1	100217455	4138	100217455	Snord49a
chr11	62607598	62607989	392	MACS_peak_410	Intron (uc007jjm.1/192976, intron 1 of 1)	2	192976	uc007jjm.1	12573	ENSMUSG00000046417	Lrrc75a	uc011xwc.1;uc011xwe.1;uc011xwd.1;uc007jjm.1;uc007jjn.1;uc007jjo.1;uc007jjk.1;uc007jjl.1	192976	0	192976	Lrrc75a
chr11	62607598	62607989	392	MACS_peak_410	Intron (uc007jjm.1/192976, intron 1 of 1)	2	192976	uc007jjm.1	12573	ENSMUSG00000046417	Lrrc75a	uc011xwc.1;uc011xwe.1;uc011xwd.1;uc007jjm.1;uc007jjn.1;uc007jjo.1;uc007jjk.1;uc007jjl.1	192976	0	192976	Lrrc75a
chr11	62607598	62607989	392	MACS_peak_410	Intron (uc007jjm.1/192976, intron 1 of 1)	2	192976	uc007jjm.1	12573	ENSMUSG00000046417	Lrrc75a	uc011xwc.1;uc011xwe.1;uc011xwd.1;uc007jjm.1;uc007jjn.1;uc007jjo.1;uc007jjk.1;uc007jjl.1	192976	0	192976	Lrrc75a
chr11	62607598	62607989	392	MACS_peak_410	Intron (uc007jjm.1/192976, intron 1 of 1)	2	192976	uc007jjm.1	12573	ENSMUSG00000046417	Lrrc75a	uc011xwc.1;uc011xwe.1;uc011xwd.1;uc007jjm.1;uc007jjn.1;uc007jjo.1;uc007jjk.1;uc007jjl.1	69221	4721	69221	2410006H16Rik
chr11	62607598	62607989	392	MACS_peak_410	Intron (uc007jjm.1/192976, intron 1 of 1)	2	192976	uc007jjm.1	12573	ENSMUSG00000046417	Lrrc75a	uc011xwc.1;uc011xwe.1;uc011xwd.1;uc007jjm.1;uc007jjn.1;uc007jjo.1;uc007jjk.1;uc007jjl.1	69221	4721	69221	2410006H16Rik
chr11	67065464	67065917	454	MACS_peak_411	3_ UTR	1	52892	uc007jlu.1	12794	ENSMUSG00000069844	Sco1	uc007jlu.1;uc007jlv.1	52892	0	52892	Sco1
chr11	67065464	67065917	454	MACS_peak_411	3_ UTR	1	52892	uc007jlu.1	12794	ENSMUSG00000069844	Sco1	uc007jlu.1;uc007jlv.1	52892	0	52892	Sco1
chr11	68904832	68906799	1968	MACS_peak_412	Distal Intergenic	1	100034726	uc007joi.1	3197	ENSMUSG00000062353	Gm15772	uc007joi.1;uc007joh.1	100034726	3197	100034726	Gm15772
chr11	68904832	68906799	1968	MACS_peak_412	Distal Intergenic	1	100034726	uc007joi.1	3197	ENSMUSG00000062353	Gm15772	uc007joi.1;uc007joh.1	19941	3266	19941	Rpl26
chr11	68906931	68907326	396	MACS_peak_413	Distal Intergenic	1	100034726	uc007joi.1	5296	ENSMUSG00000062353	Gm15772	uc007joi.1;uc007joh.1	100034726	5296	100034726	Gm15772
chr11	68906931	68907326	396	MACS_peak_413	Distal Intergenic	1	100034726	uc007joi.1	5296	ENSMUSG00000062353	Gm15772	uc007joi.1;uc007joh.1	19941	5365	19941	Rpl26
chr11	68984155	68985167	1013	MACS_peak_414	Downstream (<1kb)	2	237823	uc007jos.2	5439	ENSMUSG00000020899	Pfas	uc007jos.2;uc007jot.2;uc011xws.1	237823	0	237823	Pfas
chr11	68984155	68985167	1013	MACS_peak_414	Downstream (<1kb)	2	237823	uc007jos.2	5439	ENSMUSG00000020899	Pfas	uc007jos.2;uc007jot.2;uc011xws.1	237823	0	237823	Pfas
chr11	68984155	68985167	1013	MACS_peak_414	Downstream (<1kb)	2	237823	uc007jos.2	5439	ENSMUSG00000020899	Pfas	uc007jos.2;uc007jot.2;uc011xws.1	237823	0	237823	Pfas
chr11	68985676	68986372	697	MACS_peak_415	3_ UTR	2	237823	uc007jos.2	4234	ENSMUSG00000020899	Pfas	uc007jos.2;uc007jot.2;uc011xws.1	237823	0	237823	Pfas
chr11	68985676	68986372	697	MACS_peak_415	3_ UTR	2	237823	uc007jos.2	4234	ENSMUSG00000020899	Pfas	uc007jos.2;uc007jot.2;uc011xws.1	237823	0	237823	Pfas
chr11	68985676	68986372	697	MACS_peak_415	3_ UTR	2	237823	uc007jos.2	4234	ENSMUSG00000020899	Pfas	uc007jos.2;uc007jot.2;uc011xws.1	237823	0	237823	Pfas
chr11	69014173	69014467	295	MACS_peak_416	Distal Intergenic	1	68964	uc007jow.3	-1444	ENSMUSG00000020898	Ctc1	uc007jow.3;uc007jox.2;uc007joy.2;uc007joz.2	68964	-1444	68964	Ctc1
chr11	69014173	69014467	295	MACS_peak_416	Distal Intergenic	1	68964	uc007jow.3	-1444	ENSMUSG00000020898	Ctc1	uc007jow.3;uc007jox.2;uc007joy.2;uc007joz.2	68964	-1444	68964	Ctc1
chr11	69014173	69014467	295	MACS_peak_416	Distal Intergenic	1	68964	uc007jow.3	-1444	ENSMUSG00000020898	Ctc1	uc007jow.3;uc007jox.2;uc007joy.2;uc007joz.2	68964	-1444	68964	Ctc1
chr11	69014173	69014467	295	MACS_peak_416	Distal Intergenic	1	68964	uc007jow.3	-1444	ENSMUSG00000020898	Ctc1	uc007jow.3;uc007jox.2;uc007joy.2;uc007joz.2	68964	-1444	68964	Ctc1
chr11	69073202	69073536	335	MACS_peak_417	3_ UTR	1	66910	uc007jpc.2	2393	ENSMUSG00000020895	Tmem107	uc007jpc.2;uc007jpd.2	66910	0	66910	Tmem107
chr11	69073202	69073536	335	MACS_peak_417	3_ UTR	1	66910	uc007jpc.2	2393	ENSMUSG00000020895	Tmem107	uc007jpc.2;uc007jpd.2	66910	0	66910	Tmem107
chr11	69109741	69110141	401	MACS_peak_418	3_ UTR	1	18626	uc007jpg.2	10785	ENSMUSG00000020893	Per1	uc007jpf.1;uc007jpg.2;uc007jph.2;uc011xwu.1	18626	14487	18626	Per1
chr11	69109741	69110141	401	MACS_peak_418	3_ UTR	1	18626	uc007jpg.2	10785	ENSMUSG00000020893	Per1	uc007jpf.1;uc007jpg.2;uc007jph.2;uc011xwu.1	18626	0	18626	Per1
chr11	69109741	69110141	401	MACS_peak_418	3_ UTR	1	18626	uc007jpg.2	10785	ENSMUSG00000020893	Per1	uc007jpf.1;uc007jpg.2;uc007jph.2;uc011xwu.1	18626	0	18626	Per1
chr11	69109741	69110141	401	MACS_peak_418	3_ UTR	1	18626	uc007jpg.2	10785	ENSMUSG00000020893	Per1	uc007jpf.1;uc007jpg.2;uc007jph.2;uc011xwu.1	18626	0	18626	Per1
chr11	69110146	69110596	451	MACS_peak_419	Exon (uc033fxd.1/uc033fxd.1, exon 1 of 1)	1	18626	uc011xwu.1	9637	ENSMUSG00000020893	Per1	uc007jpf.1;uc007jpg.2;uc007jph.2;uc011xwu.1	18626	14892	18626	Per1
chr11	69110146	69110596	451	MACS_peak_419	Exon (uc033fxd.1/uc033fxd.1, exon 1 of 1)	1	18626	uc011xwu.1	9637	ENSMUSG00000020893	Per1	uc007jpf.1;uc007jpg.2;uc007jph.2;uc011xwu.1	18626	0	18626	Per1
chr11	69110146	69110596	451	MACS_peak_419	Exon (uc033fxd.1/uc033fxd.1, exon 1 of 1)	1	18626	uc011xwu.1	9637	ENSMUSG00000020893	Per1	uc007jpf.1;uc007jpg.2;uc007jph.2;uc011xwu.1	18626	0	18626	Per1
chr11	69110146	69110596	451	MACS_peak_419	Exon (uc033fxd.1/uc033fxd.1, exon 1 of 1)	1	18626	uc011xwu.1	9637	ENSMUSG00000020893	Per1	uc007jpf.1;uc007jpg.2;uc007jph.2;uc011xwu.1	18626	0	18626	Per1
chr11	69665925	69667050	1126	MACS_peak_420	Promoter	2	12514	uc007jqy.2	0	ENSMUSG00000018774	Cd68	uc011xwz.1;uc007jqy.2;uc056ylz.1;uc007jqz.2;uc007jra.2;uc007jqv.2;uc007jqw.2;uc056ylx.1;uc056yly.1	100316840	2882	100316840	Mir1934
chr11	69665925	69667050	1126	MACS_peak_420	Promoter	2	12514	uc007jqy.2	0	ENSMUSG00000018774	Cd68	uc011xwz.1;uc007jqy.2;uc056ylz.1;uc007jqz.2;uc007jra.2;uc007jqv.2;uc007jqw.2;uc056ylx.1;uc056yly.1	12514	0	12514	Cd68
chr11	69665925	69667050	1126	MACS_peak_420	Promoter	2	12514	uc007jqy.2	0	ENSMUSG00000018774	Cd68	uc011xwz.1;uc007jqy.2;uc056ylz.1;uc007jqz.2;uc007jra.2;uc007jqv.2;uc007jqw.2;uc056ylx.1;uc056yly.1	12514	0	12514	Cd68
chr11	69665925	69667050	1126	MACS_peak_420	Promoter	2	12514	uc007jqy.2	0	ENSMUSG00000018774	Cd68	uc011xwz.1;uc007jqy.2;uc056ylz.1;uc007jqz.2;uc007jra.2;uc007jqv.2;uc007jqw.2;uc056ylx.1;uc056yly.1	13681	0	13681	Eif4a1
chr11	69665925	69667050	1126	MACS_peak_420	Promoter	2	12514	uc007jqy.2	0	ENSMUSG00000018774	Cd68	uc011xwz.1;uc007jqy.2;uc056ylz.1;uc007jqz.2;uc007jra.2;uc007jqv.2;uc007jqw.2;uc056ylx.1;uc056yly.1	13681	0	13681	Eif4a1
chr11	69665925	69667050	1126	MACS_peak_420	Promoter	2	12514	uc007jqy.2	0	ENSMUSG00000018774	Cd68	uc011xwz.1;uc007jqy.2;uc056ylz.1;uc007jqz.2;uc007jra.2;uc007jqv.2;uc007jqw.2;uc056ylx.1;uc056yly.1	24070	-3276	24070	Mpdu1
chr11	69665925	69667050	1126	MACS_peak_420	Promoter	2	12514	uc007jqy.2	0	ENSMUSG00000018774	Cd68	uc011xwz.1;uc007jqy.2;uc056ylz.1;uc007jqz.2;uc007jra.2;uc007jqv.2;uc007jqw.2;uc056ylx.1;uc056yly.1	24070	-3276	24070	Mpdu1
chr11	69665925	69667050	1126	MACS_peak_420	Promoter	2	12514	uc007jqy.2	0	ENSMUSG00000018774	Cd68	uc011xwz.1;uc007jqy.2;uc056ylz.1;uc007jqz.2;uc007jra.2;uc007jqv.2;uc007jqw.2;uc056ylx.1;uc056yly.1	24070	-3276	24070	Mpdu1
chr11	69665925	69667050	1126	MACS_peak_420	Promoter	2	12514	uc007jqy.2	0	ENSMUSG00000018774	Cd68	uc011xwz.1;uc007jqy.2;uc056ylz.1;uc007jqz.2;uc007jra.2;uc007jqv.2;uc007jqw.2;uc056ylx.1;uc056yly.1	24070	-3276	24070	Mpdu1
chr11	69671008	69671307	300	MACS_peak_421	Intron (uc007jqz.2/13681, intron 1 of 10)	2	13681	uc007jqz.2	1116	ENSMUSG00000059796	Eif4a1	uc007jqy.2;uc056ylz.1;uc007jqz.2;uc007jra.2;uc007jrb.2;uc007jrc.2	12514	0	12514	Cd68
chr11	69671008	69671307	300	MACS_peak_421	Intron (uc007jqz.2/13681, intron 1 of 10)	2	13681	uc007jqz.2	1116	ENSMUSG00000059796	Eif4a1	uc007jqy.2;uc056ylz.1;uc007jqz.2;uc007jra.2;uc007jrb.2;uc007jrc.2	12514	0	12514	Cd68
chr11	69671008	69671307	300	MACS_peak_421	Intron (uc007jqz.2/13681, intron 1 of 10)	2	13681	uc007jqz.2	1116	ENSMUSG00000059796	Eif4a1	uc007jqy.2;uc056ylz.1;uc007jqz.2;uc007jra.2;uc007jrb.2;uc007jrc.2	13681	0	13681	Eif4a1
chr11	69671008	69671307	300	MACS_peak_421	Intron (uc007jqz.2/13681, intron 1 of 10)	2	13681	uc007jqz.2	1116	ENSMUSG00000059796	Eif4a1	uc007jqy.2;uc056ylz.1;uc007jqz.2;uc007jra.2;uc007jrb.2;uc007jrc.2	13681	0	13681	Eif4a1
chr11	69671008	69671307	300	MACS_peak_421	Intron (uc007jqz.2/13681, intron 1 of 10)	2	13681	uc007jqz.2	1116	ENSMUSG00000059796	Eif4a1	uc007jqy.2;uc056ylz.1;uc007jqz.2;uc007jra.2;uc007jrb.2;uc007jrc.2	80886	10663	80886	Senp3
chr11	69671008	69671307	300	MACS_peak_421	Intron (uc007jqz.2/13681, intron 1 of 10)	2	13681	uc007jqz.2	1116	ENSMUSG00000059796	Eif4a1	uc007jqy.2;uc056ylz.1;uc007jqz.2;uc007jra.2;uc007jrb.2;uc007jrc.2	80886	10777	80886	Senp3
chr11	69672252	69672699	448	MACS_peak_422	Promoter	2	13681	uc007jqz.2	0	ENSMUSG00000059796	Eif4a1	uc007jqz.2;uc007jra.2;uc007jrb.2;uc007jrc.2	13681	0	13681	Eif4a1
chr11	69672252	69672699	448	MACS_peak_422	Promoter	2	13681	uc007jqz.2	0	ENSMUSG00000059796	Eif4a1	uc007jqz.2;uc007jra.2;uc007jrb.2;uc007jrc.2	13681	0	13681	Eif4a1
chr11	69672252	69672699	448	MACS_peak_422	Promoter	2	13681	uc007jqz.2	0	ENSMUSG00000059796	Eif4a1	uc007jqz.2;uc007jra.2;uc007jrb.2;uc007jrc.2	80886	9271	80886	Senp3
chr11	69672252	69672699	448	MACS_peak_422	Promoter	2	13681	uc007jqz.2	0	ENSMUSG00000059796	Eif4a1	uc007jqz.2;uc007jra.2;uc007jrb.2;uc007jrc.2	80886	9385	80886	Senp3
chr11	69732640	69732959	320	MACS_peak_423	Downstream (1-2kb)	2	20020	uc007jrk.2	25674	ENSMUSG00000005198	Polr2a	uc007jrk.2	20020	25674	20020	Polr2a
chr11	69913544	69914064	521	MACS_peak_424	Promoter	1	56310	uc007jso.1	0	ENSMUSG00000023170	Gps2	uc011xxf.2;uc007jsn.3;uc011xxg.2;uc011xxh.2;uc007jsq.2;uc007jsr.2;uc007jss.2;uc011xxi.1;uc011xxj.1;uc007jst.2;uc007jsu.2;uc007jsv.2;uc011xxk.1;uc007jso.1;uc007jsp.1	216860	11728	216860	Neurl4
chr11	69913544	69914064	521	MACS_peak_424	Promoter	1	56310	uc007jso.1	0	ENSMUSG00000023170	Gps2	uc011xxf.2;uc007jsn.3;uc011xxg.2;uc011xxh.2;uc007jsq.2;uc007jsr.2;uc007jss.2;uc011xxi.1;uc011xxj.1;uc007jst.2;uc007jsu.2;uc007jsv.2;uc011xxk.1;uc007jso.1;uc007jsp.1	216860	0	216860	Neurl4
chr11	69913544	69914064	521	MACS_peak_424	Promoter	1	56310	uc007jso.1	0	ENSMUSG00000023170	Gps2	uc011xxf.2;uc007jsn.3;uc011xxg.2;uc011xxh.2;uc007jsq.2;uc007jsr.2;uc007jss.2;uc011xxi.1;uc011xxj.1;uc007jst.2;uc007jsu.2;uc007jsv.2;uc011xxk.1;uc007jso.1;uc007jsp.1	216860	0	216860	Neurl4
chr11	69913544	69914064	521	MACS_peak_424	Promoter	1	56310	uc007jso.1	0	ENSMUSG00000023170	Gps2	uc011xxf.2;uc007jsn.3;uc011xxg.2;uc011xxh.2;uc007jsq.2;uc007jsr.2;uc007jss.2;uc011xxi.1;uc011xxj.1;uc007jst.2;uc007jsu.2;uc007jsv.2;uc011xxk.1;uc007jso.1;uc007jsp.1	216860	0	216860	Neurl4
chr11	69913544	69914064	521	MACS_peak_424	Promoter	1	56310	uc007jso.1	0	ENSMUSG00000023170	Gps2	uc011xxf.2;uc007jsn.3;uc011xxg.2;uc011xxh.2;uc007jsq.2;uc007jsr.2;uc007jss.2;uc011xxi.1;uc011xxj.1;uc007jst.2;uc007jsu.2;uc007jsv.2;uc011xxk.1;uc007jso.1;uc007jsp.1	276770	6566	276770	Eif5a
chr11	69913544	69914064	521	MACS_peak_424	Promoter	1	56310	uc007jso.1	0	ENSMUSG00000023170	Gps2	uc011xxf.2;uc007jsn.3;uc011xxg.2;uc011xxh.2;uc007jsq.2;uc007jsr.2;uc007jss.2;uc011xxi.1;uc011xxj.1;uc007jst.2;uc007jsu.2;uc007jsv.2;uc011xxk.1;uc007jso.1;uc007jsp.1	276770	6883	276770	Eif5a
chr11	69913544	69914064	521	MACS_peak_424	Promoter	1	56310	uc007jso.1	0	ENSMUSG00000023170	Gps2	uc011xxf.2;uc007jsn.3;uc011xxg.2;uc011xxh.2;uc007jsq.2;uc007jsr.2;uc007jss.2;uc011xxi.1;uc011xxj.1;uc007jst.2;uc007jsu.2;uc007jsv.2;uc011xxk.1;uc007jso.1;uc007jsp.1	276770	6883	276770	Eif5a
chr11	69913544	69914064	521	MACS_peak_424	Promoter	1	56310	uc007jso.1	0	ENSMUSG00000023170	Gps2	uc011xxf.2;uc007jsn.3;uc011xxg.2;uc011xxh.2;uc007jsq.2;uc007jsr.2;uc007jss.2;uc011xxi.1;uc011xxj.1;uc007jst.2;uc007jsu.2;uc007jsv.2;uc011xxk.1;uc007jso.1;uc007jsp.1	276770	7021	276770	Eif5a
chr11	69913544	69914064	521	MACS_peak_424	Promoter	1	56310	uc007jso.1	0	ENSMUSG00000023170	Gps2	uc011xxf.2;uc007jsn.3;uc011xxg.2;uc011xxh.2;uc007jsq.2;uc007jsr.2;uc007jss.2;uc011xxi.1;uc011xxj.1;uc007jst.2;uc007jsu.2;uc007jsv.2;uc011xxk.1;uc007jso.1;uc007jsp.1	276770	7211	276770	Eif5a
chr11	69913544	69914064	521	MACS_peak_424	Promoter	1	56310	uc007jso.1	0	ENSMUSG00000023170	Gps2	uc011xxf.2;uc007jsn.3;uc011xxg.2;uc011xxh.2;uc007jsq.2;uc007jsr.2;uc007jss.2;uc011xxi.1;uc011xxj.1;uc007jst.2;uc007jsu.2;uc007jsv.2;uc011xxk.1;uc007jso.1;uc007jsp.1	276770	7322	276770	Eif5a
chr11	69913544	69914064	521	MACS_peak_424	Promoter	1	56310	uc007jso.1	0	ENSMUSG00000023170	Gps2	uc011xxf.2;uc007jsn.3;uc011xxg.2;uc011xxh.2;uc007jsq.2;uc007jsr.2;uc007jss.2;uc011xxi.1;uc011xxj.1;uc007jst.2;uc007jsu.2;uc007jsv.2;uc011xxk.1;uc007jso.1;uc007jsp.1	276770	7322	276770	Eif5a
chr11	69913544	69914064	521	MACS_peak_424	Promoter	1	56310	uc007jso.1	0	ENSMUSG00000023170	Gps2	uc011xxf.2;uc007jsn.3;uc011xxg.2;uc011xxh.2;uc007jsq.2;uc007jsr.2;uc007jss.2;uc011xxi.1;uc011xxj.1;uc007jst.2;uc007jsu.2;uc007jsv.2;uc011xxk.1;uc007jso.1;uc007jsp.1	276770	7322	276770	Eif5a
chr11	69913544	69914064	521	MACS_peak_424	Promoter	1	56310	uc007jso.1	0	ENSMUSG00000023170	Gps2	uc011xxf.2;uc007jsn.3;uc011xxg.2;uc011xxh.2;uc007jsq.2;uc007jsr.2;uc007jss.2;uc011xxi.1;uc011xxj.1;uc007jst.2;uc007jsu.2;uc007jsv.2;uc011xxk.1;uc007jso.1;uc007jsp.1	276770	7894	276770	Eif5a
chr11	69913544	69914064	521	MACS_peak_424	Promoter	1	56310	uc007jso.1	0	ENSMUSG00000023170	Gps2	uc011xxf.2;uc007jsn.3;uc011xxg.2;uc011xxh.2;uc007jsq.2;uc007jsr.2;uc007jss.2;uc011xxi.1;uc011xxj.1;uc007jst.2;uc007jsu.2;uc007jsv.2;uc011xxk.1;uc007jso.1;uc007jsp.1	56310	0	56310	Gps2
chr11	69913544	69914064	521	MACS_peak_424	Promoter	1	56310	uc007jso.1	0	ENSMUSG00000023170	Gps2	uc011xxf.2;uc007jsn.3;uc011xxg.2;uc011xxh.2;uc007jsq.2;uc007jsr.2;uc007jss.2;uc011xxi.1;uc011xxj.1;uc007jst.2;uc007jsu.2;uc007jsv.2;uc011xxk.1;uc007jso.1;uc007jsp.1	56310	0	56310	Gps2
chr11	69915352	69915628	277	MACS_peak_425	Exon (uc007jso.1/56310, exon 6 of 6)	1	56310	uc007jso.1	1302	ENSMUSG00000023170	Gps2	uc011xxf.2;uc007jsn.3;uc011xxg.2;uc011xxh.2;uc007jsq.2;uc007jsr.2;uc007jss.2;uc011xxi.1;uc011xxj.1;uc007jst.2;uc007jsu.2;uc007jsv.2;uc011xxk.1;uc007jso.1;uc007jsp.1	216860	13536	216860	Neurl4
chr11	69915352	69915628	277	MACS_peak_425	Exon (uc007jso.1/56310, exon 6 of 6)	1	56310	uc007jso.1	1302	ENSMUSG00000023170	Gps2	uc011xxf.2;uc007jsn.3;uc011xxg.2;uc011xxh.2;uc007jsq.2;uc007jsr.2;uc007jss.2;uc011xxi.1;uc011xxj.1;uc007jst.2;uc007jsu.2;uc007jsv.2;uc011xxk.1;uc007jso.1;uc007jsp.1	216860	0	216860	Neurl4
chr11	69915352	69915628	277	MACS_peak_425	Exon (uc007jso.1/56310, exon 6 of 6)	1	56310	uc007jso.1	1302	ENSMUSG00000023170	Gps2	uc011xxf.2;uc007jsn.3;uc011xxg.2;uc011xxh.2;uc007jsq.2;uc007jsr.2;uc007jss.2;uc011xxi.1;uc011xxj.1;uc007jst.2;uc007jsu.2;uc007jsv.2;uc011xxk.1;uc007jso.1;uc007jsp.1	216860	0	216860	Neurl4
chr11	69915352	69915628	277	MACS_peak_425	Exon (uc007jso.1/56310, exon 6 of 6)	1	56310	uc007jso.1	1302	ENSMUSG00000023170	Gps2	uc011xxf.2;uc007jsn.3;uc011xxg.2;uc011xxh.2;uc007jsq.2;uc007jsr.2;uc007jss.2;uc011xxi.1;uc011xxj.1;uc007jst.2;uc007jsu.2;uc007jsv.2;uc011xxk.1;uc007jso.1;uc007jsp.1	216860	0	216860	Neurl4
chr11	69915352	69915628	277	MACS_peak_425	Exon (uc007jso.1/56310, exon 6 of 6)	1	56310	uc007jso.1	1302	ENSMUSG00000023170	Gps2	uc011xxf.2;uc007jsn.3;uc011xxg.2;uc011xxh.2;uc007jsq.2;uc007jsr.2;uc007jss.2;uc011xxi.1;uc011xxj.1;uc007jst.2;uc007jsu.2;uc007jsv.2;uc011xxk.1;uc007jso.1;uc007jsp.1	276770	5002	276770	Eif5a
chr11	69915352	69915628	277	MACS_peak_425	Exon (uc007jso.1/56310, exon 6 of 6)	1	56310	uc007jso.1	1302	ENSMUSG00000023170	Gps2	uc011xxf.2;uc007jsn.3;uc011xxg.2;uc011xxh.2;uc007jsq.2;uc007jsr.2;uc007jss.2;uc011xxi.1;uc011xxj.1;uc007jst.2;uc007jsu.2;uc007jsv.2;uc011xxk.1;uc007jso.1;uc007jsp.1	276770	5319	276770	Eif5a
chr11	69915352	69915628	277	MACS_peak_425	Exon (uc007jso.1/56310, exon 6 of 6)	1	56310	uc007jso.1	1302	ENSMUSG00000023170	Gps2	uc011xxf.2;uc007jsn.3;uc011xxg.2;uc011xxh.2;uc007jsq.2;uc007jsr.2;uc007jss.2;uc011xxi.1;uc011xxj.1;uc007jst.2;uc007jsu.2;uc007jsv.2;uc011xxk.1;uc007jso.1;uc007jsp.1	276770	5319	276770	Eif5a
chr11	69915352	69915628	277	MACS_peak_425	Exon (uc007jso.1/56310, exon 6 of 6)	1	56310	uc007jso.1	1302	ENSMUSG00000023170	Gps2	uc011xxf.2;uc007jsn.3;uc011xxg.2;uc011xxh.2;uc007jsq.2;uc007jsr.2;uc007jss.2;uc011xxi.1;uc011xxj.1;uc007jst.2;uc007jsu.2;uc007jsv.2;uc011xxk.1;uc007jso.1;uc007jsp.1	276770	5457	276770	Eif5a
chr11	69915352	69915628	277	MACS_peak_425	Exon (uc007jso.1/56310, exon 6 of 6)	1	56310	uc007jso.1	1302	ENSMUSG00000023170	Gps2	uc011xxf.2;uc007jsn.3;uc011xxg.2;uc011xxh.2;uc007jsq.2;uc007jsr.2;uc007jss.2;uc011xxi.1;uc011xxj.1;uc007jst.2;uc007jsu.2;uc007jsv.2;uc011xxk.1;uc007jso.1;uc007jsp.1	276770	5647	276770	Eif5a
chr11	69915352	69915628	277	MACS_peak_425	Exon (uc007jso.1/56310, exon 6 of 6)	1	56310	uc007jso.1	1302	ENSMUSG00000023170	Gps2	uc011xxf.2;uc007jsn.3;uc011xxg.2;uc011xxh.2;uc007jsq.2;uc007jsr.2;uc007jss.2;uc011xxi.1;uc011xxj.1;uc007jst.2;uc007jsu.2;uc007jsv.2;uc011xxk.1;uc007jso.1;uc007jsp.1	276770	5758	276770	Eif5a
chr11	69915352	69915628	277	MACS_peak_425	Exon (uc007jso.1/56310, exon 6 of 6)	1	56310	uc007jso.1	1302	ENSMUSG00000023170	Gps2	uc011xxf.2;uc007jsn.3;uc011xxg.2;uc011xxh.2;uc007jsq.2;uc007jsr.2;uc007jss.2;uc011xxi.1;uc011xxj.1;uc007jst.2;uc007jsu.2;uc007jsv.2;uc011xxk.1;uc007jso.1;uc007jsp.1	276770	5758	276770	Eif5a
chr11	69915352	69915628	277	MACS_peak_425	Exon (uc007jso.1/56310, exon 6 of 6)	1	56310	uc007jso.1	1302	ENSMUSG00000023170	Gps2	uc011xxf.2;uc007jsn.3;uc011xxg.2;uc011xxh.2;uc007jsq.2;uc007jsr.2;uc007jss.2;uc011xxi.1;uc011xxj.1;uc007jst.2;uc007jsu.2;uc007jsv.2;uc011xxk.1;uc007jso.1;uc007jsp.1	276770	5758	276770	Eif5a
chr11	69915352	69915628	277	MACS_peak_425	Exon (uc007jso.1/56310, exon 6 of 6)	1	56310	uc007jso.1	1302	ENSMUSG00000023170	Gps2	uc011xxf.2;uc007jsn.3;uc011xxg.2;uc011xxh.2;uc007jsq.2;uc007jsr.2;uc007jss.2;uc011xxi.1;uc011xxj.1;uc007jst.2;uc007jsu.2;uc007jsv.2;uc011xxk.1;uc007jso.1;uc007jsp.1	276770	6330	276770	Eif5a
chr11	69915352	69915628	277	MACS_peak_425	Exon (uc007jso.1/56310, exon 6 of 6)	1	56310	uc007jso.1	1302	ENSMUSG00000023170	Gps2	uc011xxf.2;uc007jsn.3;uc011xxg.2;uc011xxh.2;uc007jsq.2;uc007jsr.2;uc007jss.2;uc011xxi.1;uc011xxj.1;uc007jst.2;uc007jsu.2;uc007jsv.2;uc011xxk.1;uc007jso.1;uc007jsp.1	56310	0	56310	Gps2
chr11	69915352	69915628	277	MACS_peak_425	Exon (uc007jso.1/56310, exon 6 of 6)	1	56310	uc007jso.1	1302	ENSMUSG00000023170	Gps2	uc011xxf.2;uc007jsn.3;uc011xxg.2;uc011xxh.2;uc007jsq.2;uc007jsr.2;uc007jss.2;uc011xxi.1;uc011xxj.1;uc007jst.2;uc007jsu.2;uc007jsv.2;uc011xxk.1;uc007jso.1;uc007jsp.1	56310	0	56310	Gps2
chr11	69966978	69967518	541	MACS_peak_426	Exon (uc011xxl.1/53624, exon 3 of 5)	1	53624	uc011xxl.1	2199	ENSMUSG00000018569	Cldn7	uc011xxl.1;uc007jtb.2;uc007jtc.3;uc029rmj.1;uc007jte.3	53624	0	53624	Cldn7
chr11	69966978	69967518	541	MACS_peak_426	Exon (uc011xxl.1/53624, exon 3 of 5)	1	53624	uc011xxl.1	2199	ENSMUSG00000018569	Cldn7	uc011xxl.1;uc007jtb.2;uc007jtc.3;uc029rmj.1;uc007jte.3	53624	0	53624	Cldn7
chr11	69966978	69967518	541	MACS_peak_426	Exon (uc011xxl.1/53624, exon 3 of 5)	1	53624	uc011xxl.1	2199	ENSMUSG00000018569	Cldn7	uc011xxl.1;uc007jtb.2;uc007jtc.3;uc029rmj.1;uc007jte.3	54351	12730	54351	Elp5
chr11	69966978	69967518	541	MACS_peak_426	Exon (uc011xxl.1/53624, exon 3 of 5)	1	53624	uc011xxl.1	2199	ENSMUSG00000018569	Cldn7	uc011xxl.1;uc007jtb.2;uc007jtc.3;uc029rmj.1;uc007jte.3	54351	13044	54351	Elp5
chr11	69966978	69967518	541	MACS_peak_426	Exon (uc011xxl.1/53624, exon 3 of 5)	1	53624	uc011xxl.1	2199	ENSMUSG00000018569	Cldn7	uc011xxl.1;uc007jtb.2;uc007jtc.3;uc029rmj.1;uc007jte.3	54351	13717	54351	Elp5
chr11	69990923	69991586	664	MACS_peak_427	Promoter	1	56486	uc007jtg.2	0	ENSMUSG00000018567	Gabarap	uc007jtg.2;uc007jtf.1;uc007jth.3;uc007jti.3	56486	0	56486	Gabarap
chr11	69990923	69991586	664	MACS_peak_427	Promoter	1	56486	uc007jtg.2	0	ENSMUSG00000018567	Gabarap	uc007jtg.2;uc007jtf.1;uc007jth.3;uc007jti.3	67181	9755	67181	Ctdnep1
chr11	69990923	69991586	664	MACS_peak_427	Promoter	1	56486	uc007jtg.2	0	ENSMUSG00000018567	Gabarap	uc007jtg.2;uc007jtf.1;uc007jth.3;uc007jti.3	78246	-4180	78246	Phf23
chr11	69990923	69991586	664	MACS_peak_427	Promoter	1	56486	uc007jtg.2	0	ENSMUSG00000018567	Gabarap	uc007jtg.2;uc007jtf.1;uc007jth.3;uc007jti.3	78246	-4180	78246	Phf23
chr11	70391639	70391900	262	MACS_peak_428	Downstream (<1kb)	2	75273	uc007jup.2	18131	ENSMUSG00000018921	Pelp1	uc007jup.2	75273	18131	75273	Pelp1
chr11	70643860	70644099	240	MACS_peak_429	3_ UTR	2	67863	uc007jvr.2	2940	ENSMUSG00000014606	Slc25a11	uc007jvq.1;uc011xxy.1;uc007jvr.2;uc007jvs.2;uc007jvt.2;uc007jvu.2	14723	4738	14723	Gp1ba
chr11	70643860	70644099	240	MACS_peak_429	3_ UTR	2	67863	uc007jvr.2	2940	ENSMUSG00000014606	Slc25a11	uc007jvq.1;uc011xxy.1;uc007jvr.2;uc007jvs.2;uc007jvt.2;uc007jvu.2	14723	4710	14723	Gp1ba
chr11	70643860	70644099	240	MACS_peak_429	3_ UTR	2	67863	uc007jvr.2	2940	ENSMUSG00000014606	Slc25a11	uc007jvq.1;uc011xxy.1;uc007jvr.2;uc007jvs.2;uc007jvt.2;uc007jvu.2	67863	0	67863	Slc25a11
chr11	70643860	70644099	240	MACS_peak_429	3_ UTR	2	67863	uc007jvr.2	2940	ENSMUSG00000014606	Slc25a11	uc007jvq.1;uc011xxy.1;uc007jvr.2;uc007jvs.2;uc007jvt.2;uc007jvu.2	70510	0	70510	Rnf167
chr11	70643860	70644099	240	MACS_peak_429	3_ UTR	2	67863	uc007jvr.2	2940	ENSMUSG00000014606	Slc25a11	uc007jvq.1;uc011xxy.1;uc007jvr.2;uc007jvs.2;uc007jvt.2;uc007jvu.2	70510	0	70510	Rnf167
chr11	70643860	70644099	240	MACS_peak_429	3_ UTR	2	67863	uc007jvr.2	2940	ENSMUSG00000014606	Slc25a11	uc007jvq.1;uc011xxy.1;uc007jvr.2;uc007jvs.2;uc007jvt.2;uc007jvu.2	70510	0	70510	Rnf167
chr11	70648224	70648946	723	MACS_peak_430	5_ UTR	1	70510	uc007jvs.2	937	ENSMUSG00000040746	Rnf167	uc007jvv.2;uc007jvr.2;uc007jvs.2;uc007jvt.2;uc007jvu.2	18643	0	18643	Pfn1
chr11	70648224	70648946	723	MACS_peak_430	5_ UTR	1	70510	uc007jvs.2	937	ENSMUSG00000040746	Rnf167	uc007jvv.2;uc007jvr.2;uc007jvs.2;uc007jvt.2;uc007jvu.2	67863	0	67863	Slc25a11
chr11	70648224	70648946	723	MACS_peak_430	5_ UTR	1	70510	uc007jvs.2	937	ENSMUSG00000040746	Rnf167	uc007jvv.2;uc007jvr.2;uc007jvs.2;uc007jvt.2;uc007jvu.2	70510	0	70510	Rnf167
chr11	70648224	70648946	723	MACS_peak_430	5_ UTR	1	70510	uc007jvs.2	937	ENSMUSG00000040746	Rnf167	uc007jvv.2;uc007jvr.2;uc007jvs.2;uc007jvt.2;uc007jvu.2	70510	0	70510	Rnf167
chr11	70648224	70648946	723	MACS_peak_430	5_ UTR	1	70510	uc007jvs.2	937	ENSMUSG00000040746	Rnf167	uc007jvv.2;uc007jvr.2;uc007jvs.2;uc007jvt.2;uc007jvu.2	70510	0	70510	Rnf167
chr11	70651139	70652063	925	MACS_peak_431	3_ UTR	2	18643	uc007jvv.2	2587	ENSMUSG00000018293	Pfn1	uc007jvv.2;uc007jvr.2;uc007jvs.2;uc007jvt.2;uc007jvu.2	18643	0	18643	Pfn1
chr11	70651139	70652063	925	MACS_peak_431	3_ UTR	2	18643	uc007jvv.2	2587	ENSMUSG00000018293	Pfn1	uc007jvv.2;uc007jvr.2;uc007jvs.2;uc007jvt.2;uc007jvu.2	67863	0	67863	Slc25a11
chr11	70651139	70652063	925	MACS_peak_431	3_ UTR	2	18643	uc007jvv.2	2587	ENSMUSG00000018293	Pfn1	uc007jvv.2;uc007jvr.2;uc007jvs.2;uc007jvt.2;uc007jvu.2	70510	0	70510	Rnf167
chr11	70651139	70652063	925	MACS_peak_431	3_ UTR	2	18643	uc007jvv.2	2587	ENSMUSG00000018293	Pfn1	uc007jvv.2;uc007jvr.2;uc007jvs.2;uc007jvt.2;uc007jvu.2	70510	0	70510	Rnf167
chr11	70651139	70652063	925	MACS_peak_431	3_ UTR	2	18643	uc007jvv.2	2587	ENSMUSG00000018293	Pfn1	uc007jvv.2;uc007jvr.2;uc007jvs.2;uc007jvt.2;uc007jvu.2	70510	0	70510	Rnf167
chr11	70940474	70940729	256	MACS_peak_432	3_ UTR	1	54189	uc007jwr.3	95713	ENSMUSG00000020817	Rabep1	uc007jwv.2;uc007jww.2;uc007jwx.2;uc007jwy.2;uc007jwr.3;uc007jws.3;uc007jwt.3;uc011xyb.2;uc007jwu.1	19069	29244	19069	Nup88
chr11	70940474	70940729	256	MACS_peak_432	3_ UTR	1	54189	uc007jwr.3	95713	ENSMUSG00000020817	Rabep1	uc007jwv.2;uc007jww.2;uc007jwx.2;uc007jwy.2;uc007jwr.3;uc007jws.3;uc007jwt.3;uc011xyb.2;uc007jwu.1	19069	29244	19069	Nup88
chr11	70940474	70940729	256	MACS_peak_432	3_ UTR	1	54189	uc007jwr.3	95713	ENSMUSG00000020817	Rabep1	uc007jwv.2;uc007jww.2;uc007jwx.2;uc007jwy.2;uc007jwr.3;uc007jws.3;uc007jwt.3;uc011xyb.2;uc007jwu.1	19069	29244	19069	Nup88
chr11	70940474	70940729	256	MACS_peak_432	3_ UTR	1	54189	uc007jwr.3	95713	ENSMUSG00000020817	Rabep1	uc007jwv.2;uc007jww.2;uc007jwx.2;uc007jwy.2;uc007jwr.3;uc007jws.3;uc007jwt.3;uc011xyb.2;uc007jwu.1	19069	29244	19069	Nup88
chr11	70940474	70940729	256	MACS_peak_432	3_ UTR	1	54189	uc007jwr.3	95713	ENSMUSG00000020817	Rabep1	uc007jwv.2;uc007jww.2;uc007jwx.2;uc007jwy.2;uc007jwr.3;uc007jws.3;uc007jwt.3;uc011xyb.2;uc007jwu.1	54189	0	54189	Rabep1
chr11	70940474	70940729	256	MACS_peak_432	3_ UTR	1	54189	uc007jwr.3	95713	ENSMUSG00000020817	Rabep1	uc007jwv.2;uc007jww.2;uc007jwx.2;uc007jwy.2;uc007jwr.3;uc007jws.3;uc007jwt.3;uc011xyb.2;uc007jwu.1	54189	0	54189	Rabep1
chr11	70940474	70940729	256	MACS_peak_432	3_ UTR	1	54189	uc007jwr.3	95713	ENSMUSG00000020817	Rabep1	uc007jwv.2;uc007jww.2;uc007jwx.2;uc007jwy.2;uc007jwr.3;uc007jws.3;uc007jwt.3;uc011xyb.2;uc007jwu.1	54189	0	54189	Rabep1
chr11	70940474	70940729	256	MACS_peak_432	3_ UTR	1	54189	uc007jwr.3	95713	ENSMUSG00000020817	Rabep1	uc007jwv.2;uc007jww.2;uc007jwx.2;uc007jwy.2;uc007jwr.3;uc007jws.3;uc007jwt.3;uc011xyb.2;uc007jwu.1	54189	0	54189	Rabep1
chr11	70940474	70940729	256	MACS_peak_432	3_ UTR	1	54189	uc007jwr.3	95713	ENSMUSG00000020817	Rabep1	uc007jwv.2;uc007jww.2;uc007jwx.2;uc007jwy.2;uc007jwr.3;uc007jws.3;uc007jwt.3;uc011xyb.2;uc007jwu.1	54189	0	54189	Rabep1
chr11	70941617	70942246	630	MACS_peak_433	3_ UTR	1	54189	uc007jwr.3	96856	ENSMUSG00000020817	Rabep1	uc007jwv.2;uc007jww.2;uc007jwx.2;uc007jwy.2;uc007jwr.3;uc007jws.3;uc007jwt.3;uc011xyb.2;uc007jwu.1	19069	27727	19069	Nup88
chr11	70941617	70942246	630	MACS_peak_433	3_ UTR	1	54189	uc007jwr.3	96856	ENSMUSG00000020817	Rabep1	uc007jwv.2;uc007jww.2;uc007jwx.2;uc007jwy.2;uc007jwr.3;uc007jws.3;uc007jwt.3;uc011xyb.2;uc007jwu.1	19069	27727	19069	Nup88
chr11	70941617	70942246	630	MACS_peak_433	3_ UTR	1	54189	uc007jwr.3	96856	ENSMUSG00000020817	Rabep1	uc007jwv.2;uc007jww.2;uc007jwx.2;uc007jwy.2;uc007jwr.3;uc007jws.3;uc007jwt.3;uc011xyb.2;uc007jwu.1	19069	27727	19069	Nup88
chr11	70941617	70942246	630	MACS_peak_433	3_ UTR	1	54189	uc007jwr.3	96856	ENSMUSG00000020817	Rabep1	uc007jwv.2;uc007jww.2;uc007jwx.2;uc007jwy.2;uc007jwr.3;uc007jws.3;uc007jwt.3;uc011xyb.2;uc007jwu.1	19069	27727	19069	Nup88
chr11	70941617	70942246	630	MACS_peak_433	3_ UTR	1	54189	uc007jwr.3	96856	ENSMUSG00000020817	Rabep1	uc007jwv.2;uc007jww.2;uc007jwx.2;uc007jwy.2;uc007jwr.3;uc007jws.3;uc007jwt.3;uc011xyb.2;uc007jwu.1	54189	0	54189	Rabep1
chr11	70941617	70942246	630	MACS_peak_433	3_ UTR	1	54189	uc007jwr.3	96856	ENSMUSG00000020817	Rabep1	uc007jwv.2;uc007jww.2;uc007jwx.2;uc007jwy.2;uc007jwr.3;uc007jws.3;uc007jwt.3;uc011xyb.2;uc007jwu.1	54189	0	54189	Rabep1
chr11	70941617	70942246	630	MACS_peak_433	3_ UTR	1	54189	uc007jwr.3	96856	ENSMUSG00000020817	Rabep1	uc007jwv.2;uc007jww.2;uc007jwx.2;uc007jwy.2;uc007jwr.3;uc007jws.3;uc007jwt.3;uc011xyb.2;uc007jwu.1	54189	0	54189	Rabep1
chr11	70941617	70942246	630	MACS_peak_433	3_ UTR	1	54189	uc007jwr.3	96856	ENSMUSG00000020817	Rabep1	uc007jwv.2;uc007jww.2;uc007jwx.2;uc007jwy.2;uc007jwr.3;uc007jws.3;uc007jwt.3;uc011xyb.2;uc007jwu.1	54189	0	54189	Rabep1
chr11	70941617	70942246	630	MACS_peak_433	3_ UTR	1	54189	uc007jwr.3	96856	ENSMUSG00000020817	Rabep1	uc007jwv.2;uc007jww.2;uc007jwx.2;uc007jwy.2;uc007jwr.3;uc007jws.3;uc007jwt.3;uc011xyb.2;uc007jwu.1	54189	0	54189	Rabep1
chr11	70942375	70942695	321	MACS_peak_434	3_ UTR	1	54189	uc007jwr.3	97614	ENSMUSG00000020817	Rabep1	uc007jwv.2;uc007jww.2;uc007jwx.2;uc007jwy.2;uc007jwr.3;uc007jws.3;uc007jwt.3;uc011xyb.2;uc007jwu.1	19069	27278	19069	Nup88
chr11	70942375	70942695	321	MACS_peak_434	3_ UTR	1	54189	uc007jwr.3	97614	ENSMUSG00000020817	Rabep1	uc007jwv.2;uc007jww.2;uc007jwx.2;uc007jwy.2;uc007jwr.3;uc007jws.3;uc007jwt.3;uc011xyb.2;uc007jwu.1	19069	27278	19069	Nup88
chr11	70942375	70942695	321	MACS_peak_434	3_ UTR	1	54189	uc007jwr.3	97614	ENSMUSG00000020817	Rabep1	uc007jwv.2;uc007jww.2;uc007jwx.2;uc007jwy.2;uc007jwr.3;uc007jws.3;uc007jwt.3;uc011xyb.2;uc007jwu.1	19069	27278	19069	Nup88
chr11	70942375	70942695	321	MACS_peak_434	3_ UTR	1	54189	uc007jwr.3	97614	ENSMUSG00000020817	Rabep1	uc007jwv.2;uc007jww.2;uc007jwx.2;uc007jwy.2;uc007jwr.3;uc007jws.3;uc007jwt.3;uc011xyb.2;uc007jwu.1	19069	27278	19069	Nup88
chr11	70942375	70942695	321	MACS_peak_434	3_ UTR	1	54189	uc007jwr.3	97614	ENSMUSG00000020817	Rabep1	uc007jwv.2;uc007jww.2;uc007jwx.2;uc007jwy.2;uc007jwr.3;uc007jws.3;uc007jwt.3;uc011xyb.2;uc007jwu.1	54189	0	54189	Rabep1
chr11	70942375	70942695	321	MACS_peak_434	3_ UTR	1	54189	uc007jwr.3	97614	ENSMUSG00000020817	Rabep1	uc007jwv.2;uc007jww.2;uc007jwx.2;uc007jwy.2;uc007jwr.3;uc007jws.3;uc007jwt.3;uc011xyb.2;uc007jwu.1	54189	0	54189	Rabep1
chr11	70942375	70942695	321	MACS_peak_434	3_ UTR	1	54189	uc007jwr.3	97614	ENSMUSG00000020817	Rabep1	uc007jwv.2;uc007jww.2;uc007jwx.2;uc007jwy.2;uc007jwr.3;uc007jws.3;uc007jwt.3;uc011xyb.2;uc007jwu.1	54189	0	54189	Rabep1
chr11	70942375	70942695	321	MACS_peak_434	3_ UTR	1	54189	uc007jwr.3	97614	ENSMUSG00000020817	Rabep1	uc007jwv.2;uc007jww.2;uc007jwx.2;uc007jwy.2;uc007jwr.3;uc007jws.3;uc007jwt.3;uc011xyb.2;uc007jwu.1	54189	0	54189	Rabep1
chr11	70942375	70942695	321	MACS_peak_434	3_ UTR	1	54189	uc007jwr.3	97614	ENSMUSG00000020817	Rabep1	uc007jwv.2;uc007jww.2;uc007jwx.2;uc007jwy.2;uc007jwr.3;uc007jws.3;uc007jwt.3;uc011xyb.2;uc007jwu.1	54189	0	54189	Rabep1
chr11	72451403	72452219	817	MACS_peak_435	3_ UTR	1	18432	uc007jyy.1	10025	ENSMUSG00000040463	Mybbp1a	uc007jyy.1;uc011xyj.1;uc033fxv.1;uc007jyz.3;uc007jza.1	18432	0	18432	Mybbp1a
chr11	72451403	72452219	817	MACS_peak_435	3_ UTR	1	18432	uc007jyy.1	10025	ENSMUSG00000040463	Mybbp1a	uc007jyy.1;uc011xyj.1;uc033fxv.1;uc007jyz.3;uc007jza.1	18432	0	18432	Mybbp1a
chr11	72451403	72452219	817	MACS_peak_435	3_ UTR	1	18432	uc007jyy.1	10025	ENSMUSG00000040463	Mybbp1a	uc007jyy.1;uc011xyj.1;uc033fxv.1;uc007jyz.3;uc007jza.1	216892	0	216892	Spns2
chr11	72451403	72452219	817	MACS_peak_435	3_ UTR	1	18432	uc007jyy.1	10025	ENSMUSG00000040463	Mybbp1a	uc007jyy.1;uc011xyj.1;uc033fxv.1;uc007jyz.3;uc007jza.1	216892	0	216892	Spns2
chr11	72451403	72452219	817	MACS_peak_435	3_ UTR	1	18432	uc007jyy.1	10025	ENSMUSG00000040463	Mybbp1a	uc007jyy.1;uc011xyj.1;uc033fxv.1;uc007jyz.3;uc007jza.1	216892	0	216892	Spns2
chr11	74670887	74671243	357	MACS_peak_436	Downstream (2-3kb)	1	74148	uc007kcc.1	4757	ENSMUSG00000020741	Cluh	uc007kce.2;uc011xyy.1;uc007kcd.2;uc007kca.1;uc011xyx.1;uc007kcc.1	18472	52615	18472	Pafah1b1
chr11	74670887	74671243	357	MACS_peak_436	Downstream (2-3kb)	1	74148	uc007kcc.1	4757	ENSMUSG00000020741	Cluh	uc007kce.2;uc011xyy.1;uc007kcd.2;uc007kca.1;uc011xyx.1;uc007kcc.1	18472	53141	18472	Pafah1b1
chr11	74670887	74671243	357	MACS_peak_436	Downstream (2-3kb)	1	74148	uc007kcc.1	4757	ENSMUSG00000020741	Cluh	uc007kce.2;uc011xyy.1;uc007kcd.2;uc007kca.1;uc011xyx.1;uc007kcc.1	18472	53141	18472	Pafah1b1
chr11	74670887	74671243	357	MACS_peak_436	Downstream (2-3kb)	1	74148	uc007kcc.1	4757	ENSMUSG00000020741	Cluh	uc007kce.2;uc011xyy.1;uc007kcd.2;uc007kca.1;uc011xyx.1;uc007kcc.1	74148	21392	74148	Cluh
chr11	74670887	74671243	357	MACS_peak_436	Downstream (2-3kb)	1	74148	uc007kcc.1	4757	ENSMUSG00000020741	Cluh	uc007kce.2;uc011xyy.1;uc007kcd.2;uc007kca.1;uc011xyx.1;uc007kcc.1	74148	21392	74148	Cluh
chr11	74670887	74671243	357	MACS_peak_436	Downstream (2-3kb)	1	74148	uc007kcc.1	4757	ENSMUSG00000020741	Cluh	uc007kce.2;uc011xyy.1;uc007kcd.2;uc007kca.1;uc011xyx.1;uc007kcc.1	74148	4757	74148	Cluh
chr11	74671286	74672398	1113	MACS_peak_437	Downstream (1-2kb)	1	74148	uc007kcc.1	5156	ENSMUSG00000020741	Cluh	uc007kce.2;uc011xyy.1;uc007kcd.2;uc007kca.1;uc011xyx.1;uc007kcc.1	18472	51460	18472	Pafah1b1
chr11	74671286	74672398	1113	MACS_peak_437	Downstream (1-2kb)	1	74148	uc007kcc.1	5156	ENSMUSG00000020741	Cluh	uc007kce.2;uc011xyy.1;uc007kcd.2;uc007kca.1;uc011xyx.1;uc007kcc.1	18472	51986	18472	Pafah1b1
chr11	74671286	74672398	1113	MACS_peak_437	Downstream (1-2kb)	1	74148	uc007kcc.1	5156	ENSMUSG00000020741	Cluh	uc007kce.2;uc011xyy.1;uc007kcd.2;uc007kca.1;uc011xyx.1;uc007kcc.1	18472	51986	18472	Pafah1b1
chr11	74671286	74672398	1113	MACS_peak_437	Downstream (1-2kb)	1	74148	uc007kcc.1	5156	ENSMUSG00000020741	Cluh	uc007kce.2;uc011xyy.1;uc007kcd.2;uc007kca.1;uc011xyx.1;uc007kcc.1	74148	21791	74148	Cluh
chr11	74671286	74672398	1113	MACS_peak_437	Downstream (1-2kb)	1	74148	uc007kcc.1	5156	ENSMUSG00000020741	Cluh	uc007kce.2;uc011xyy.1;uc007kcd.2;uc007kca.1;uc011xyx.1;uc007kcc.1	74148	21791	74148	Cluh
chr11	74671286	74672398	1113	MACS_peak_437	Downstream (1-2kb)	1	74148	uc007kcc.1	5156	ENSMUSG00000020741	Cluh	uc007kce.2;uc011xyy.1;uc007kcd.2;uc007kca.1;uc011xyx.1;uc007kcc.1	74148	5156	74148	Cluh
chr11	74672405	74673172	768	MACS_peak_438	Downstream (<1kb)	1	74148	uc007kcc.1	6275	ENSMUSG00000020741	Cluh	uc007kce.2;uc011xyy.1;uc007kcd.2;uc007kca.1;uc011xyx.1;uc007kcc.1	18472	50686	18472	Pafah1b1
chr11	74672405	74673172	768	MACS_peak_438	Downstream (<1kb)	1	74148	uc007kcc.1	6275	ENSMUSG00000020741	Cluh	uc007kce.2;uc011xyy.1;uc007kcd.2;uc007kca.1;uc011xyx.1;uc007kcc.1	18472	51212	18472	Pafah1b1
chr11	74672405	74673172	768	MACS_peak_438	Downstream (<1kb)	1	74148	uc007kcc.1	6275	ENSMUSG00000020741	Cluh	uc007kce.2;uc011xyy.1;uc007kcd.2;uc007kca.1;uc011xyx.1;uc007kcc.1	18472	51212	18472	Pafah1b1
chr11	74672405	74673172	768	MACS_peak_438	Downstream (<1kb)	1	74148	uc007kcc.1	6275	ENSMUSG00000020741	Cluh	uc007kce.2;uc011xyy.1;uc007kcd.2;uc007kca.1;uc011xyx.1;uc007kcc.1	74148	22910	74148	Cluh
chr11	74672405	74673172	768	MACS_peak_438	Downstream (<1kb)	1	74148	uc007kcc.1	6275	ENSMUSG00000020741	Cluh	uc007kce.2;uc011xyy.1;uc007kcd.2;uc007kca.1;uc011xyx.1;uc007kcc.1	74148	22910	74148	Cluh
chr11	74672405	74673172	768	MACS_peak_438	Downstream (<1kb)	1	74148	uc007kcc.1	6275	ENSMUSG00000020741	Cluh	uc007kce.2;uc011xyy.1;uc007kcd.2;uc007kca.1;uc011xyx.1;uc007kcc.1	74148	6275	74148	Cluh
chr11	74845369	74846015	647	MACS_peak_439	3_ UTR	1	17428	uc011xzb.1	14445	ENSMUSG00000000282	Mnt	uc011xzb.1;uc007kck.1	17428	0	17428	Mnt
chr11	74845369	74846015	647	MACS_peak_439	3_ UTR	1	17428	uc011xzb.1	14445	ENSMUSG00000000282	Mnt	uc011xzb.1;uc007kck.1	97761	51065	97761	Sgsm2
chr11	74910061	74910974	914	MACS_peak_440	5_ UTR	2	27364	uc007kct.2	14729	ENSMUSG00000001323	Srr	uc011xzc.1;uc007kco.1;uc007kcp.1;uc007kcq.1;uc007kct.2;uc007kcr.2;uc007kcs.2;uc011xzd.1;uc007kcu.2;uc007kcv.2;uc007kcx.1;uc007kcy.1	100217469	4615	100217469	Snord91a
chr11	74910061	74910974	914	MACS_peak_440	5_ UTR	2	27364	uc007kct.2	14729	ENSMUSG00000001323	Srr	uc011xzc.1;uc007kco.1;uc007kcp.1;uc007kcq.1;uc007kct.2;uc007kcr.2;uc007kcs.2;uc011xzd.1;uc007kcu.2;uc007kcv.2;uc007kcx.1;uc007kcy.1	104662	11981	104662	Tsr1
chr11	74910061	74910974	914	MACS_peak_440	5_ UTR	2	27364	uc007kct.2	14729	ENSMUSG00000001323	Srr	uc011xzc.1;uc007kco.1;uc007kcp.1;uc007kcq.1;uc007kct.2;uc007kcr.2;uc007kcs.2;uc011xzd.1;uc007kcu.2;uc007kcv.2;uc007kcx.1;uc007kcy.1	104662	11981	104662	Tsr1
chr11	74910061	74910974	914	MACS_peak_440	5_ UTR	2	27364	uc007kct.2	14729	ENSMUSG00000001323	Srr	uc011xzc.1;uc007kco.1;uc007kcp.1;uc007kcq.1;uc007kct.2;uc007kcr.2;uc007kcs.2;uc011xzd.1;uc007kcu.2;uc007kcv.2;uc007kcx.1;uc007kcy.1	27364	-856	27364	Srr
chr11	74910061	74910974	914	MACS_peak_440	5_ UTR	2	27364	uc007kct.2	14729	ENSMUSG00000001323	Srr	uc011xzc.1;uc007kco.1;uc007kcp.1;uc007kcq.1;uc007kct.2;uc007kcr.2;uc007kcs.2;uc011xzd.1;uc007kcu.2;uc007kcv.2;uc007kcx.1;uc007kcy.1	27364	0	27364	Srr
chr11	74910061	74910974	914	MACS_peak_440	5_ UTR	2	27364	uc007kct.2	14729	ENSMUSG00000001323	Srr	uc011xzc.1;uc007kco.1;uc007kcp.1;uc007kcq.1;uc007kct.2;uc007kcr.2;uc007kcs.2;uc011xzd.1;uc007kcu.2;uc007kcv.2;uc007kcx.1;uc007kcy.1	27364	0	27364	Srr
chr11	74910061	74910974	914	MACS_peak_440	5_ UTR	2	27364	uc007kct.2	14729	ENSMUSG00000001323	Srr	uc011xzc.1;uc007kco.1;uc007kcp.1;uc007kcq.1;uc007kct.2;uc007kcr.2;uc007kcs.2;uc011xzd.1;uc007kcu.2;uc007kcv.2;uc007kcx.1;uc007kcy.1	27364	0	27364	Srr
chr11	74910061	74910974	914	MACS_peak_440	5_ UTR	2	27364	uc007kct.2	14729	ENSMUSG00000001323	Srr	uc011xzc.1;uc007kco.1;uc007kcp.1;uc007kcq.1;uc007kct.2;uc007kcr.2;uc007kcs.2;uc011xzd.1;uc007kcu.2;uc007kcv.2;uc007kcx.1;uc007kcy.1	27364	0	27364	Srr
chr11	74910061	74910974	914	MACS_peak_440	5_ UTR	2	27364	uc007kct.2	14729	ENSMUSG00000001323	Srr	uc011xzc.1;uc007kco.1;uc007kcp.1;uc007kcq.1;uc007kct.2;uc007kcr.2;uc007kcs.2;uc011xzd.1;uc007kcu.2;uc007kcv.2;uc007kcx.1;uc007kcy.1	27364	0	27364	Srr
chr11	74910061	74910974	914	MACS_peak_440	5_ UTR	2	27364	uc007kct.2	14729	ENSMUSG00000001323	Srr	uc011xzc.1;uc007kco.1;uc007kcp.1;uc007kcq.1;uc007kct.2;uc007kcr.2;uc007kcs.2;uc011xzd.1;uc007kcu.2;uc007kcv.2;uc007kcx.1;uc007kcy.1	27364	0	27364	Srr
chr11	74910061	74910974	914	MACS_peak_440	5_ UTR	2	27364	uc007kct.2	14729	ENSMUSG00000001323	Srr	uc011xzc.1;uc007kco.1;uc007kcp.1;uc007kcq.1;uc007kct.2;uc007kcr.2;uc007kcs.2;uc011xzd.1;uc007kcu.2;uc007kcv.2;uc007kcx.1;uc007kcy.1	27364	14729	27364	Srr
chr11	74910061	74910974	914	MACS_peak_440	5_ UTR	2	27364	uc007kct.2	14729	ENSMUSG00000001323	Srr	uc011xzc.1;uc007kco.1;uc007kcp.1;uc007kcq.1;uc007kct.2;uc007kcr.2;uc007kcs.2;uc011xzd.1;uc007kcu.2;uc007kcv.2;uc007kcx.1;uc007kcy.1	27364	14729	27364	Srr
chr11	75175841	75176289	449	MACS_peak_441	3_ UTR	2	246257	uc007kdf.1	3024	ENSMUSG00000038268	Ovca2	uc007kdf.1;uc007kdg.1;uc011xzh.1;uc011xzg.1	246257	0	246257	Ovca2
chr11	75175841	75176289	449	MACS_peak_441	3_ UTR	2	246257	uc007kdf.1	3024	ENSMUSG00000038268	Ovca2	uc007kdf.1;uc007kdg.1;uc011xzh.1;uc011xzg.1	246257	0	246257	Ovca2
chr11	75175841	75176289	449	MACS_peak_441	3_ UTR	2	246257	uc007kdf.1	3024	ENSMUSG00000038268	Ovca2	uc007kdf.1;uc007kdg.1;uc011xzh.1;uc011xzg.1	387150	2159	387150	Mir132
chr11	75175841	75176289	449	MACS_peak_441	3_ UTR	2	246257	uc007kdf.1	3024	ENSMUSG00000038268	Ovca2	uc007kdf.1;uc007kdg.1;uc011xzh.1;uc011xzg.1	387208	2453	387208	Mir212
chr11	75176584	75177015	432	MACS_peak_442	3_ UTR	2	246257	uc007kdf.1	2298	ENSMUSG00000038268	Ovca2	uc007kdf.1;uc007kdg.1;uc011xzh.1;uc011xzg.1	246257	0	246257	Ovca2
chr11	75176584	75177015	432	MACS_peak_442	3_ UTR	2	246257	uc007kdf.1	2298	ENSMUSG00000038268	Ovca2	uc007kdf.1;uc007kdg.1;uc011xzh.1;uc011xzg.1	246257	0	246257	Ovca2
chr11	75176584	75177015	432	MACS_peak_442	3_ UTR	2	246257	uc007kdf.1	2298	ENSMUSG00000038268	Ovca2	uc007kdf.1;uc007kdg.1;uc011xzh.1;uc011xzg.1	387150	2902	387150	Mir132
chr11	75176584	75177015	432	MACS_peak_442	3_ UTR	2	246257	uc007kdf.1	2298	ENSMUSG00000038268	Ovca2	uc007kdf.1;uc007kdg.1;uc011xzh.1;uc011xzg.1	387208	3196	387208	Mir212
chr11	75177070	75177406	337	MACS_peak_443	3_ UTR	2	246257	uc007kdf.1	1907	ENSMUSG00000038268	Ovca2	uc007kdf.1;uc007kdg.1;uc011xzh.1;uc011xzg.1	246257	0	246257	Ovca2
chr11	75177070	75177406	337	MACS_peak_443	3_ UTR	2	246257	uc007kdf.1	1907	ENSMUSG00000038268	Ovca2	uc007kdf.1;uc007kdg.1;uc011xzh.1;uc011xzg.1	246257	0	246257	Ovca2
chr11	75177070	75177406	337	MACS_peak_443	3_ UTR	2	246257	uc007kdf.1	1907	ENSMUSG00000038268	Ovca2	uc007kdf.1;uc007kdg.1;uc011xzh.1;uc011xzg.1	387150	3388	387150	Mir132
chr11	75177070	75177406	337	MACS_peak_443	3_ UTR	2	246257	uc007kdf.1	1907	ENSMUSG00000038268	Ovca2	uc007kdf.1;uc007kdg.1;uc011xzh.1;uc011xzg.1	387208	3682	387208	Mir212
chr11	75707355	75707778	424	MACS_peak_444	3_ UTR	1	12928	uc007ker.2	28096	ENSMUSG00000017776	Crk	uc007ker.2;uc007kes.2;uc011xzp.2	12928	0	12928	Crk
chr11	75707355	75707778	424	MACS_peak_444	3_ UTR	1	12928	uc007ker.2	28096	ENSMUSG00000017776	Crk	uc007ker.2;uc007kes.2;uc011xzp.2	12928	0	12928	Crk
chr11	75707355	75707778	424	MACS_peak_444	3_ UTR	1	12928	uc007ker.2	28096	ENSMUSG00000017776	Crk	uc007ker.2;uc007kes.2;uc011xzp.2	12928	0	12928	Crk
chr11	75766782	75767162	381	MACS_peak_445	Downstream (1-2kb)	2	13447	uc007kev.2	28898	ENSMUSG00000020848	Doc2b	uc007kev.2;uc007ket.2;uc007keu.3	13447	0	13447	Doc2b
chr11	75766782	75767162	381	MACS_peak_445	Downstream (1-2kb)	2	13447	uc007kev.2	28898	ENSMUSG00000020848	Doc2b	uc007kev.2;uc007ket.2;uc007keu.3	22627	33895	22627	Ywhae
chr11	75766782	75767162	381	MACS_peak_445	Downstream (1-2kb)	2	13447	uc007kev.2	28898	ENSMUSG00000020848	Doc2b	uc007kev.2;uc007ket.2;uc007keu.3	22627	33895	22627	Ywhae
chr11	75768357	75768706	350	MACS_peak_446	3_ UTR	2	13447	uc007kev.2	27354	ENSMUSG00000020848	Doc2b	uc007kev.2;uc007ket.2;uc007keu.3	13447	0	13447	Doc2b
chr11	75768357	75768706	350	MACS_peak_446	3_ UTR	2	13447	uc007kev.2	27354	ENSMUSG00000020848	Doc2b	uc007kev.2;uc007ket.2;uc007keu.3	22627	35470	22627	Ywhae
chr11	75768357	75768706	350	MACS_peak_446	3_ UTR	2	13447	uc007kev.2	27354	ENSMUSG00000020848	Doc2b	uc007kev.2;uc007ket.2;uc007keu.3	22627	35470	22627	Ywhae
chr11	75769058	75769279	222	MACS_peak_447	3_ UTR	2	13447	uc007kev.2	26781	ENSMUSG00000020848	Doc2b	uc007kev.2;uc007ket.2;uc007keu.3	13447	0	13447	Doc2b
chr11	75769058	75769279	222	MACS_peak_447	3_ UTR	2	13447	uc007kev.2	26781	ENSMUSG00000020848	Doc2b	uc007kev.2;uc007ket.2;uc007keu.3	22627	36171	22627	Ywhae
chr11	75769058	75769279	222	MACS_peak_447	3_ UTR	2	13447	uc007kev.2	26781	ENSMUSG00000020848	Doc2b	uc007kev.2;uc007ket.2;uc007keu.3	22627	36171	22627	Ywhae
chr11	76255780	76256174	395	MACS_peak_448	Downstream (1-2kb)	1	67390	uc007kfn.2	12044	ENSMUSG00000038046	Mrm3	uc007kfo.2	18230	142967	18230	Nxn
chr11	77507752	77508393	642	MACS_peak_449	3_ UTR	1	216963	uc007kgy.1	14340	ENSMUSG00000011877	Git1	uc007kgy.1;uc007kgz.1	216963	0	216963	Git1
chr11	77507752	77508393	642	MACS_peak_449	3_ UTR	1	216963	uc007kgy.1	14340	ENSMUSG00000011877	Git1	uc007kgy.1;uc007kgz.1	216964	0	216964	Trp53i13
chr11	77530247	77530549	303	MACS_peak_450	3_ UTR	2	216965	uc007khc.1	77266	ENSMUSG00000017291	Taok1	uc007khc.1	216965	0	216965	Taok1
chr11	77693417	77693662	246	MACS_peak_451	Intron (uc007khd.2/68564, intron 2 of 3)	1	68564	uc007khd.2	7278	ENSMUSG00000037857	Nufip2	uc007khd.2	68564	0	68564	Nufip2
chr11	77719015	77719390	376	MACS_peak_452	3_ UTR	2	12957	uc007khe.2	5903	ENSMUSG00000000724	Cryba1	uc007khe.2;uc057azc.1;uc007khd.2	12957	0	12957	Cryba1
chr11	77719015	77719390	376	MACS_peak_452	3_ UTR	2	12957	uc007khe.2	5903	ENSMUSG00000000724	Cryba1	uc007khe.2;uc057azc.1;uc007khd.2	12957	0	12957	Cryba1
chr11	77719015	77719390	376	MACS_peak_452	3_ UTR	2	12957	uc007khe.2	5903	ENSMUSG00000000724	Cryba1	uc007khe.2;uc057azc.1;uc007khd.2	68564	0	68564	Nufip2
chr11	77719431	77719915	485	MACS_peak_453	Exon (uc007khe.2/12957, exon 5 of 6)	2	12957	uc007khe.2	5378	ENSMUSG00000000724	Cryba1	uc007khe.2;uc057azc.1;uc007khd.2	12957	0	12957	Cryba1
chr11	77719431	77719915	485	MACS_peak_453	Exon (uc007khe.2/12957, exon 5 of 6)	2	12957	uc007khe.2	5378	ENSMUSG00000000724	Cryba1	uc007khe.2;uc057azc.1;uc007khd.2	12957	0	12957	Cryba1
chr11	77719431	77719915	485	MACS_peak_453	Exon (uc007khe.2/12957, exon 5 of 6)	2	12957	uc007khe.2	5378	ENSMUSG00000000724	Cryba1	uc007khe.2;uc057azc.1;uc007khd.2	68564	0	68564	Nufip2
chr11	77720899	77721228	330	MACS_peak_454	Exon (uc007khe.2/12957, exon 4 of 6)	2	12957	uc007khe.2	4065	ENSMUSG00000000724	Cryba1	uc007khe.2;uc057azc.1;uc007khd.2	12957	0	12957	Cryba1
chr11	77720899	77721228	330	MACS_peak_454	Exon (uc007khe.2/12957, exon 4 of 6)	2	12957	uc007khe.2	4065	ENSMUSG00000000724	Cryba1	uc007khe.2;uc057azc.1;uc007khd.2	12957	0	12957	Cryba1
chr11	77720899	77721228	330	MACS_peak_454	Exon (uc007khe.2/12957, exon 4 of 6)	2	12957	uc007khe.2	4065	ENSMUSG00000000724	Cryba1	uc007khe.2;uc057azc.1;uc007khd.2	68564	0	68564	Nufip2
chr11	77884922	77885198	277	MACS_peak_455	Intron (uc007khm.2/19193, intron 2 of 7)	2	19193	uc007khm.2	8674	ENSMUSG00000017453	Pipox	uc007khm.2	19193	0	19193	Pipox
chr11	77885419	77885778	360	MACS_peak_456	Intron (uc007khm.2/19193, intron 2 of 7)	2	19193	uc007khm.2	8094	ENSMUSG00000017453	Pipox	uc007khm.2	19193	0	19193	Pipox
chr11	78031746	78031983	238	MACS_peak_457	Promoter	1	70451	uc007khu.1	-330	ENSMUSG00000020834	Dhrs13	uc007kht.2;uc007khu.1;uc011yac.1;uc007khv.1	268448	48930	268448	Phf12
chr11	78031746	78031983	238	MACS_peak_457	Promoter	1	70451	uc007khu.1	-330	ENSMUSG00000020834	Dhrs13	uc007kht.2;uc007khu.1;uc011yac.1;uc007khv.1	70451	-330	70451	Dhrs13
chr11	78031746	78031983	238	MACS_peak_457	Promoter	1	70451	uc007khu.1	-330	ENSMUSG00000020834	Dhrs13	uc007kht.2;uc007khu.1;uc011yac.1;uc007khv.1	70451	-330	70451	Dhrs13
chr11	78031746	78031983	238	MACS_peak_457	Promoter	1	70451	uc007khu.1	-330	ENSMUSG00000020834	Dhrs13	uc007kht.2;uc007khu.1;uc011yac.1;uc007khv.1	70451	-369	70451	Dhrs13
chr11	78155913	78156317	405	MACS_peak_458	3_ UTR	1	216971	uc007kid.2	61240	ENSMUSG00000037750	Fam222b	uc007kid.2;uc007kic.2;uc007kie.2;uc007kif.2;uc007kig.2	216971	0	216971	Fam222b
chr11	78155913	78156317	405	MACS_peak_458	3_ UTR	1	216971	uc007kid.2	61240	ENSMUSG00000037750	Fam222b	uc007kid.2;uc007kic.2;uc007kie.2;uc007kif.2;uc007kig.2	216971	0	216971	Fam222b
chr11	78155913	78156317	405	MACS_peak_458	3_ UTR	1	216971	uc007kid.2	61240	ENSMUSG00000037750	Fam222b	uc007kid.2;uc007kic.2;uc007kie.2;uc007kif.2;uc007kig.2	216971	0	216971	Fam222b
chr11	78155913	78156317	405	MACS_peak_458	3_ UTR	1	216971	uc007kid.2	61240	ENSMUSG00000037750	Fam222b	uc007kid.2;uc007kic.2;uc007kie.2;uc007kif.2;uc007kig.2	22032	9233	22032	Traf4
chr11	78155913	78156317	405	MACS_peak_458	3_ UTR	1	216971	uc007kid.2	61240	ENSMUSG00000037750	Fam222b	uc007kid.2;uc007kic.2;uc007kie.2;uc007kif.2;uc007kig.2	22032	9233	22032	Traf4
chr11	78157046	78157882	837	MACS_peak_459	3_ UTR	1	216971	uc007kic.2	62373	ENSMUSG00000037750	Fam222b	uc007kid.2;uc007kic.2;uc007kie.2;uc007kif.2;uc007kig.2	216971	0	216971	Fam222b
chr11	78157046	78157882	837	MACS_peak_459	3_ UTR	1	216971	uc007kic.2	62373	ENSMUSG00000037750	Fam222b	uc007kid.2;uc007kic.2;uc007kie.2;uc007kif.2;uc007kig.2	216971	0	216971	Fam222b
chr11	78157046	78157882	837	MACS_peak_459	3_ UTR	1	216971	uc007kic.2	62373	ENSMUSG00000037750	Fam222b	uc007kid.2;uc007kic.2;uc007kie.2;uc007kif.2;uc007kig.2	216971	0	216971	Fam222b
chr11	78157046	78157882	837	MACS_peak_459	3_ UTR	1	216971	uc007kic.2	62373	ENSMUSG00000037750	Fam222b	uc007kid.2;uc007kic.2;uc007kie.2;uc007kif.2;uc007kig.2	22032	7668	22032	Traf4
chr11	78157046	78157882	837	MACS_peak_459	3_ UTR	1	216971	uc007kic.2	62373	ENSMUSG00000037750	Fam222b	uc007kid.2;uc007kic.2;uc007kie.2;uc007kif.2;uc007kig.2	22032	7668	22032	Traf4
chr11	78157945	78158341	397	MACS_peak_460	Downstream (<1kb)	2	22032	uc007kif.2	7209	ENSMUSG00000017386	Traf4	uc007kid.2;uc007kic.2;uc007kie.2;uc007kif.2;uc007kig.2	216971	0	216971	Fam222b
chr11	78157945	78158341	397	MACS_peak_460	Downstream (<1kb)	2	22032	uc007kif.2	7209	ENSMUSG00000017386	Traf4	uc007kid.2;uc007kic.2;uc007kie.2;uc007kif.2;uc007kig.2	216971	0	216971	Fam222b
chr11	78157945	78158341	397	MACS_peak_460	Downstream (<1kb)	2	22032	uc007kif.2	7209	ENSMUSG00000017386	Traf4	uc007kid.2;uc007kic.2;uc007kie.2;uc007kif.2;uc007kig.2	216971	0	216971	Fam222b
chr11	78157945	78158341	397	MACS_peak_460	Downstream (<1kb)	2	22032	uc007kif.2	7209	ENSMUSG00000017386	Traf4	uc007kid.2;uc007kic.2;uc007kie.2;uc007kif.2;uc007kig.2	22032	7209	22032	Traf4
chr11	78157945	78158341	397	MACS_peak_460	Downstream (<1kb)	2	22032	uc007kif.2	7209	ENSMUSG00000017386	Traf4	uc007kid.2;uc007kic.2;uc007kie.2;uc007kif.2;uc007kig.2	22032	7209	22032	Traf4
chr11	78178988	78180744	1757	MACS_peak_461	5_ UTR	1	68385	uc007kij.2	2032	ENSMUSG00000019437	Tlcd1	uc011yag.1;uc011yaf.1;uc011yah.1;uc033fym.1;uc007kih.2;uc007kil.3;uc007kij.2;uc056ymz.1;uc056yna.1;uc007kik.2	100216539	1012	100216539	Snord4a
chr11	78178988	78180744	1757	MACS_peak_461	5_ UTR	1	68385	uc007kij.2	2032	ENSMUSG00000019437	Tlcd1	uc011yag.1;uc011yaf.1;uc011yah.1;uc033fym.1;uc007kih.2;uc007kil.3;uc007kij.2;uc056ymz.1;uc056yna.1;uc007kik.2	100529076	602	100529076	Snord42a
chr11	78178988	78180744	1757	MACS_peak_461	5_ UTR	1	68385	uc007kij.2	2032	ENSMUSG00000019437	Tlcd1	uc011yag.1;uc011yaf.1;uc011yah.1;uc033fym.1;uc007kih.2;uc007kil.3;uc007kij.2;uc056ymz.1;uc056yna.1;uc007kik.2	100529077	2369	100529077	Snord42b
chr11	78178988	78180744	1757	MACS_peak_461	5_ UTR	1	68385	uc007kij.2	2032	ENSMUSG00000019437	Tlcd1	uc011yag.1;uc011yaf.1;uc011yah.1;uc033fym.1;uc007kih.2;uc007kil.3;uc007kij.2;uc056ymz.1;uc056yna.1;uc007kik.2	102465761	161	102465761	Mir7653
chr11	78178988	78180744	1757	MACS_peak_461	5_ UTR	1	68385	uc007kij.2	2032	ENSMUSG00000019437	Tlcd1	uc011yag.1;uc011yaf.1;uc011yah.1;uc033fym.1;uc007kih.2;uc007kil.3;uc007kij.2;uc056ymz.1;uc056yna.1;uc007kik.2	140859	-2322	140859	Nek8
chr11	78178988	78180744	1757	MACS_peak_461	5_ UTR	1	68385	uc007kij.2	2032	ENSMUSG00000019437	Tlcd1	uc011yag.1;uc011yaf.1;uc011yah.1;uc033fym.1;uc007kih.2;uc007kil.3;uc007kij.2;uc056ymz.1;uc056yna.1;uc007kik.2	268449	2840	268449	Rpl23a
chr11	78178988	78180744	1757	MACS_peak_461	5_ UTR	1	68385	uc007kij.2	2032	ENSMUSG00000019437	Tlcd1	uc011yag.1;uc011yaf.1;uc011yah.1;uc033fym.1;uc007kih.2;uc007kil.3;uc007kij.2;uc056ymz.1;uc056yna.1;uc007kik.2	68385	0	68385	Tlcd1
chr11	78178988	78180744	1757	MACS_peak_461	5_ UTR	1	68385	uc007kij.2	2032	ENSMUSG00000019437	Tlcd1	uc011yag.1;uc011yaf.1;uc011yah.1;uc033fym.1;uc007kih.2;uc007kil.3;uc007kij.2;uc056ymz.1;uc056yna.1;uc007kik.2	68385	0	68385	Tlcd1
chr11	78178988	78180744	1757	MACS_peak_461	5_ UTR	1	68385	uc007kij.2	2032	ENSMUSG00000019437	Tlcd1	uc011yag.1;uc011yaf.1;uc011yah.1;uc033fym.1;uc007kih.2;uc007kil.3;uc007kij.2;uc056ymz.1;uc056yna.1;uc007kik.2	68385	0	68385	Tlcd1
chr11	78178988	78180744	1757	MACS_peak_461	5_ UTR	1	68385	uc007kij.2	2032	ENSMUSG00000019437	Tlcd1	uc011yag.1;uc011yaf.1;uc011yah.1;uc033fym.1;uc007kih.2;uc007kil.3;uc007kij.2;uc056ymz.1;uc056yna.1;uc007kik.2	68385	0	68385	Tlcd1
chr11	78291724	78292120	397	MACS_peak_462	Exon (uc033fyn.1/216976, exon 3 of 12)	1	216976	uc033fyn.1	883	ENSMUSG00000037593	BC030499	uc033fyn.1;uc007kiu.1;uc007kir.2	216976	0	216976	BC030499
chr11	78291724	78292120	397	MACS_peak_462	Exon (uc033fyn.1/216976, exon 3 of 12)	1	216976	uc033fyn.1	883	ENSMUSG00000037593	BC030499	uc033fyn.1;uc007kiu.1;uc007kir.2	216976	-1687	216976	BC030499
chr11	78291724	78292120	397	MACS_peak_462	Exon (uc033fyn.1/216976, exon 3 of 12)	1	216976	uc033fyn.1	883	ENSMUSG00000037593	BC030499	uc033fyn.1;uc007kiu.1;uc007kir.2	72503	29970	72503	2610507B11Rik
chr11	79699999	79700386	388	MACS_peak_463	Distal Intergenic	1	387188	uc011yan.1	-11583	ENSMUSG00000065395	Mir193a	NA	NA	NA	NA	NA
chr11	80035754	80036828	1075	MACS_peak_464	Distal Intergenic	1	52615	uc011yap.1	42648	ENSMUSG00000017548	Suz12	uc007klc.1;uc011yap.1	52615	42648	52615	Suz12
chr11	80035754	80036828	1075	MACS_peak_464	Distal Intergenic	1	52615	uc011yap.1	42648	ENSMUSG00000017548	Suz12	uc007klc.1;uc011yap.1	52615	42648	52615	Suz12
chr11	80406708	80407202	495	MACS_peak_465	Distal Intergenic	1	69077	uc007kmd.1	-21413	ENSMUSG00000017428	Psmd11	uc007kmc.3	22680	23429	22680	Zfp207
chr11	80476148	80476445	298	MACS_peak_466	Promoter	1	12569	uc011yat.1	-601	ENSMUSG00000048895	Cdk5r1	uc011yat.1;uc007kme.1;uc007kmf.1	12569	-601	12569	Cdk5r1
chr11	80476148	80476445	298	MACS_peak_466	Promoter	1	12569	uc011yat.1	-601	ENSMUSG00000048895	Cdk5r1	uc011yat.1;uc007kme.1;uc007kmf.1	69077	47533	69077	Psmd11
chr11	80476148	80476445	298	MACS_peak_466	Promoter	1	12569	uc011yat.1	-601	ENSMUSG00000048895	Cdk5r1	uc011yat.1;uc007kme.1;uc007kmf.1	69077	47533	69077	Psmd11
chr11	82805179	82806673	1495	MACS_peak_467	3_ UTR	2	67338	uc007knh.2	22370	ENSMUSG00000020696	Rffl	uc007kna.2;uc007knb.2;uc007knd.2;uc007kne.2;uc007knf.1;uc007kng.1;uc007knh.2;uc007kni.2;uc007knj.2;uc007knk.2;uc007knl.2	16882	24070	16882	Lig3
chr11	82805179	82806673	1495	MACS_peak_467	3_ UTR	2	67338	uc007knh.2	22370	ENSMUSG00000020696	Rffl	uc007kna.2;uc007knb.2;uc007knd.2;uc007kne.2;uc007knf.1;uc007kng.1;uc007knh.2;uc007kni.2;uc007knj.2;uc007knk.2;uc007knl.2	16882	24070	16882	Lig3
chr11	82805179	82806673	1495	MACS_peak_467	3_ UTR	2	67338	uc007knh.2	22370	ENSMUSG00000020696	Rffl	uc007kna.2;uc007knb.2;uc007knd.2;uc007kne.2;uc007knf.1;uc007kng.1;uc007knh.2;uc007kni.2;uc007knj.2;uc007knk.2;uc007knl.2	16882	24070	16882	Lig3
chr11	82805179	82806673	1495	MACS_peak_467	3_ UTR	2	67338	uc007knh.2	22370	ENSMUSG00000020696	Rffl	uc007kna.2;uc007knb.2;uc007knd.2;uc007kne.2;uc007knf.1;uc007kng.1;uc007knh.2;uc007kni.2;uc007knj.2;uc007knk.2;uc007knl.2	16882	24070	16882	Lig3
chr11	82805179	82806673	1495	MACS_peak_467	3_ UTR	2	67338	uc007knh.2	22370	ENSMUSG00000020696	Rffl	uc007kna.2;uc007knb.2;uc007knd.2;uc007kne.2;uc007knf.1;uc007kng.1;uc007knh.2;uc007kni.2;uc007knj.2;uc007knk.2;uc007knl.2	16882	16415	16882	Lig3
chr11	82805179	82806673	1495	MACS_peak_467	3_ UTR	2	67338	uc007knh.2	22370	ENSMUSG00000020696	Rffl	uc007kna.2;uc007knb.2;uc007knd.2;uc007kne.2;uc007knf.1;uc007kng.1;uc007knh.2;uc007kni.2;uc007knj.2;uc007knk.2;uc007knl.2	16882	9814	16882	Lig3
chr11	82805179	82806673	1495	MACS_peak_467	3_ UTR	2	67338	uc007knh.2	22370	ENSMUSG00000020696	Rffl	uc007kna.2;uc007knb.2;uc007knd.2;uc007kne.2;uc007knf.1;uc007kng.1;uc007knh.2;uc007kni.2;uc007knj.2;uc007knk.2;uc007knl.2	67338	0	67338	Rffl
chr11	82805179	82806673	1495	MACS_peak_467	3_ UTR	2	67338	uc007knh.2	22370	ENSMUSG00000020696	Rffl	uc007kna.2;uc007knb.2;uc007knd.2;uc007kne.2;uc007knf.1;uc007kng.1;uc007knh.2;uc007kni.2;uc007knj.2;uc007knk.2;uc007knl.2	67338	0	67338	Rffl
chr11	82805179	82806673	1495	MACS_peak_467	3_ UTR	2	67338	uc007knh.2	22370	ENSMUSG00000020696	Rffl	uc007kna.2;uc007knb.2;uc007knd.2;uc007kne.2;uc007knf.1;uc007kng.1;uc007knh.2;uc007kni.2;uc007knj.2;uc007knk.2;uc007knl.2	67338	0	67338	Rffl
chr11	82805179	82806673	1495	MACS_peak_467	3_ UTR	2	67338	uc007knh.2	22370	ENSMUSG00000020696	Rffl	uc007kna.2;uc007knb.2;uc007knd.2;uc007kne.2;uc007knf.1;uc007kng.1;uc007knh.2;uc007kni.2;uc007knj.2;uc007knk.2;uc007knl.2	67338	0	67338	Rffl
chr11	82805179	82806673	1495	MACS_peak_467	3_ UTR	2	67338	uc007knh.2	22370	ENSMUSG00000020696	Rffl	uc007kna.2;uc007knb.2;uc007knd.2;uc007kne.2;uc007knf.1;uc007kng.1;uc007knh.2;uc007kni.2;uc007knj.2;uc007knk.2;uc007knl.2	67338	0	67338	Rffl
chr11	83232005	83232170	166	MACS_peak_468	Distal Intergenic	1	100043636	uc011ybf.1	8429	ENSMUSG00000087107	AI662270	NA	NA	NA	NA	NA
chr11	83508850	83509149	300	MACS_peak_469	Downstream (2-3kb)	2	629303	uc007kph.2	12950	ENSMUSG00000018925	Heatr9	uc007kph.2;uc007kpf.1;uc007kpg.1	629303	12950	629303	Heatr9
chr11	83508850	83509149	300	MACS_peak_469	Downstream (2-3kb)	2	629303	uc007kph.2	12950	ENSMUSG00000018925	Heatr9	uc007kph.2;uc007kpf.1;uc007kpg.1	70439	35742	70439	Taf15
chr11	83508850	83509149	300	MACS_peak_469	Downstream (2-3kb)	2	629303	uc007kph.2	12950	ENSMUSG00000018925	Heatr9	uc007kph.2;uc007kpf.1;uc007kpg.1	70439	19925	70439	Taf15
chr11	83964045	83964409	365	MACS_peak_470	Promoter	1	217030	uc007kqa.3	-22	ENSMUSG00000034940	Synrg	uc007kqa.3;uc007kpz.2	217030	-22	217030	Synrg
chr11	83964045	83964409	365	MACS_peak_470	Promoter	1	217030	uc007kqa.3	-22	ENSMUSG00000034940	Synrg	uc007kqa.3;uc007kpz.2	78394	21955	78394	Ddx52
chr11	84846494	84846902	409	MACS_peak_471	Intron (uc007kqu.1/217039, intron 5 of 12)	2	217039	uc007kqu.1	23170	ENSMUSG00000020530	Ggnbp2	uc007kqu.1;uc011ybk.1;uc007kqv.1;uc007kqw.1	217039	0	217039	Ggnbp2
chr11	84846494	84846902	409	MACS_peak_471	Intron (uc007kqu.1/217039, intron 5 of 12)	2	217039	uc007kqu.1	23170	ENSMUSG00000020530	Ggnbp2	uc007kqu.1;uc011ybk.1;uc007kqv.1;uc007kqw.1	217039	0	217039	Ggnbp2
chr11	84846494	84846902	409	MACS_peak_471	Intron (uc007kqu.1/217039, intron 5 of 12)	2	217039	uc007kqu.1	23170	ENSMUSG00000020530	Ggnbp2	uc007kqu.1;uc011ybk.1;uc007kqv.1;uc007kqw.1	217039	0	217039	Ggnbp2
chr11	84846494	84846902	409	MACS_peak_471	Intron (uc007kqu.1/217039, intron 5 of 12)	2	217039	uc007kqu.1	23170	ENSMUSG00000020530	Ggnbp2	uc007kqu.1;uc011ybk.1;uc007kqv.1;uc007kqw.1	217039	0	217039	Ggnbp2
chr11	84847397	84847663	267	MACS_peak_472	Intron (uc007kqu.1/217039, intron 5 of 12)	2	217039	uc007kqu.1	22409	ENSMUSG00000020530	Ggnbp2	uc007kqu.1;uc011ybk.1;uc007kqv.1;uc007kqw.1	217039	0	217039	Ggnbp2
chr11	84847397	84847663	267	MACS_peak_472	Intron (uc007kqu.1/217039, intron 5 of 12)	2	217039	uc007kqu.1	22409	ENSMUSG00000020530	Ggnbp2	uc007kqu.1;uc011ybk.1;uc007kqv.1;uc007kqw.1	217039	0	217039	Ggnbp2
chr11	84847397	84847663	267	MACS_peak_472	Intron (uc007kqu.1/217039, intron 5 of 12)	2	217039	uc007kqu.1	22409	ENSMUSG00000020530	Ggnbp2	uc007kqu.1;uc011ybk.1;uc007kqv.1;uc007kqw.1	217039	0	217039	Ggnbp2
chr11	84847397	84847663	267	MACS_peak_472	Intron (uc007kqu.1/217039, intron 5 of 12)	2	217039	uc007kqu.1	22409	ENSMUSG00000020530	Ggnbp2	uc007kqu.1;uc011ybk.1;uc007kqv.1;uc007kqw.1	217039	0	217039	Ggnbp2
chr11	86692983	86693314	332	MACS_peak_473	Downstream (1-2kb)	1	217057	uc007ksz.1	9000	ENSMUSG00000072582	Ptrh2	uc007ksy.1;uc007ksz.1;uc011ybt.1;uc007kta.1	217057	9000	217057	Ptrh2
chr11	86692983	86693314	332	MACS_peak_473	Downstream (1-2kb)	1	217057	uc007ksz.1	9000	ENSMUSG00000072582	Ptrh2	uc007ksy.1;uc007ksz.1;uc011ybt.1;uc007kta.1	217057	9000	217057	Ptrh2
chr11	86692983	86693314	332	MACS_peak_473	Downstream (1-2kb)	1	217057	uc007ksz.1	9000	ENSMUSG00000072582	Ptrh2	uc007ksy.1;uc007ksz.1;uc011ybt.1;uc007kta.1	67300	37070	67300	Cltc
chr11	86692983	86693314	332	MACS_peak_473	Downstream (1-2kb)	1	217057	uc007ksz.1	9000	ENSMUSG00000072582	Ptrh2	uc007ksy.1;uc007ksz.1;uc011ybt.1;uc007kta.1	67300	64178	67300	Cltc
chr11	88052505	88052853	349	MACS_peak_474	3_ UTR	1	110809	uc007kvc.2	5132	ENSMUSG00000018379	Srsf1	uc007kvc.2;uc007kvd.2	110809	0	110809	Srsf1
chr11	88052505	88052853	349	MACS_peak_474	3_ UTR	1	110809	uc007kvc.2	5132	ENSMUSG00000018379	Srsf1	uc007kvc.2;uc007kvd.2	110809	0	110809	Srsf1
chr11	88052860	88053900	1041	MACS_peak_475	3_ UTR	1	110809	uc007kvc.2	5487	ENSMUSG00000018379	Srsf1	uc007kvc.2;uc007kvd.2	110809	0	110809	Srsf1
chr11	88052860	88053900	1041	MACS_peak_475	3_ UTR	1	110809	uc007kvc.2	5487	ENSMUSG00000018379	Srsf1	uc007kvc.2;uc007kvd.2	110809	0	110809	Srsf1
chr11	88054240	88055740	1501	MACS_peak_476	Distal Intergenic	1	110809	uc007kvd.2	6867	ENSMUSG00000018379	Srsf1	uc007kvc.2;uc007kvd.2	110809	0	110809	Srsf1
chr11	88054240	88055740	1501	MACS_peak_476	Distal Intergenic	1	110809	uc007kvd.2	6867	ENSMUSG00000018379	Srsf1	uc007kvc.2;uc007kvd.2	110809	0	110809	Srsf1
chr11	88055953	88056646	694	MACS_peak_477	Distal Intergenic	1	110809	uc007kvd.2	8580	ENSMUSG00000018379	Srsf1	uc007kvc.2;uc007kvd.2	110809	0	110809	Srsf1
chr11	88055953	88056646	694	MACS_peak_477	Distal Intergenic	1	110809	uc007kvd.2	8580	ENSMUSG00000018379	Srsf1	uc007kvc.2;uc007kvd.2	110809	0	110809	Srsf1
chr11	93857482	93857884	403	MACS_peak_478	Downstream (1-2kb)	2	217109	uc007kxk.1	27882	ENSMUSG00000054079	Utp18	uc007kxk.1	217109	27882	217109	Utp18
chr11	93946625	93946948	324	MACS_peak_479	3_ UTR	1	103537	uc007kxr.2	60519	ENSMUSG00000059474	Mbtd1	uc007kxr.2;uc007kxn.2;uc007kxo.2;uc007kxs.2;uc007kxt.2	103537	0	103537	Mbtd1
chr11	93946625	93946948	324	MACS_peak_479	3_ UTR	1	103537	uc007kxr.2	60519	ENSMUSG00000059474	Mbtd1	uc007kxr.2;uc007kxn.2;uc007kxo.2;uc007kxs.2;uc007kxt.2	103537	60406	103537	Mbtd1
chr11	93946625	93946948	324	MACS_peak_479	3_ UTR	1	103537	uc007kxr.2	60519	ENSMUSG00000059474	Mbtd1	uc007kxr.2;uc007kxn.2;uc007kxo.2;uc007kxs.2;uc007kxt.2	103537	0	103537	Mbtd1
chr11	93946625	93946948	324	MACS_peak_479	3_ UTR	1	103537	uc007kxr.2	60519	ENSMUSG00000059474	Mbtd1	uc007kxr.2;uc007kxn.2;uc007kxo.2;uc007kxs.2;uc007kxt.2	18103	8835	18103	Nme2
chr11	93946625	93946948	324	MACS_peak_479	3_ UTR	1	103537	uc007kxr.2	60519	ENSMUSG00000059474	Mbtd1	uc007kxr.2;uc007kxn.2;uc007kxo.2;uc007kxs.2;uc007kxt.2	18103	9308	18103	Nme2
chr11	93948129	93948500	372	MACS_peak_480	Downstream (1-2kb)	2	18103	uc007kxs.2	7283	ENSMUSG00000020857	Nme2	uc007kxr.2;uc007kxn.2;uc007kxo.2;uc007kxs.2;uc007kxt.2	103537	0	103537	Mbtd1
chr11	93948129	93948500	372	MACS_peak_480	Downstream (1-2kb)	2	18103	uc007kxs.2	7283	ENSMUSG00000020857	Nme2	uc007kxr.2;uc007kxn.2;uc007kxo.2;uc007kxs.2;uc007kxt.2	103537	61910	103537	Mbtd1
chr11	93948129	93948500	372	MACS_peak_480	Downstream (1-2kb)	2	18103	uc007kxs.2	7283	ENSMUSG00000020857	Nme2	uc007kxr.2;uc007kxn.2;uc007kxo.2;uc007kxs.2;uc007kxt.2	103537	0	103537	Mbtd1
chr11	93948129	93948500	372	MACS_peak_480	Downstream (1-2kb)	2	18103	uc007kxs.2	7283	ENSMUSG00000020857	Nme2	uc007kxr.2;uc007kxn.2;uc007kxo.2;uc007kxs.2;uc007kxt.2	18103	7283	18103	Nme2
chr11	93948129	93948500	372	MACS_peak_480	Downstream (1-2kb)	2	18103	uc007kxs.2	7283	ENSMUSG00000020857	Nme2	uc007kxr.2;uc007kxn.2;uc007kxo.2;uc007kxs.2;uc007kxt.2	18103	7756	18103	Nme2
chr11	93948522	93948882	361	MACS_peak_481	Downstream (<1kb)	2	18103	uc007kxs.2	6901	ENSMUSG00000020857	Nme2	uc007kxr.2;uc007kxn.2;uc007kxo.2;uc007kxs.2;uc007kxt.2	103537	0	103537	Mbtd1
chr11	93948522	93948882	361	MACS_peak_481	Downstream (<1kb)	2	18103	uc007kxs.2	6901	ENSMUSG00000020857	Nme2	uc007kxr.2;uc007kxn.2;uc007kxo.2;uc007kxs.2;uc007kxt.2	103537	62303	103537	Mbtd1
chr11	93948522	93948882	361	MACS_peak_481	Downstream (<1kb)	2	18103	uc007kxs.2	6901	ENSMUSG00000020857	Nme2	uc007kxr.2;uc007kxn.2;uc007kxo.2;uc007kxs.2;uc007kxt.2	103537	0	103537	Mbtd1
chr11	93948522	93948882	361	MACS_peak_481	Downstream (<1kb)	2	18103	uc007kxs.2	6901	ENSMUSG00000020857	Nme2	uc007kxr.2;uc007kxn.2;uc007kxo.2;uc007kxs.2;uc007kxt.2	18103	6901	18103	Nme2
chr11	93948522	93948882	361	MACS_peak_481	Downstream (<1kb)	2	18103	uc007kxs.2	6901	ENSMUSG00000020857	Nme2	uc007kxr.2;uc007kxn.2;uc007kxo.2;uc007kxs.2;uc007kxt.2	18103	7374	18103	Nme2
chr11	94285527	94285888	362	MACS_peak_482	Distal Intergenic	2	67684	uc007kyi.1	14172	ENSMUSG00000020863	Luc7l3	NA	NA	NA	NA	NA
chr11	94285966	94286264	299	MACS_peak_483	Distal Intergenic	2	67684	uc007kyi.1	13796	ENSMUSG00000020863	Luc7l3	uc007kyh.1;uc007kyi.1;uc007kyj.1	67684	35647	67684	Luc7l3
chr11	94285966	94286264	299	MACS_peak_483	Distal Intergenic	2	67684	uc007kyi.1	13796	ENSMUSG00000020863	Luc7l3	uc007kyh.1;uc007kyi.1;uc007kyj.1	67684	13796	67684	Luc7l3
chr11	94285966	94286264	299	MACS_peak_483	Distal Intergenic	2	67684	uc007kyi.1	13796	ENSMUSG00000020863	Luc7l3	uc007kyh.1;uc007kyi.1;uc007kyj.1	67684	35647	67684	Luc7l3
chr11	94286306	94286992	687	MACS_peak_484	Distal Intergenic	2	67684	uc007kyi.1	13068	ENSMUSG00000020863	Luc7l3	uc007kyh.1;uc007kyi.1;uc007kyj.1	67684	34919	67684	Luc7l3
chr11	94286306	94286992	687	MACS_peak_484	Distal Intergenic	2	67684	uc007kyi.1	13068	ENSMUSG00000020863	Luc7l3	uc007kyh.1;uc007kyi.1;uc007kyj.1	67684	13068	67684	Luc7l3
chr11	94286306	94286992	687	MACS_peak_484	Distal Intergenic	2	67684	uc007kyi.1	13068	ENSMUSG00000020863	Luc7l3	uc007kyh.1;uc007kyi.1;uc007kyj.1	67684	34919	67684	Luc7l3
chr11	94644682	94645435	754	MACS_peak_485	3_ UTR	2	268465	uc007kzf.1	8319	ENSMUSG00000039055	Eme1	uc007kzf.1;uc007kze.1	268465	0	268465	Eme1
chr11	94644682	94645435	754	MACS_peak_485	3_ UTR	2	268465	uc007kzf.1	8319	ENSMUSG00000039055	Eme1	uc007kzf.1;uc007kze.1	98238	0	98238	Lrrc59
chr11	95006723	95006975	253	MACS_peak_486	3_ UTR	1	217124	uc007kzr.2	15511	ENSMUSG00000038976	Ppp1r9b	uc007kzr.2;uc007kzs.2;uc007kzt.1	217124	0	217124	Ppp1r9b
chr11	95006723	95006975	253	MACS_peak_486	3_ UTR	1	217124	uc007kzr.2	15511	ENSMUSG00000038976	Ppp1r9b	uc007kzr.2;uc007kzs.2;uc007kzt.1	217124	0	217124	Ppp1r9b
chr11	95006723	95006975	253	MACS_peak_486	3_ UTR	1	217124	uc007kzr.2	15511	ENSMUSG00000038976	Ppp1r9b	uc007kzr.2;uc007kzs.2;uc007kzt.1	217125	-2904	217125	Samd14
chr11	95315341	95315631	291	MACS_peak_487	Distal Intergenic	2	217127	uc007laf.2	-5095	ENSMUSG00000038909	Kat7	NA	NA	NA	NA	NA
chr11	95957415	95957713	299	MACS_peak_488	3_ UTR	2	140486	uc057azq.1	24901	ENSMUSG00000013415	Igf2bp1	uc057azq.1;uc057azr.1;uc007lay.2	140486	0	140486	Igf2bp1
chr11	95957415	95957713	299	MACS_peak_488	3_ UTR	2	140486	uc057azq.1	24901	ENSMUSG00000013415	Igf2bp1	uc057azq.1;uc057azr.1;uc007lay.2	140486	0	140486	Igf2bp1
chr11	95957415	95957713	299	MACS_peak_488	3_ UTR	2	140486	uc057azq.1	24901	ENSMUSG00000013415	Igf2bp1	uc057azq.1;uc057azr.1;uc007lay.2	140486	0	140486	Igf2bp1
chr11	95958713	95959038	326	MACS_peak_489	3_ UTR	2	140486	uc057azq.1	23576	ENSMUSG00000013415	Igf2bp1	uc029rns.1;uc057azq.1;uc057azr.1;uc007lay.2	100526468	4345	100526468	Mir3063
chr11	95958713	95959038	326	MACS_peak_489	3_ UTR	2	140486	uc057azq.1	23576	ENSMUSG00000013415	Igf2bp1	uc029rns.1;uc057azq.1;uc057azr.1;uc007lay.2	140486	0	140486	Igf2bp1
chr11	95958713	95959038	326	MACS_peak_489	3_ UTR	2	140486	uc057azq.1	23576	ENSMUSG00000013415	Igf2bp1	uc029rns.1;uc057azq.1;uc057azr.1;uc007lay.2	140486	0	140486	Igf2bp1
chr11	95958713	95959038	326	MACS_peak_489	3_ UTR	2	140486	uc057azq.1	23576	ENSMUSG00000013415	Igf2bp1	uc029rns.1;uc057azq.1;uc057azr.1;uc007lay.2	140486	0	140486	Igf2bp1
chr11	96046582	96047127	546	MACS_peak_490	Intron (uc007lbb.1/27681, intron 7 of 7)	1	27681	uc007lbb.1	11665	ENSMUSG00000006058	Snf8	uc007lbd.2;uc007lbb.1;uc007lbc.1	268470	0	268470	Ube2z
chr11	96046582	96047127	546	MACS_peak_490	Intron (uc007lbb.1/27681, intron 7 of 7)	1	27681	uc007lbb.1	11665	ENSMUSG00000006058	Snf8	uc007lbd.2;uc007lbb.1;uc007lbc.1	27681	0	27681	Snf8
chr11	96046582	96047127	546	MACS_peak_490	Intron (uc007lbb.1/27681, intron 7 of 7)	1	27681	uc007lbb.1	11665	ENSMUSG00000006058	Snf8	uc007lbd.2;uc007lbb.1;uc007lbc.1	27681	0	27681	Snf8
chr11	96047694	96048376	683	MACS_peak_491	3_ UTR	2	268470	uc007lbd.2	16988	ENSMUSG00000014349	Ube2z	uc007lbd.2;uc007lbb.1;uc007lbc.1	268470	0	268470	Ube2z
chr11	96047694	96048376	683	MACS_peak_491	3_ UTR	2	268470	uc007lbd.2	16988	ENSMUSG00000014349	Ube2z	uc007lbd.2;uc007lbb.1;uc007lbc.1	27681	0	27681	Snf8
chr11	96047694	96048376	683	MACS_peak_491	3_ UTR	2	268470	uc007lbd.2	16988	ENSMUSG00000014349	Ube2z	uc007lbd.2;uc007lbb.1;uc007lbc.1	27681	0	27681	Snf8
chr11	96269176	96269501	326	MACS_peak_492	Distal Intergenic	1	15417	uc007lbn.1	-1829	ENSMUSG00000020875	Hoxb9	uc007lbn.1;uc007lbo.1;uc029rnt.1;uc011ydf.1	15417	-1829	15417	Hoxb9
chr11	96269176	96269501	326	MACS_peak_492	Distal Intergenic	1	15417	uc007lbn.1	-1829	ENSMUSG00000020875	Hoxb9	uc007lbn.1;uc007lbo.1;uc029rnt.1;uc011ydf.1	15417	-2022	15417	Hoxb9
chr11	96269176	96269501	326	MACS_peak_492	Distal Intergenic	1	15417	uc007lbn.1	-1829	ENSMUSG00000020875	Hoxb9	uc007lbn.1;uc007lbo.1;uc029rnt.1;uc011ydf.1	193022	17516	193022	Gm53
chr11	96269176	96269501	326	MACS_peak_492	Distal Intergenic	1	15417	uc007lbn.1	-1829	ENSMUSG00000020875	Hoxb9	uc007lbn.1;uc007lbo.1;uc029rnt.1;uc011ydf.1	387191	4012	387191	Mir196a-1
chr11	96766970	96767354	385	MACS_peak_493	Downstream (<1kb)	2	74479	uc007lci.2	10201	ENSMUSG00000020876	Snx11	uc007lci.2;uc007lcj.2	74479	10201	74479	Snx11
chr11	96766970	96767354	385	MACS_peak_493	Downstream (<1kb)	2	74479	uc007lci.2	10201	ENSMUSG00000020876	Snx11	uc007lci.2;uc007lcj.2	74479	10201	74479	Snx11
chr11	96811000	96811520	521	MACS_peak_494	Distal Intergenic	2	18023	uc007lco.2	12493	ENSMUSG00000038615	Nfe2l1	uc007lcl.1;uc007lcm.1	12412	21864	12412	Cbx1
chr11	96811000	96811520	521	MACS_peak_494	Distal Intergenic	2	18023	uc007lco.2	12493	ENSMUSG00000038615	Nfe2l1	uc007lcl.1;uc007lcm.1	12412	21864	12412	Cbx1
chr11	96812699	96813040	342	MACS_peak_495	Distal Intergenic	2	18023	uc007lco.2	10973	ENSMUSG00000038615	Nfe2l1	uc007lcl.1;uc007lcm.1;uc007lco.2;uc011ydl.1;uc011ydm.1;uc011ydn.1;uc007lcq.2;uc007lcr.2;uc007lcs.1	12412	23563	12412	Cbx1
chr11	96812699	96813040	342	MACS_peak_495	Distal Intergenic	2	18023	uc007lco.2	10973	ENSMUSG00000038615	Nfe2l1	uc007lcl.1;uc007lcm.1;uc007lco.2;uc011ydl.1;uc011ydm.1;uc011ydn.1;uc007lcq.2;uc007lcr.2;uc007lcs.1	12412	23563	12412	Cbx1
chr11	96812699	96813040	342	MACS_peak_495	Distal Intergenic	2	18023	uc007lco.2	10973	ENSMUSG00000038615	Nfe2l1	uc007lcl.1;uc007lcm.1;uc007lco.2;uc011ydl.1;uc011ydm.1;uc011ydn.1;uc007lcq.2;uc007lcr.2;uc007lcs.1	18023	10973	18023	Nfe2l1
chr11	96812699	96813040	342	MACS_peak_495	Distal Intergenic	2	18023	uc007lco.2	10973	ENSMUSG00000038615	Nfe2l1	uc007lcl.1;uc007lcm.1;uc007lco.2;uc011ydl.1;uc011ydm.1;uc011ydn.1;uc007lcq.2;uc007lcr.2;uc007lcs.1	18023	10973	18023	Nfe2l1
chr11	96812699	96813040	342	MACS_peak_495	Distal Intergenic	2	18023	uc007lco.2	10973	ENSMUSG00000038615	Nfe2l1	uc007lcl.1;uc007lcm.1;uc007lco.2;uc011ydl.1;uc011ydm.1;uc011ydn.1;uc007lcq.2;uc007lcr.2;uc007lcs.1	18023	11087	18023	Nfe2l1
chr11	96812699	96813040	342	MACS_peak_495	Distal Intergenic	2	18023	uc007lco.2	10973	ENSMUSG00000038615	Nfe2l1	uc007lcl.1;uc007lcm.1;uc007lco.2;uc011ydl.1;uc011ydm.1;uc011ydn.1;uc007lcq.2;uc007lcr.2;uc007lcs.1	18023	11087	18023	Nfe2l1
chr11	96812699	96813040	342	MACS_peak_495	Distal Intergenic	2	18023	uc007lco.2	10973	ENSMUSG00000038615	Nfe2l1	uc007lcl.1;uc007lcm.1;uc007lco.2;uc011ydl.1;uc011ydm.1;uc011ydn.1;uc007lcq.2;uc007lcr.2;uc007lcs.1	18023	16462	18023	Nfe2l1
chr11	96812699	96813040	342	MACS_peak_495	Distal Intergenic	2	18023	uc007lco.2	10973	ENSMUSG00000038615	Nfe2l1	uc007lcl.1;uc007lcm.1;uc007lco.2;uc011ydl.1;uc011ydm.1;uc011ydn.1;uc007lcq.2;uc007lcr.2;uc007lcs.1	18023	16928	18023	Nfe2l1
chr11	96812699	96813040	342	MACS_peak_495	Distal Intergenic	2	18023	uc007lco.2	10973	ENSMUSG00000038615	Nfe2l1	uc007lcl.1;uc007lcm.1;uc007lco.2;uc011ydl.1;uc011ydm.1;uc011ydn.1;uc007lcq.2;uc007lcr.2;uc007lcs.1	18023	15183	18023	Nfe2l1
chr11	96813245	96813538	294	MACS_peak_496	Distal Intergenic	2	18023	uc007lco.2	10475	ENSMUSG00000038615	Nfe2l1	uc007lcl.1;uc007lcm.1;uc007lco.2;uc011ydl.1;uc011ydm.1;uc011ydn.1;uc007lcq.2;uc007lcr.2;uc007lcs.1	12412	24109	12412	Cbx1
chr11	96813245	96813538	294	MACS_peak_496	Distal Intergenic	2	18023	uc007lco.2	10475	ENSMUSG00000038615	Nfe2l1	uc007lcl.1;uc007lcm.1;uc007lco.2;uc011ydl.1;uc011ydm.1;uc011ydn.1;uc007lcq.2;uc007lcr.2;uc007lcs.1	12412	24109	12412	Cbx1
chr11	96813245	96813538	294	MACS_peak_496	Distal Intergenic	2	18023	uc007lco.2	10475	ENSMUSG00000038615	Nfe2l1	uc007lcl.1;uc007lcm.1;uc007lco.2;uc011ydl.1;uc011ydm.1;uc011ydn.1;uc007lcq.2;uc007lcr.2;uc007lcs.1	18023	10475	18023	Nfe2l1
chr11	96813245	96813538	294	MACS_peak_496	Distal Intergenic	2	18023	uc007lco.2	10475	ENSMUSG00000038615	Nfe2l1	uc007lcl.1;uc007lcm.1;uc007lco.2;uc011ydl.1;uc011ydm.1;uc011ydn.1;uc007lcq.2;uc007lcr.2;uc007lcs.1	18023	10475	18023	Nfe2l1
chr11	96813245	96813538	294	MACS_peak_496	Distal Intergenic	2	18023	uc007lco.2	10475	ENSMUSG00000038615	Nfe2l1	uc007lcl.1;uc007lcm.1;uc007lco.2;uc011ydl.1;uc011ydm.1;uc011ydn.1;uc007lcq.2;uc007lcr.2;uc007lcs.1	18023	10589	18023	Nfe2l1
chr11	96813245	96813538	294	MACS_peak_496	Distal Intergenic	2	18023	uc007lco.2	10475	ENSMUSG00000038615	Nfe2l1	uc007lcl.1;uc007lcm.1;uc007lco.2;uc011ydl.1;uc011ydm.1;uc011ydn.1;uc007lcq.2;uc007lcr.2;uc007lcs.1	18023	10589	18023	Nfe2l1
chr11	96813245	96813538	294	MACS_peak_496	Distal Intergenic	2	18023	uc007lco.2	10475	ENSMUSG00000038615	Nfe2l1	uc007lcl.1;uc007lcm.1;uc007lco.2;uc011ydl.1;uc011ydm.1;uc011ydn.1;uc007lcq.2;uc007lcr.2;uc007lcs.1	18023	15964	18023	Nfe2l1
chr11	96813245	96813538	294	MACS_peak_496	Distal Intergenic	2	18023	uc007lco.2	10475	ENSMUSG00000038615	Nfe2l1	uc007lcl.1;uc007lcm.1;uc007lco.2;uc011ydl.1;uc011ydm.1;uc011ydn.1;uc007lcq.2;uc007lcr.2;uc007lcs.1	18023	16430	18023	Nfe2l1
chr11	96813245	96813538	294	MACS_peak_496	Distal Intergenic	2	18023	uc007lco.2	10475	ENSMUSG00000038615	Nfe2l1	uc007lcl.1;uc007lcm.1;uc007lco.2;uc011ydl.1;uc011ydm.1;uc011ydn.1;uc007lcq.2;uc007lcr.2;uc007lcs.1	18023	14685	18023	Nfe2l1
chr11	97048903	97049502	600	MACS_peak_497	3_ UTR	1	107732	uc007ldm.1	7317	ENSMUSG00000001445	Mrpl10	uc007ldm.1;uc007ldn.2;uc007ldo.2;uc007ldp.1	107732	0	107732	Mrpl10
chr11	97048903	97049502	600	MACS_peak_497	3_ UTR	1	107732	uc007ldm.1	7317	ENSMUSG00000001445	Mrpl10	uc007ldm.1;uc007ldn.2;uc007ldo.2;uc007ldp.1	71240	-1126	71240	Osbpl7
chr11	97048903	97049502	600	MACS_peak_497	3_ UTR	1	107732	uc007ldm.1	7317	ENSMUSG00000001445	Mrpl10	uc007ldm.1;uc007ldn.2;uc007ldo.2;uc007ldp.1	71240	-1126	71240	Osbpl7
chr11	97048903	97049502	600	MACS_peak_497	3_ UTR	1	107732	uc007ldm.1	7317	ENSMUSG00000001445	Mrpl10	uc007ldm.1;uc007ldn.2;uc007ldo.2;uc007ldp.1	71240	-3922	71240	Osbpl7
chr11	97156588	97156921	334	MACS_peak_498	Downstream (2-3kb)	2	73174	uc011ydr.1	-6876	ENSMUSG00000038517	Tbkbp1	uc007ldu.1;uc011yds.1	16211	0	16211	Kpnb1
chr11	97156588	97156921	334	MACS_peak_498	Downstream (2-3kb)	2	73174	uc011ydr.1	-6876	ENSMUSG00000038517	Tbkbp1	uc007ldu.1;uc011yds.1	16211	0	16211	Kpnb1
chr11	97157622	97157915	294	MACS_peak_499	Downstream (1-2kb)	2	73174	uc011ydr.1	-7910	ENSMUSG00000038517	Tbkbp1	uc007ldu.1;uc011yds.1	16211	0	16211	Kpnb1
chr11	97157622	97157915	294	MACS_peak_499	Downstream (1-2kb)	2	73174	uc011ydr.1	-7910	ENSMUSG00000038517	Tbkbp1	uc007ldu.1;uc011yds.1	16211	0	16211	Kpnb1
chr11	97158029	97158473	445	MACS_peak_500	Downstream (1-2kb)	2	73174	uc011ydr.1	-8317	ENSMUSG00000038517	Tbkbp1	uc007ldu.1;uc011yds.1	16211	0	16211	Kpnb1
chr11	97158029	97158473	445	MACS_peak_500	Downstream (1-2kb)	2	73174	uc011ydr.1	-8317	ENSMUSG00000038517	Tbkbp1	uc007ldu.1;uc011yds.1	16211	0	16211	Kpnb1
chr11	97159095	97159494	400	MACS_peak_501	Downstream (<1kb)	2	73174	uc011ydr.1	-9383	ENSMUSG00000038517	Tbkbp1	uc007ldu.1;uc011yds.1	16211	0	16211	Kpnb1
chr11	97159095	97159494	400	MACS_peak_501	Downstream (<1kb)	2	73174	uc011ydr.1	-9383	ENSMUSG00000038517	Tbkbp1	uc007ldu.1;uc011yds.1	16211	0	16211	Kpnb1
chr11	97159563	97159911	349	MACS_peak_502	3_ UTR	2	16211	uc007ldu.1	27981	ENSMUSG00000001440	Kpnb1	uc007ldu.1;uc011yds.1	16211	0	16211	Kpnb1
chr11	97159563	97159911	349	MACS_peak_502	3_ UTR	2	16211	uc007ldu.1	27981	ENSMUSG00000001440	Kpnb1	uc007ldu.1;uc011yds.1	16211	0	16211	Kpnb1
chr11	97160879	97161165	287	MACS_peak_503	3_ UTR	2	16211	uc007ldu.1	26727	ENSMUSG00000001440	Kpnb1	uc007ldu.1;uc011yds.1	16211	0	16211	Kpnb1
chr11	97160879	97161165	287	MACS_peak_503	3_ UTR	2	16211	uc007ldu.1	26727	ENSMUSG00000001440	Kpnb1	uc007ldu.1;uc011yds.1	16211	0	16211	Kpnb1
chr11	97188915	97189247	333	MACS_peak_504	Distal Intergenic	2	16211	uc011yds.1	-1023	ENSMUSG00000001440	Kpnb1	uc007ldu.1;uc011yds.1	16211	0	16211	Kpnb1
chr11	97188915	97189247	333	MACS_peak_504	Distal Intergenic	2	16211	uc011yds.1	-1023	ENSMUSG00000001440	Kpnb1	uc007ldu.1;uc011yds.1	16211	0	16211	Kpnb1
chr11	97501997	97502408	412	MACS_peak_505	3_ UTR	1	58996	uc007lec.1	51837	ENSMUSG00000049807	Arhgap23	uc033fzq.1;uc007lec.1;uc007led.1	100141474	-1657	100141474	4933428G20Rik
chr11	97501997	97502408	412	MACS_peak_505	3_ UTR	1	58996	uc007lec.1	51837	ENSMUSG00000049807	Arhgap23	uc033fzq.1;uc007lec.1;uc007led.1	58996	0	58996	Arhgap23
chr11	97501997	97502408	412	MACS_peak_505	3_ UTR	1	58996	uc007lec.1	51837	ENSMUSG00000049807	Arhgap23	uc033fzq.1;uc007lec.1;uc007led.1	58996	0	58996	Arhgap23
chr11	97624108	97624445	338	MACS_peak_506	Downstream (2-3kb)	2	103551	uc007leg.1	5271	ENSMUSG00000043439	Epop	uc007leg.1;uc007lef.1	103551	5271	103551	Epop
chr11	97624108	97624445	338	MACS_peak_506	Downstream (2-3kb)	2	103551	uc007leg.1	5271	ENSMUSG00000043439	Epop	uc007leg.1;uc007lef.1	69729	25597	69729	2410003L11Rik
chr11	97624447	97624654	208	MACS_peak_507	Downstream (2-3kb)	2	103551	uc007leg.1	5062	ENSMUSG00000043439	Epop	uc007leg.1;uc007lef.1	103551	5062	103551	Epop
chr11	97624447	97624654	208	MACS_peak_507	Downstream (2-3kb)	2	103551	uc007leg.1	5062	ENSMUSG00000043439	Epop	uc007leg.1;uc007lef.1	69729	25936	69729	2410003L11Rik
chr11	97624812	97625079	268	MACS_peak_508	Downstream (2-3kb)	2	103551	uc007leg.1	4637	ENSMUSG00000043439	Epop	uc007leg.1;uc007lef.1	103551	4637	103551	Epop
chr11	97624812	97625079	268	MACS_peak_508	Downstream (2-3kb)	2	103551	uc007leg.1	4637	ENSMUSG00000043439	Epop	uc007leg.1;uc007lef.1	69729	26301	69729	2410003L11Rik
chr11	97625975	97626244	270	MACS_peak_509	Downstream (1-2kb)	2	103551	uc007leg.1	3472	ENSMUSG00000043439	Epop	uc007leg.1;uc007lef.1	103551	3472	103551	Epop
chr11	97625975	97626244	270	MACS_peak_509	Downstream (1-2kb)	2	103551	uc007leg.1	3472	ENSMUSG00000043439	Epop	uc007leg.1;uc007lef.1	69729	27464	69729	2410003L11Rik
chr11	97653448	97654363	916	MACS_peak_510	Intron (uc007leh.1/uc007leh.1, intron 1 of 2)	1	246198	uc007lei.1	-9049	ENSMUSG00000038437	Mllt6	NA	NA	NA	NA	NA
chr11	97655115	97655649	535	MACS_peak_511	Intron (uc007leh.1/uc007leh.1, intron 1 of 2)	1	246198	uc007lei.1	-7763	ENSMUSG00000038437	Mllt6	NA	NA	NA	NA	NA
chr11	97656508	97657087	580	MACS_peak_512	Intron (uc007leh.1/uc007leh.1, intron 1 of 2)	1	246198	uc007lei.1	-6325	ENSMUSG00000038437	Mllt6	NA	NA	NA	NA	NA
chr11	97684738	97685755	1018	MACS_peak_513	Promoter	1	217149	uc007lej.2	0	ENSMUSG00000078695	Cisd3	uc007lej.2;uc011ydv.1;uc007lek.2;uc007lel.2;uc007lem.2;uc007len.2;uc007lei.1;uc011ydu.1	217149	0	217149	Cisd3
chr11	97684738	97685755	1018	MACS_peak_513	Promoter	1	217149	uc007lej.2	0	ENSMUSG00000078695	Cisd3	uc007lej.2;uc011ydv.1;uc007lek.2;uc007lel.2;uc007lem.2;uc007len.2;uc007lei.1;uc011ydu.1	217149	0	217149	Cisd3
chr11	97684738	97685755	1018	MACS_peak_513	Promoter	1	217149	uc007lej.2	0	ENSMUSG00000078695	Cisd3	uc007lej.2;uc011ydv.1;uc007lek.2;uc007lel.2;uc007lem.2;uc007len.2;uc007lei.1;uc011ydu.1	217149	-197	217149	Cisd3
chr11	97684738	97685755	1018	MACS_peak_513	Promoter	1	217149	uc007lej.2	0	ENSMUSG00000078695	Cisd3	uc007lej.2;uc011ydv.1;uc007lek.2;uc007lel.2;uc007lem.2;uc007len.2;uc007lei.1;uc011ydu.1	22658	13629	22658	Pcgf2
chr11	97684738	97685755	1018	MACS_peak_513	Promoter	1	217149	uc007lej.2	0	ENSMUSG00000078695	Cisd3	uc007lej.2;uc011ydv.1;uc007lek.2;uc007lel.2;uc007lem.2;uc007len.2;uc007lei.1;uc011ydu.1	22658	13893	22658	Pcgf2
chr11	97684738	97685755	1018	MACS_peak_513	Promoter	1	217149	uc007lej.2	0	ENSMUSG00000078695	Cisd3	uc007lej.2;uc011ydv.1;uc007lek.2;uc007lel.2;uc007lem.2;uc007len.2;uc007lei.1;uc011ydu.1	22658	14742	22658	Pcgf2
chr11	97684738	97685755	1018	MACS_peak_513	Promoter	1	217149	uc007lej.2	0	ENSMUSG00000078695	Cisd3	uc007lej.2;uc011ydv.1;uc007lek.2;uc007lel.2;uc007lem.2;uc007len.2;uc007lei.1;uc011ydu.1	246198	0	246198	Mllt6
chr11	97684738	97685755	1018	MACS_peak_513	Promoter	1	217149	uc007lej.2	0	ENSMUSG00000078695	Cisd3	uc007lej.2;uc011ydv.1;uc007lek.2;uc007lel.2;uc007lem.2;uc007len.2;uc007lei.1;uc011ydu.1	246198	0	246198	Mllt6
chr11	97745376	97745737	362	MACS_peak_514	3_ UTR	2	67480	uc007ler.2	20876	ENSMUSG00000018541	Cwc25	uc033fzt.1;uc007leq.1;uc007ler.2	102466256	479	102466256	Mir8102
chr11	97745376	97745737	362	MACS_peak_514	3_ UTR	2	67480	uc007ler.2	20876	ENSMUSG00000018541	Cwc25	uc033fzt.1;uc007leq.1;uc007ler.2	108083	-672	108083	Pip4k2b
chr11	97745376	97745737	362	MACS_peak_514	3_ UTR	2	67480	uc007ler.2	20876	ENSMUSG00000018541	Cwc25	uc033fzt.1;uc007leq.1;uc007ler.2	67480	0	67480	Cwc25
chr11	97775717	97777600	1884	MACS_peak_515	Promoter	2	72215	uc007let.1	0	ENSMUSG00000018543	1700001P01Rik	uc011ydw.1;uc007leu.2;uc007lev.1;uc007let.1	100302498	4166	100302498	Snora21
chr11	97775717	97777600	1884	MACS_peak_515	Promoter	2	72215	uc007let.1	0	ENSMUSG00000018543	1700001P01Rik	uc011ydw.1;uc007leu.2;uc007lev.1;uc007let.1	65019	0	65019	Rpl23
chr11	97775717	97777600	1884	MACS_peak_515	Promoter	2	72215	uc007let.1	0	ENSMUSG00000018543	1700001P01Rik	uc011ydw.1;uc007leu.2;uc007lev.1;uc007let.1	65019	4657	65019	Rpl23
chr11	97775717	97777600	1884	MACS_peak_515	Promoter	2	72215	uc007let.1	0	ENSMUSG00000018543	1700001P01Rik	uc011ydw.1;uc007leu.2;uc007lev.1;uc007let.1	72215	0	72215	1700001P01Rik
chr11	97838443	97838926	484	MACS_peak_516	3_ UTR	1	16796	uc007lew.1	38771	ENSMUSG00000038366	Lasp1	uc007lew.1;uc007lex.1;uc007ley.1;uc007lez.1	16796	0	16796	Lasp1
chr11	97838443	97838926	484	MACS_peak_516	3_ UTR	1	16796	uc007lew.1	38771	ENSMUSG00000038366	Lasp1	uc007lew.1;uc007lex.1;uc007ley.1;uc007lez.1	68127	-1854	68127	B230217C12Rik
chr11	97838443	97838926	484	MACS_peak_516	3_ UTR	1	16796	uc007lew.1	38771	ENSMUSG00000038366	Lasp1	uc007lew.1;uc007lex.1;uc007ley.1;uc007lez.1	68127	-2386	68127	B230217C12Rik
chr11	97838443	97838926	484	MACS_peak_516	3_ UTR	1	16796	uc007lew.1	38771	ENSMUSG00000038366	Lasp1	uc007lew.1;uc007lex.1;uc007ley.1;uc007lez.1	68127	-2389	68127	B230217C12Rik
chr11	98030762	98031974	1213	MACS_peak_517	Distal Intergenic	1	19921	uc007lfj.2	3838	ENSMUSG00000017404	Rpl19	uc007lfk.2;uc007lfj.2;uc007lfl.1	19921	4052	19921	Rpl19
chr11	98030762	98031974	1213	MACS_peak_517	Distal Intergenic	1	19921	uc007lfj.2	3838	ENSMUSG00000017404	Rpl19	uc007lfk.2;uc007lfj.2;uc007lfl.1	19921	3838	19921	Rpl19
chr11	98030762	98031974	1213	MACS_peak_517	Distal Intergenic	1	19921	uc007lfj.2	3838	ENSMUSG00000017404	Rpl19	uc007lfk.2;uc007lfj.2;uc007lfl.1	217154	21488	217154	Stac2
chr11	98074657	98074971	315	MACS_peak_518	Distal Intergenic	2	217154	uc007lfl.1	-21195	ENSMUSG00000017400	Stac2	NA	NA	NA	NA	NA
chr11	98150647	98150954	308	MACS_peak_519	Promoter	2	72194	uc009vah.1	-484	ENSMUSG00000020883	Fbxl20	uc007lfo.1;uc007lfp.1;uc007lfq.1;uc007lfm.1;uc009vah.1;uc007lfn.1	19014	0	19014	Med1
chr11	98150647	98150954	308	MACS_peak_519	Promoter	2	72194	uc009vah.1	-484	ENSMUSG00000020883	Fbxl20	uc007lfo.1;uc007lfp.1;uc007lfq.1;uc007lfm.1;uc009vah.1;uc007lfn.1	19014	0	19014	Med1
chr11	98150647	98150954	308	MACS_peak_519	Promoter	2	72194	uc009vah.1	-484	ENSMUSG00000020883	Fbxl20	uc007lfo.1;uc007lfp.1;uc007lfq.1;uc007lfm.1;uc009vah.1;uc007lfn.1	19014	0	19014	Med1
chr11	98150647	98150954	308	MACS_peak_519	Promoter	2	72194	uc009vah.1	-484	ENSMUSG00000020883	Fbxl20	uc007lfo.1;uc007lfp.1;uc007lfq.1;uc007lfm.1;uc009vah.1;uc007lfn.1	72194	-1031	72194	Fbxl20
chr11	98150647	98150954	308	MACS_peak_519	Promoter	2	72194	uc009vah.1	-484	ENSMUSG00000020883	Fbxl20	uc007lfo.1;uc007lfp.1;uc007lfq.1;uc007lfm.1;uc009vah.1;uc007lfn.1	72194	-484	72194	Fbxl20
chr11	98150647	98150954	308	MACS_peak_519	Promoter	2	72194	uc009vah.1	-484	ENSMUSG00000020883	Fbxl20	uc007lfo.1;uc007lfp.1;uc007lfq.1;uc007lfm.1;uc009vah.1;uc007lfn.1	72194	-1031	72194	Fbxl20
chr11	98155181	98156890	1710	MACS_peak_520	3_ UTR	2	19014	uc007lfo.1	36403	ENSMUSG00000018160	Med1	uc007lfo.1;uc007lfp.1;uc007lfq.1	19014	0	19014	Med1
chr11	98155181	98156890	1710	MACS_peak_520	3_ UTR	2	19014	uc007lfo.1	36403	ENSMUSG00000018160	Med1	uc007lfo.1;uc007lfp.1;uc007lfq.1	19014	0	19014	Med1
chr11	98155181	98156890	1710	MACS_peak_520	3_ UTR	2	19014	uc007lfo.1	36403	ENSMUSG00000018160	Med1	uc007lfo.1;uc007lfp.1;uc007lfq.1	19014	0	19014	Med1
chr11	98250614	98250983	370	MACS_peak_521	3_ UTR	1	69131	uc007lft.2	47309	ENSMUSG00000003119	Cdk12	uc007lfs.2;uc007lft.2;uc007lfu.2;uc007lfv.1	69131	47309	69131	Cdk12
chr11	98250614	98250983	370	MACS_peak_521	3_ UTR	1	69131	uc007lft.2	47309	ENSMUSG00000003119	Cdk12	uc007lfs.2;uc007lft.2;uc007lfu.2;uc007lfv.1	69131	0	69131	Cdk12
chr11	98250614	98250983	370	MACS_peak_521	3_ UTR	1	69131	uc007lft.2	47309	ENSMUSG00000003119	Cdk12	uc007lfs.2;uc007lft.2;uc007lfu.2;uc007lfv.1	69131	0	69131	Cdk12
chr11	98250614	98250983	370	MACS_peak_521	3_ UTR	1	69131	uc007lft.2	47309	ENSMUSG00000003119	Cdk12	uc007lfs.2;uc007lft.2;uc007lfu.2;uc007lfv.1	69131	0	69131	Cdk12
chr11	98251797	98252243	447	MACS_peak_522	3_ UTR	1	69131	uc007lft.2	48492	ENSMUSG00000003119	Cdk12	uc007lft.2;uc007lfu.2;uc007lfv.1	69131	0	69131	Cdk12
chr11	98251797	98252243	447	MACS_peak_522	3_ UTR	1	69131	uc007lft.2	48492	ENSMUSG00000003119	Cdk12	uc007lft.2;uc007lfu.2;uc007lfv.1	69131	0	69131	Cdk12
chr11	98251797	98252243	447	MACS_peak_522	3_ UTR	1	69131	uc007lft.2	48492	ENSMUSG00000003119	Cdk12	uc007lft.2;uc007lfu.2;uc007lfv.1	69131	0	69131	Cdk12
chr11	98252484	98253229	746	MACS_peak_523	3_ UTR	1	69131	uc007lft.2	49179	ENSMUSG00000003119	Cdk12	uc007lft.2;uc007lfu.2;uc007lfv.1	69131	0	69131	Cdk12
chr11	98252484	98253229	746	MACS_peak_523	3_ UTR	1	69131	uc007lft.2	49179	ENSMUSG00000003119	Cdk12	uc007lft.2;uc007lfu.2;uc007lfv.1	69131	0	69131	Cdk12
chr11	98252484	98253229	746	MACS_peak_523	3_ UTR	1	69131	uc007lft.2	49179	ENSMUSG00000003119	Cdk12	uc007lft.2;uc007lfu.2;uc007lfv.1	69131	0	69131	Cdk12
chr11	98990844	98991826	983	MACS_peak_524	Downstream (1-2kb)	2	353155	uc007lib.1	-7828	ENSMUSG00000047197	Gjd3	uc007lic.1;uc007lid.1	21973	18773	21973	Top2a
chr11	98990844	98991826	983	MACS_peak_524	Downstream (1-2kb)	2	353155	uc007lib.1	-7828	ENSMUSG00000047197	Gjd3	uc007lic.1;uc007lid.1	21973	32363	21973	Top2a
chr11	99208877	99209145	269	MACS_peak_525	3_ UTR	2	57376	uc007lii.1	21872	ENSMUSG00000037935	Smarce1	uc007lii.1	57376	0	57376	Smarce1
chr11	100322284	100323647	1364	MACS_peak_526	Distal Intergenic	1	20918	uc007lkv.2	2335	ENSMUSG00000035530	Eif1	uc007lkv.2	20918	2335	20918	Eif1
chr11	100324059	100324340	282	MACS_peak_527	Distal Intergenic	1	20918	uc007lkv.2	4110	ENSMUSG00000035530	Eif1	uc007lkv.2	20918	4110	20918	Eif1
chr11	100369114	100369709	596	MACS_peak_528	3_ UTR	2	16480	uc007lkz.2	28081	ENSMUSG00000001552	Jup	uc007lkz.2	16480	0	16480	Jup
chr11	101446125	101447120	996	MACS_peak_529	Distal Intergenic	1	70110	uc007lox.1	-1292	ENSMUSG00000010358	Ifi35	uc007low.2;uc007lox.1	19942	3880	19942	Rpl27
chr11	101446125	101447120	996	MACS_peak_529	Distal Intergenic	1	70110	uc007lox.1	-1292	ENSMUSG00000010358	Ifi35	uc007low.2;uc007lox.1	70110	-1292	70110	Ifi35
chr11	101636901	101637306	406	MACS_peak_530	Distal Intergenic	1	66599	uc007lpp.1	8952	ENSMUSG00000010362	Rdm1	uc007lpp.1	66599	8952	66599	Rdm1
chr11	101637310	101637674	365	MACS_peak_531	Distal Intergenic	1	66599	uc007lpp.1	9361	ENSMUSG00000010362	Rdm1	uc007lpp.1	66599	9361	66599	Rdm1
chr11	101637681	101637979	299	MACS_peak_532	Distal Intergenic	1	66599	uc007lpp.1	9732	ENSMUSG00000010362	Rdm1	uc007lpp.1	66599	9732	66599	Rdm1
chr11	102288761	102290209	1449	MACS_peak_533	3_ UTR	2	217218	uc007lre.1	3235	ENSMUSG00000059995	Atxn7l3	uc007lre.1;uc007lrf.1;uc007lrg.1;uc007lrh.1;uc007lrb.2;uc007lrc.2;uc007lrd.2	217218	0	217218	Atxn7l3
chr11	102288761	102290209	1449	MACS_peak_533	3_ UTR	2	217218	uc007lre.1	3235	ENSMUSG00000059995	Atxn7l3	uc007lre.1;uc007lrf.1;uc007lrg.1;uc007lrh.1;uc007lrb.2;uc007lrc.2;uc007lrd.2	217218	0	217218	Atxn7l3
chr11	102288761	102290209	1449	MACS_peak_533	3_ UTR	2	217218	uc007lre.1	3235	ENSMUSG00000059995	Atxn7l3	uc007lre.1;uc007lrf.1;uc007lrg.1;uc007lrh.1;uc007lrb.2;uc007lrc.2;uc007lrd.2	217218	0	217218	Atxn7l3
chr11	102288761	102290209	1449	MACS_peak_533	3_ UTR	2	217218	uc007lre.1	3235	ENSMUSG00000059995	Atxn7l3	uc007lre.1;uc007lrf.1;uc007lrg.1;uc007lrh.1;uc007lrb.2;uc007lrc.2;uc007lrd.2	217218	0	217218	Atxn7l3
chr11	102288761	102290209	1449	MACS_peak_533	3_ UTR	2	217218	uc007lre.1	3235	ENSMUSG00000059995	Atxn7l3	uc007lre.1;uc007lrf.1;uc007lrg.1;uc007lrh.1;uc007lrb.2;uc007lrc.2;uc007lrd.2	72053	0	72053	Tmub2
chr11	102288761	102290209	1449	MACS_peak_533	3_ UTR	2	217218	uc007lre.1	3235	ENSMUSG00000059995	Atxn7l3	uc007lre.1;uc007lrf.1;uc007lrg.1;uc007lrh.1;uc007lrb.2;uc007lrc.2;uc007lrd.2	72053	0	72053	Tmub2
chr11	102288761	102290209	1449	MACS_peak_533	3_ UTR	2	217218	uc007lre.1	3235	ENSMUSG00000059995	Atxn7l3	uc007lre.1;uc007lrf.1;uc007lrg.1;uc007lrh.1;uc007lrb.2;uc007lrc.2;uc007lrd.2	72053	0	72053	Tmub2
chr11	102290258	102290587	330	MACS_peak_534	3_ UTR	2	217218	uc007lre.1	2857	ENSMUSG00000059995	Atxn7l3	uc007lre.1;uc007lrf.1;uc007lrg.1;uc007lrh.1;uc007lrb.2;uc007lrc.2;uc007lrd.2	217218	0	217218	Atxn7l3
chr11	102290258	102290587	330	MACS_peak_534	3_ UTR	2	217218	uc007lre.1	2857	ENSMUSG00000059995	Atxn7l3	uc007lre.1;uc007lrf.1;uc007lrg.1;uc007lrh.1;uc007lrb.2;uc007lrc.2;uc007lrd.2	217218	0	217218	Atxn7l3
chr11	102290258	102290587	330	MACS_peak_534	3_ UTR	2	217218	uc007lre.1	2857	ENSMUSG00000059995	Atxn7l3	uc007lre.1;uc007lrf.1;uc007lrg.1;uc007lrh.1;uc007lrb.2;uc007lrc.2;uc007lrd.2	217218	0	217218	Atxn7l3
chr11	102290258	102290587	330	MACS_peak_534	3_ UTR	2	217218	uc007lre.1	2857	ENSMUSG00000059995	Atxn7l3	uc007lre.1;uc007lrf.1;uc007lrg.1;uc007lrh.1;uc007lrb.2;uc007lrc.2;uc007lrd.2	217218	0	217218	Atxn7l3
chr11	102290258	102290587	330	MACS_peak_534	3_ UTR	2	217218	uc007lre.1	2857	ENSMUSG00000059995	Atxn7l3	uc007lre.1;uc007lrf.1;uc007lrg.1;uc007lrh.1;uc007lrb.2;uc007lrc.2;uc007lrd.2	72053	0	72053	Tmub2
chr11	102290258	102290587	330	MACS_peak_534	3_ UTR	2	217218	uc007lre.1	2857	ENSMUSG00000059995	Atxn7l3	uc007lre.1;uc007lrf.1;uc007lrg.1;uc007lrh.1;uc007lrb.2;uc007lrc.2;uc007lrd.2	72053	0	72053	Tmub2
chr11	102290258	102290587	330	MACS_peak_534	3_ UTR	2	217218	uc007lre.1	2857	ENSMUSG00000059995	Atxn7l3	uc007lre.1;uc007lrf.1;uc007lrg.1;uc007lrh.1;uc007lrb.2;uc007lrc.2;uc007lrd.2	72053	0	72053	Tmub2
chr11	102303726	102304029	304	MACS_peak_535	Downstream (<1kb)	2	217218	uc007lrh.1	-7097	ENSMUSG00000059995	Atxn7l3	uc007lri.2;uc007lrj.2;uc007lrk.2;uc007lrl.2;uc007lrm.2;uc011yfr.2;uc007lrn.1	21429	0	21429	Ubtf
chr11	102303726	102304029	304	MACS_peak_535	Downstream (<1kb)	2	217218	uc007lrh.1	-7097	ENSMUSG00000059995	Atxn7l3	uc007lri.2;uc007lrj.2;uc007lrk.2;uc007lrl.2;uc007lrm.2;uc011yfr.2;uc007lrn.1	21429	0	21429	Ubtf
chr11	102303726	102304029	304	MACS_peak_535	Downstream (<1kb)	2	217218	uc007lrh.1	-7097	ENSMUSG00000059995	Atxn7l3	uc007lri.2;uc007lrj.2;uc007lrk.2;uc007lrl.2;uc007lrm.2;uc011yfr.2;uc007lrn.1	21429	0	21429	Ubtf
chr11	102303726	102304029	304	MACS_peak_535	Downstream (<1kb)	2	217218	uc007lrh.1	-7097	ENSMUSG00000059995	Atxn7l3	uc007lri.2;uc007lrj.2;uc007lrk.2;uc007lrl.2;uc007lrm.2;uc011yfr.2;uc007lrn.1	21429	0	21429	Ubtf
chr11	102303726	102304029	304	MACS_peak_535	Downstream (<1kb)	2	217218	uc007lrh.1	-7097	ENSMUSG00000059995	Atxn7l3	uc007lri.2;uc007lrj.2;uc007lrk.2;uc007lrl.2;uc007lrm.2;uc011yfr.2;uc007lrn.1	21429	0	21429	Ubtf
chr11	102303726	102304029	304	MACS_peak_535	Downstream (<1kb)	2	217218	uc007lrh.1	-7097	ENSMUSG00000059995	Atxn7l3	uc007lri.2;uc007lrj.2;uc007lrk.2;uc007lrl.2;uc007lrm.2;uc011yfr.2;uc007lrn.1	21429	0	21429	Ubtf
chr11	102303726	102304029	304	MACS_peak_535	Downstream (<1kb)	2	217218	uc007lrh.1	-7097	ENSMUSG00000059995	Atxn7l3	uc007lri.2;uc007lrj.2;uc007lrk.2;uc007lrl.2;uc007lrm.2;uc011yfr.2;uc007lrn.1	21429	13625	21429	Ubtf
chr11	102304254	102304943	690	MACS_peak_536	3_ UTR	2	21429	uc007lri.2	8550	ENSMUSG00000020923	Ubtf	uc007lri.2;uc007lrj.2;uc007lrk.2;uc007lrl.2;uc007lrm.2;uc011yfr.2;uc007lrn.1	21429	0	21429	Ubtf
chr11	102304254	102304943	690	MACS_peak_536	3_ UTR	2	21429	uc007lri.2	8550	ENSMUSG00000020923	Ubtf	uc007lri.2;uc007lrj.2;uc007lrk.2;uc007lrl.2;uc007lrm.2;uc011yfr.2;uc007lrn.1	21429	0	21429	Ubtf
chr11	102304254	102304943	690	MACS_peak_536	3_ UTR	2	21429	uc007lri.2	8550	ENSMUSG00000020923	Ubtf	uc007lri.2;uc007lrj.2;uc007lrk.2;uc007lrl.2;uc007lrm.2;uc011yfr.2;uc007lrn.1	21429	0	21429	Ubtf
chr11	102304254	102304943	690	MACS_peak_536	3_ UTR	2	21429	uc007lri.2	8550	ENSMUSG00000020923	Ubtf	uc007lri.2;uc007lrj.2;uc007lrk.2;uc007lrl.2;uc007lrm.2;uc011yfr.2;uc007lrn.1	21429	0	21429	Ubtf
chr11	102304254	102304943	690	MACS_peak_536	3_ UTR	2	21429	uc007lri.2	8550	ENSMUSG00000020923	Ubtf	uc007lri.2;uc007lrj.2;uc007lrk.2;uc007lrl.2;uc007lrm.2;uc011yfr.2;uc007lrn.1	21429	0	21429	Ubtf
chr11	102304254	102304943	690	MACS_peak_536	3_ UTR	2	21429	uc007lri.2	8550	ENSMUSG00000020923	Ubtf	uc007lri.2;uc007lrj.2;uc007lrk.2;uc007lrl.2;uc007lrm.2;uc011yfr.2;uc007lrn.1	21429	0	21429	Ubtf
chr11	102304254	102304943	690	MACS_peak_536	3_ UTR	2	21429	uc007lri.2	8550	ENSMUSG00000020923	Ubtf	uc007lri.2;uc007lrj.2;uc007lrk.2;uc007lrl.2;uc007lrm.2;uc011yfr.2;uc007lrn.1	21429	12711	21429	Ubtf
chr11	102319083	102319401	319	MACS_peak_537	Promoter	2	21429	uc007lrl.2	0	ENSMUSG00000020923	Ubtf	uc007lrj.2;uc007lrk.2;uc007lrl.2;uc007lrm.2;uc011yfr.2;uc007lrn.1;uc007lro.1	21429	0	21429	Ubtf
chr11	102319083	102319401	319	MACS_peak_537	Promoter	2	21429	uc007lrl.2	0	ENSMUSG00000020923	Ubtf	uc007lrj.2;uc007lrk.2;uc007lrl.2;uc007lrm.2;uc011yfr.2;uc007lrn.1;uc007lro.1	21429	0	21429	Ubtf
chr11	102319083	102319401	319	MACS_peak_537	Promoter	2	21429	uc007lrl.2	0	ENSMUSG00000020923	Ubtf	uc007lrj.2;uc007lrk.2;uc007lrl.2;uc007lrm.2;uc011yfr.2;uc007lrn.1;uc007lro.1	21429	0	21429	Ubtf
chr11	102319083	102319401	319	MACS_peak_537	Promoter	2	21429	uc007lrl.2	0	ENSMUSG00000020923	Ubtf	uc007lrj.2;uc007lrk.2;uc007lrl.2;uc007lrm.2;uc011yfr.2;uc007lrn.1;uc007lro.1	21429	0	21429	Ubtf
chr11	102319083	102319401	319	MACS_peak_537	Promoter	2	21429	uc007lrl.2	0	ENSMUSG00000020923	Ubtf	uc007lrj.2;uc007lrk.2;uc007lrl.2;uc007lrm.2;uc011yfr.2;uc007lrn.1;uc007lro.1	21429	0	21429	Ubtf
chr11	102319083	102319401	319	MACS_peak_537	Promoter	2	21429	uc007lrl.2	0	ENSMUSG00000020923	Ubtf	uc007lrj.2;uc007lrk.2;uc007lrl.2;uc007lrm.2;uc011yfr.2;uc007lrn.1;uc007lro.1	21429	-1429	21429	Ubtf
chr11	102319083	102319401	319	MACS_peak_537	Promoter	2	21429	uc007lrl.2	0	ENSMUSG00000020923	Ubtf	uc007lrj.2;uc007lrk.2;uc007lrl.2;uc007lrm.2;uc011yfr.2;uc007lrn.1;uc007lro.1	21429	-2378	21429	Ubtf
chr11	102401371	102401665	295	MACS_peak_538	3_ UTR	1	51799	uc007lrq.3	7968	ENSMUSG00000006575	Rundc3a	uc033gaj.1;uc007lrq.3;uc007lrr.3;uc007lrs.3;uc007lrt.3;uc007lru.1	102465561	3322	102465561	Mir6930
chr11	102401371	102401665	295	MACS_peak_538	3_ UTR	1	51799	uc007lrq.3	7968	ENSMUSG00000006575	Rundc3a	uc033gaj.1;uc007lrq.3;uc007lrr.3;uc007lrs.3;uc007lrt.3;uc007lru.1	51799	0	51799	Rundc3a
chr11	102401371	102401665	295	MACS_peak_538	3_ UTR	1	51799	uc007lrq.3	7968	ENSMUSG00000006575	Rundc3a	uc033gaj.1;uc007lrq.3;uc007lrr.3;uc007lrs.3;uc007lrt.3;uc007lru.1	51799	0	51799	Rundc3a
chr11	102401371	102401665	295	MACS_peak_538	3_ UTR	1	51799	uc007lrq.3	7968	ENSMUSG00000006575	Rundc3a	uc033gaj.1;uc007lrq.3;uc007lrr.3;uc007lrs.3;uc007lrt.3;uc007lru.1	51799	0	51799	Rundc3a
chr11	102401371	102401665	295	MACS_peak_538	3_ UTR	1	51799	uc007lrq.3	7968	ENSMUSG00000006575	Rundc3a	uc033gaj.1;uc007lrq.3;uc007lrr.3;uc007lrs.3;uc007lrt.3;uc007lru.1	68066	5852	68066	Slc25a39
chr11	102401371	102401665	295	MACS_peak_538	3_ UTR	1	51799	uc007lrq.3	7968	ENSMUSG00000006575	Rundc3a	uc033gaj.1;uc007lrq.3;uc007lrr.3;uc007lrs.3;uc007lrt.3;uc007lru.1	68066	6158	68066	Slc25a39
chr11	102402019	102402429	411	MACS_peak_539	3_ UTR	1	51799	uc007lrq.3	8616	ENSMUSG00000006575	Rundc3a	uc033gaj.1;uc007lrq.3;uc007lrr.3;uc007lrs.3;uc007lrt.3;uc007lru.1	102465561	2558	102465561	Mir6930
chr11	102402019	102402429	411	MACS_peak_539	3_ UTR	1	51799	uc007lrq.3	8616	ENSMUSG00000006575	Rundc3a	uc033gaj.1;uc007lrq.3;uc007lrr.3;uc007lrs.3;uc007lrt.3;uc007lru.1	51799	0	51799	Rundc3a
chr11	102402019	102402429	411	MACS_peak_539	3_ UTR	1	51799	uc007lrq.3	8616	ENSMUSG00000006575	Rundc3a	uc033gaj.1;uc007lrq.3;uc007lrr.3;uc007lrs.3;uc007lrt.3;uc007lru.1	51799	0	51799	Rundc3a
chr11	102402019	102402429	411	MACS_peak_539	3_ UTR	1	51799	uc007lrq.3	8616	ENSMUSG00000006575	Rundc3a	uc033gaj.1;uc007lrq.3;uc007lrr.3;uc007lrs.3;uc007lrt.3;uc007lru.1	51799	0	51799	Rundc3a
chr11	102402019	102402429	411	MACS_peak_539	3_ UTR	1	51799	uc007lrq.3	8616	ENSMUSG00000006575	Rundc3a	uc033gaj.1;uc007lrq.3;uc007lrr.3;uc007lrs.3;uc007lrt.3;uc007lru.1	68066	5088	68066	Slc25a39
chr11	102402019	102402429	411	MACS_peak_539	3_ UTR	1	51799	uc007lrq.3	8616	ENSMUSG00000006575	Rundc3a	uc033gaj.1;uc007lrq.3;uc007lrr.3;uc007lrs.3;uc007lrt.3;uc007lru.1	68066	5394	68066	Slc25a39
chr11	102903361	102903732	372	MACS_peak_540	Downstream (1-2kb)	2	14580	uc007lsx.2	-6161	ENSMUSG00000020932	Gfap	uc007lsy.2	70218	21392	70218	Kif18b
chr11	102903905	102905229	1325	MACS_peak_541	Downstream (<1kb)	2	14580	uc007lsx.2	-6705	ENSMUSG00000020932	Gfap	uc007lsy.2	70218	19895	70218	Kif18b
chr11	103113003	103113570	568	MACS_peak_542	Distal Intergenic	1	192231	uc007lto.1	-2755	ENSMUSG00000048878	Hexim1	uc007lto.1;uc007lth.1;uc007lti.1;uc007ltm.1;uc007ltn.1	192231	-2755	192231	Hexim1
chr11	103113003	103113570	568	MACS_peak_542	Distal Intergenic	1	192231	uc007lto.1	-2755	ENSMUSG00000048878	Hexim1	uc007lto.1;uc007lth.1;uc007lti.1;uc007ltm.1;uc007ltn.1	67131	11315	67131	Acbd4
chr11	103113003	103113570	568	MACS_peak_542	Distal Intergenic	1	192231	uc007lto.1	-2755	ENSMUSG00000048878	Hexim1	uc007lto.1;uc007lth.1;uc007lti.1;uc007ltm.1;uc007ltn.1	67131	11315	67131	Acbd4
chr11	103113003	103113570	568	MACS_peak_542	Distal Intergenic	1	192231	uc007lto.1	-2755	ENSMUSG00000048878	Hexim1	uc007lto.1;uc007lth.1;uc007lti.1;uc007ltm.1;uc007ltn.1	67131	8298	67131	Acbd4
chr11	103113003	103113570	568	MACS_peak_542	Distal Intergenic	1	192231	uc007lto.1	-2755	ENSMUSG00000048878	Hexim1	uc007lto.1;uc007lth.1;uc007lti.1;uc007ltm.1;uc007ltn.1	67131	6908	67131	Acbd4
chr11	103120070	103120491	422	MACS_peak_543	Distal Intergenic	1	192231	uc007lto.1	3745	ENSMUSG00000048878	Hexim1	uc007lto.1	192231	3745	192231	Hexim1
chr11	103363794	103364431	638	MACS_peak_544	Promoter	2	544817	uc007luf.2	-102	ENSMUSG00000034255	Arhgap27	uc007lug.1;uc029roj.1;uc007luf.2	353047	48233	353047	Plekhm1
chr11	103363794	103364431	638	MACS_peak_544	Promoter	2	544817	uc007luf.2	-102	ENSMUSG00000034255	Arhgap27	uc007lug.1;uc029roj.1;uc007luf.2	544817	-102	544817	Arhgap27
chr11	103363794	103364431	638	MACS_peak_544	Promoter	2	544817	uc007luf.2	-102	ENSMUSG00000034255	Arhgap27	uc007lug.1;uc029roj.1;uc007luf.2	544817	-102	544817	Arhgap27
chr11	106036005	106036241	237	MACS_peak_545	Promoter	1	71833	uc007lxy.1	-631	ENSMUSG00000049354	Dcaf7	uc007lxx.1;uc011ygh.1;uc007lxy.1;uc007lxz.1	192775	27802	192775	Kcnh6
chr11	106036005	106036241	237	MACS_peak_545	Promoter	1	71833	uc007lxy.1	-631	ENSMUSG00000049354	Dcaf7	uc007lxx.1;uc011ygh.1;uc007lxy.1;uc007lxz.1	192775	27802	192775	Kcnh6
chr11	106036005	106036241	237	MACS_peak_545	Promoter	1	71833	uc007lxy.1	-631	ENSMUSG00000049354	Dcaf7	uc007lxx.1;uc011ygh.1;uc007lxy.1;uc007lxz.1	71833	-631	71833	Dcaf7
chr11	106036005	106036241	237	MACS_peak_545	Promoter	1	71833	uc007lxy.1	-631	ENSMUSG00000049354	Dcaf7	uc007lxx.1;uc011ygh.1;uc007lxy.1;uc007lxz.1	71833	-631	71833	Dcaf7
chr11	106501344	106503772	2429	MACS_peak_546	3_ UTR	2	21763	uc007lzb.1	64855	ENSMUSG00000040548	Tex2	uc011ygj.1;uc007lzb.1;uc007lzc.1	100216537	353	100216537	Snord104
chr11	106501344	106503772	2429	MACS_peak_546	3_ UTR	2	21763	uc007lzb.1	64855	ENSMUSG00000040548	Tex2	uc011ygj.1;uc007lzb.1;uc007lzc.1	21763	0	21763	Tex2
chr11	106501344	106503772	2429	MACS_peak_546	3_ UTR	2	21763	uc007lzb.1	64855	ENSMUSG00000040548	Tex2	uc011ygj.1;uc007lzb.1;uc007lzc.1	21763	0	21763	Tex2
chr11	106779483	106780962	1480	MACS_peak_547	Promoter	2	50776	uc011ygn.1	0	ENSMUSG00000020718	Polg2	uc011ygo.1;uc007lzp.1;uc007lzq.1;uc007lzr.1;uc007lzs.1;uc011ygn.1;uc007lzm.2;uc007lzn.4	100526469	1797	100526469	Mir3064
chr11	106779483	106780962	1480	MACS_peak_547	Promoter	2	50776	uc011ygn.1	0	ENSMUSG00000020718	Polg2	uc011ygo.1;uc007lzp.1;uc007lzq.1;uc007lzr.1;uc007lzs.1;uc011ygn.1;uc007lzm.2;uc007lzn.4	13207	0	13207	Ddx5
chr11	106779483	106780962	1480	MACS_peak_547	Promoter	2	50776	uc011ygn.1	0	ENSMUSG00000020718	Polg2	uc011ygo.1;uc007lzp.1;uc007lzq.1;uc007lzr.1;uc007lzs.1;uc011ygn.1;uc007lzm.2;uc007lzn.4	13207	0	13207	Ddx5
chr11	106779483	106780962	1480	MACS_peak_547	Promoter	2	50776	uc011ygn.1	0	ENSMUSG00000020718	Polg2	uc011ygo.1;uc007lzp.1;uc007lzq.1;uc007lzr.1;uc007lzs.1;uc011ygn.1;uc007lzm.2;uc007lzn.4	13207	0	13207	Ddx5
chr11	106779483	106780962	1480	MACS_peak_547	Promoter	2	50776	uc011ygn.1	0	ENSMUSG00000020718	Polg2	uc011ygo.1;uc007lzp.1;uc007lzq.1;uc007lzr.1;uc007lzs.1;uc011ygn.1;uc007lzm.2;uc007lzn.4	13207	7532	13207	Ddx5
chr11	106779483	106780962	1480	MACS_peak_547	Promoter	2	50776	uc011ygn.1	0	ENSMUSG00000020718	Polg2	uc011ygo.1;uc007lzp.1;uc007lzq.1;uc007lzr.1;uc007lzs.1;uc011ygn.1;uc007lzm.2;uc007lzn.4	50776	0	50776	Polg2
chr11	106779483	106780962	1480	MACS_peak_547	Promoter	2	50776	uc011ygn.1	0	ENSMUSG00000020718	Polg2	uc011ygo.1;uc007lzp.1;uc007lzq.1;uc007lzr.1;uc007lzs.1;uc011ygn.1;uc007lzm.2;uc007lzn.4	50776	0	50776	Polg2
chr11	106779483	106780962	1480	MACS_peak_547	Promoter	2	50776	uc011ygn.1	0	ENSMUSG00000020718	Polg2	uc011ygo.1;uc007lzp.1;uc007lzq.1;uc007lzr.1;uc007lzs.1;uc011ygn.1;uc007lzm.2;uc007lzn.4	50776	0	50776	Polg2
chr11	106986401	106988039	1639	MACS_peak_548	Downstream (<1kb)	2	16647	uc007lzz.1	11486	ENSMUSG00000018362	Kpna2	uc007lzz.1;uc007maa.1	16647	11486	16647	Kpna2
chr11	106986401	106988039	1639	MACS_peak_548	Downstream (<1kb)	2	16647	uc007lzz.1	11486	ENSMUSG00000018362	Kpna2	uc007lzz.1;uc007maa.1	16647	11486	16647	Kpna2
chr11	114672628	114673599	972	MACS_peak_549	Distal Intergenic	1	117160	uc007mfm.1	-1869	ENSMUSG00000034714	Ttyh2	uc007mfm.1;uc011yhf.1;uc007mfk.1;uc007mfl.1	117160	-1869	117160	Ttyh2
chr11	114672628	114673599	972	MACS_peak_549	Distal Intergenic	1	117160	uc007mfm.1	-1869	ENSMUSG00000034714	Ttyh2	uc007mfm.1;uc011yhf.1;uc007mfk.1;uc007mfl.1	117160	-1869	117160	Ttyh2
chr11	114672628	114673599	972	MACS_peak_549	Distal Intergenic	1	117160	uc007mfm.1	-1869	ENSMUSG00000034714	Ttyh2	uc007mfm.1;uc011yhf.1;uc007mfk.1;uc007mfl.1	67671	4085	67671	Rpl38
chr11	114672628	114673599	972	MACS_peak_549	Distal Intergenic	1	117160	uc007mfm.1	-1869	ENSMUSG00000034714	Ttyh2	uc007mfm.1;uc011yhf.1;uc007mfk.1;uc007mfl.1	67671	4085	67671	Rpl38
chr11	114673663	114673963	301	MACS_peak_550	Distal Intergenic	1	117160	uc007mfm.1	-1505	ENSMUSG00000034714	Ttyh2	uc007mfm.1;uc011yhf.1;uc007mfk.1;uc007mfl.1	117160	-1505	117160	Ttyh2
chr11	114673663	114673963	301	MACS_peak_550	Distal Intergenic	1	117160	uc007mfm.1	-1505	ENSMUSG00000034714	Ttyh2	uc007mfm.1;uc011yhf.1;uc007mfk.1;uc007mfl.1	117160	-1505	117160	Ttyh2
chr11	114673663	114673963	301	MACS_peak_550	Distal Intergenic	1	117160	uc007mfm.1	-1505	ENSMUSG00000034714	Ttyh2	uc007mfm.1;uc011yhf.1;uc007mfk.1;uc007mfl.1	67671	5120	67671	Rpl38
chr11	114673663	114673963	301	MACS_peak_550	Distal Intergenic	1	117160	uc007mfm.1	-1505	ENSMUSG00000034714	Ttyh2	uc007mfm.1;uc011yhf.1;uc007mfk.1;uc007mfl.1	67671	5120	67671	Rpl38
chr11	115091835	115092137	303	MACS_peak_551	5_ UTR	1	58222	uc007mgl.2	404	ENSMUSG00000020732	Rab37	uc007mgl.2	58222	0	58222	Rab37
chr11	115496530	115496985	456	MACS_peak_552	Downstream (<1kb)	2	50773	uc007mhu.1	-4716	ENSMUSG00000020736	Nt5c	uc007mhv.1;uc007mhu.1	15374	17385	15374	Jpt1
chr11	115496530	115496985	456	MACS_peak_552	Downstream (<1kb)	2	50773	uc007mhu.1	-4716	ENSMUSG00000020736	Nt5c	uc007mhv.1;uc007mhu.1	50773	-4716	50773	Nt5c
chr11	115522097	115522805	709	MACS_peak_553	Downstream (<1kb)	2	735274	uc011yhm.1	411	ENSMUSG00000106252	Mir684-1	uc007mhw.1;uc011yhm.1	170930	13425	170930	Sumo2
chr11	115522097	115522805	709	MACS_peak_553	Downstream (<1kb)	2	735274	uc011yhm.1	411	ENSMUSG00000106252	Mir684-1	uc007mhw.1;uc011yhm.1	735274	411	735274	Mir684-1
chr11	115583780	115584618	839	MACS_peak_554	3_ UTR	2	260302	uc007mhy.2	19298	ENSMUSG00000020740	Gga3	uc007mhy.2;uc011yhn.2;uc011yho.2;uc007mhz.1;uc007mhx.2	260302	0	260302	Gga3
chr11	115583780	115584618	839	MACS_peak_554	3_ UTR	2	260302	uc007mhy.2	19298	ENSMUSG00000020740	Gga3	uc007mhy.2;uc011yhn.2;uc011yho.2;uc007mhz.1;uc007mhx.2	260302	0	260302	Gga3
chr11	115583780	115584618	839	MACS_peak_554	3_ UTR	2	260302	uc007mhy.2	19298	ENSMUSG00000020740	Gga3	uc007mhy.2;uc011yhn.2;uc011yho.2;uc007mhz.1;uc007mhx.2	260302	0	260302	Gga3
chr11	115583780	115584618	839	MACS_peak_554	3_ UTR	2	260302	uc007mhy.2	19298	ENSMUSG00000020740	Gga3	uc007mhy.2;uc011yhn.2;uc011yho.2;uc007mhz.1;uc007mhx.2	260302	5925	260302	Gga3
chr11	115583780	115584618	839	MACS_peak_554	3_ UTR	2	260302	uc007mhy.2	19298	ENSMUSG00000020740	Gga3	uc007mhy.2;uc011yhn.2;uc011yho.2;uc007mhz.1;uc007mhx.2	445007	0	445007	Nup85
chr11	116006623	116006863	241	MACS_peak_555	Intron (uc007mjh.1/192897, intron 35 of 39)	1	192897	uc007mjh.1	31898	ENSMUSG00000020758	Itgb4	uc007mjn.1;uc007mjh.1;uc007mji.1;uc007mjj.1;uc007mjl.1;uc007mjm.1	14635	5856	14635	Galk1
chr11	116006623	116006863	241	MACS_peak_555	Intron (uc007mjh.1/192897, intron 35 of 39)	1	192897	uc007mjh.1	31898	ENSMUSG00000020758	Itgb4	uc007mjn.1;uc007mjh.1;uc007mji.1;uc007mjj.1;uc007mjl.1;uc007mjm.1	192897	0	192897	Itgb4
chr11	116006623	116006863	241	MACS_peak_555	Intron (uc007mjh.1/192897, intron 35 of 39)	1	192897	uc007mjh.1	31898	ENSMUSG00000020758	Itgb4	uc007mjn.1;uc007mjh.1;uc007mji.1;uc007mjj.1;uc007mjl.1;uc007mjm.1	192897	0	192897	Itgb4
chr11	116006623	116006863	241	MACS_peak_555	Intron (uc007mjh.1/192897, intron 35 of 39)	1	192897	uc007mjh.1	31898	ENSMUSG00000020758	Itgb4	uc007mjn.1;uc007mjh.1;uc007mji.1;uc007mjj.1;uc007mjl.1;uc007mjm.1	192897	0	192897	Itgb4
chr11	116006623	116006863	241	MACS_peak_555	Intron (uc007mjh.1/192897, intron 35 of 39)	1	192897	uc007mjh.1	31898	ENSMUSG00000020758	Itgb4	uc007mjn.1;uc007mjh.1;uc007mji.1;uc007mjj.1;uc007mjl.1;uc007mjm.1	192897	0	192897	Itgb4
chr11	116006623	116006863	241	MACS_peak_555	Intron (uc007mjh.1/192897, intron 35 of 39)	1	192897	uc007mjh.1	31898	ENSMUSG00000020758	Itgb4	uc007mjn.1;uc007mjh.1;uc007mji.1;uc007mjj.1;uc007mjl.1;uc007mjm.1	192897	-619	192897	Itgb4
chr11	116020408	116020796	389	MACS_peak_556	Downstream (1-2kb)	2	15081	uc007mjo.1	3708	ENSMUSG00000016559	H3f3b	uc007mjo.1	15081	0	15081	H3f3b
chr11	116020814	116021136	323	MACS_peak_557	Downstream (<1kb)	2	15081	uc007mjo.1	3368	ENSMUSG00000016559	H3f3b	uc007mjo.1	15081	0	15081	H3f3b
chr11	116021311	116022068	758	MACS_peak_558	3_ UTR	2	15081	uc007mjo.1	2436	ENSMUSG00000016559	H3f3b	uc007mjo.1	15081	0	15081	H3f3b
chr11	116438461	116438674	214	MACS_peak_559	3_ UTR	1	319370	uc007mlb.1	4367	ENSMUSG00000050628	Ubald2	uc007mlc.1;uc007mlb.1	217341	15673	217341	Qrich2
chr11	116438461	116438674	214	MACS_peak_559	3_ UTR	1	319370	uc007mlb.1	4367	ENSMUSG00000050628	Ubald2	uc007mlc.1;uc007mlb.1	319370	0	319370	Ubald2
chr11	116438808	116439723	916	MACS_peak_560	3_ UTR	1	319370	uc007mlb.1	4714	ENSMUSG00000050628	Ubald2	uc007mlc.1;uc007mlb.1	217341	14624	217341	Qrich2
chr11	116438808	116439723	916	MACS_peak_560	3_ UTR	1	319370	uc007mlb.1	4714	ENSMUSG00000050628	Ubald2	uc007mlc.1;uc007mlb.1	319370	0	319370	Ubald2
chr11	116469583	116469889	307	MACS_peak_561	Downstream (<1kb)	2	217341	uc007mlc.1	-15236	ENSMUSG00000070331	Qrich2	uc007mld.2;uc011yhv.1	67763	20457	67763	Prpsap1
chr11	116469583	116469889	307	MACS_peak_561	Downstream (<1kb)	2	217341	uc007mlc.1	-15236	ENSMUSG00000070331	Qrich2	uc007mld.2;uc011yhv.1	67763	20457	67763	Prpsap1
chr11	116537745	116538155	411	MACS_peak_562	3_ UTR	2	217342	uc007mlm.1	5865	ENSMUSG00000020802	Ube2o	uc007mlg.2;uc007mlh.2;uc007mli.2;uc007mlj.2;uc007mlk.1;uc007mll.2;uc007mlm.1;uc007mln.1	20698	5834	20698	Sphk1
chr11	116537745	116538155	411	MACS_peak_562	3_ UTR	2	217342	uc007mlm.1	5865	ENSMUSG00000020802	Ube2o	uc007mlg.2;uc007mlh.2;uc007mli.2;uc007mlj.2;uc007mlk.1;uc007mll.2;uc007mlm.1;uc007mln.1	20698	5301	20698	Sphk1
chr11	116537745	116538155	411	MACS_peak_562	3_ UTR	2	217342	uc007mlm.1	5865	ENSMUSG00000020802	Ube2o	uc007mlg.2;uc007mlh.2;uc007mli.2;uc007mlj.2;uc007mlk.1;uc007mll.2;uc007mlm.1;uc007mln.1	20698	5301	20698	Sphk1
chr11	116537745	116538155	411	MACS_peak_562	3_ UTR	2	217342	uc007mlm.1	5865	ENSMUSG00000020802	Ube2o	uc007mlg.2;uc007mlh.2;uc007mli.2;uc007mlj.2;uc007mlk.1;uc007mll.2;uc007mlm.1;uc007mln.1	20698	4507	20698	Sphk1
chr11	116537745	116538155	411	MACS_peak_562	3_ UTR	2	217342	uc007mlm.1	5865	ENSMUSG00000020802	Ube2o	uc007mlg.2;uc007mlh.2;uc007mli.2;uc007mlj.2;uc007mlk.1;uc007mll.2;uc007mlm.1;uc007mln.1	20698	3005	20698	Sphk1
chr11	116537745	116538155	411	MACS_peak_562	3_ UTR	2	217342	uc007mlm.1	5865	ENSMUSG00000020802	Ube2o	uc007mlg.2;uc007mlh.2;uc007mli.2;uc007mlj.2;uc007mlk.1;uc007mll.2;uc007mlm.1;uc007mln.1	20698	3005	20698	Sphk1
chr11	116537745	116538155	411	MACS_peak_562	3_ UTR	2	217342	uc007mlm.1	5865	ENSMUSG00000020802	Ube2o	uc007mlg.2;uc007mlh.2;uc007mli.2;uc007mlj.2;uc007mlk.1;uc007mll.2;uc007mlm.1;uc007mln.1	217342	0	217342	Ube2o
chr11	116537745	116538155	411	MACS_peak_562	3_ UTR	2	217342	uc007mlm.1	5865	ENSMUSG00000020802	Ube2o	uc007mlg.2;uc007mlh.2;uc007mli.2;uc007mlj.2;uc007mlk.1;uc007mll.2;uc007mlm.1;uc007mln.1	217342	0	217342	Ube2o
chr11	116676807	116677454	648	MACS_peak_563	3_ UTR	2	20446	uc007mma.1	17206	ENSMUSG00000057286	St6galnac2	uc011yhz.1;uc011yhy.1;uc011yia.1;uc007mma.1;uc007mly.2;uc007mlz.2;uc011yhx.1	100216531	2660	100216531	Snord1b
chr11	116676807	116677454	648	MACS_peak_563	3_ UTR	2	20446	uc007mma.1	17206	ENSMUSG00000057286	St6galnac2	uc011yhz.1;uc011yhy.1;uc011yia.1;uc007mma.1;uc007mly.2;uc007mlz.2;uc011yhx.1	100216536	4302	100216536	Snord1c
chr11	116676807	116677454	648	MACS_peak_563	3_ UTR	2	20446	uc007mma.1	17206	ENSMUSG00000057286	St6galnac2	uc011yhz.1;uc011yhy.1;uc011yia.1;uc007mma.1;uc007mly.2;uc007mlz.2;uc011yhx.1	100216538	2210	100216538	Snord1a
chr11	116676807	116677454	648	MACS_peak_563	3_ UTR	2	20446	uc007mma.1	17206	ENSMUSG00000057286	St6galnac2	uc011yhz.1;uc011yhy.1;uc011yia.1;uc007mma.1;uc007mly.2;uc007mlz.2;uc011yhx.1	20446	0	20446	St6galnac2
chr11	116676807	116677454	648	MACS_peak_563	3_ UTR	2	20446	uc007mma.1	17206	ENSMUSG00000057286	St6galnac2	uc011yhz.1;uc011yhy.1;uc011yia.1;uc007mma.1;uc007mly.2;uc007mlz.2;uc011yhx.1	66293	5147	66293	1810032O08Rik
chr11	116676807	116677454	648	MACS_peak_563	3_ UTR	2	20446	uc007mma.1	17206	ENSMUSG00000057286	St6galnac2	uc011yhz.1;uc011yhy.1;uc011yia.1;uc007mma.1;uc007mly.2;uc007mlz.2;uc011yhx.1	66293	5147	66293	1810032O08Rik
chr11	116676807	116677454	648	MACS_peak_563	3_ UTR	2	20446	uc007mma.1	17206	ENSMUSG00000057286	St6galnac2	uc011yhz.1;uc011yhy.1;uc011yia.1;uc007mma.1;uc007mly.2;uc007mlz.2;uc011yhx.1	66293	5147	66293	1810032O08Rik
chr11	116846676	116846973	298	MACS_peak_564	Intron (uc007mml.2/74319, intron 1 of 4)	1	74319	uc007mml.2	3161	ENSMUSG00000090266	Mettl23	uc007mmh.1;uc007mmi.1;uc011yid.1;uc011yie.1;uc011yif.1;uc007mmj.1;uc007mmn.2;uc007mmo.3;uc007mmk.2;uc007mml.2;uc007mmm.2	107817	-3956	107817	Jmjd6
chr11	116846676	116846973	298	MACS_peak_564	Intron (uc007mml.2/74319, intron 1 of 4)	1	74319	uc007mml.2	3161	ENSMUSG00000090266	Mettl23	uc007mmh.1;uc007mmi.1;uc011yid.1;uc011yie.1;uc011yif.1;uc007mmj.1;uc007mmn.2;uc007mmo.3;uc007mmk.2;uc007mml.2;uc007mmm.2	107817	-3227	107817	Jmjd6
chr11	116846676	116846973	298	MACS_peak_564	Intron (uc007mml.2/74319, intron 1 of 4)	1	74319	uc007mml.2	3161	ENSMUSG00000090266	Mettl23	uc007mmh.1;uc007mmi.1;uc011yid.1;uc011yie.1;uc011yif.1;uc007mmj.1;uc007mmn.2;uc007mmo.3;uc007mmk.2;uc007mml.2;uc007mmm.2	107817	-3227	107817	Jmjd6
chr11	116846676	116846973	298	MACS_peak_564	Intron (uc007mml.2/74319, intron 1 of 4)	1	74319	uc007mml.2	3161	ENSMUSG00000090266	Mettl23	uc007mmh.1;uc007mmi.1;uc011yid.1;uc011yie.1;uc011yif.1;uc007mmj.1;uc007mmn.2;uc007mmo.3;uc007mmk.2;uc007mml.2;uc007mmm.2	107817	-3227	107817	Jmjd6
chr11	116846676	116846973	298	MACS_peak_564	Intron (uc007mml.2/74319, intron 1 of 4)	1	74319	uc007mml.2	3161	ENSMUSG00000090266	Mettl23	uc007mmh.1;uc007mmi.1;uc011yid.1;uc011yie.1;uc011yif.1;uc007mmj.1;uc007mmn.2;uc007mmo.3;uc007mmk.2;uc007mml.2;uc007mmm.2	107817	-3227	107817	Jmjd6
chr11	116846676	116846973	298	MACS_peak_564	Intron (uc007mml.2/74319, intron 1 of 4)	1	74319	uc007mml.2	3161	ENSMUSG00000090266	Mettl23	uc007mmh.1;uc007mmi.1;uc011yid.1;uc011yie.1;uc011yif.1;uc007mmj.1;uc007mmn.2;uc007mmo.3;uc007mmk.2;uc007mml.2;uc007mmm.2	107817	-3227	107817	Jmjd6
chr11	116846676	116846973	298	MACS_peak_564	Intron (uc007mml.2/74319, intron 1 of 4)	1	74319	uc007mml.2	3161	ENSMUSG00000090266	Mettl23	uc007mmh.1;uc007mmi.1;uc011yid.1;uc011yie.1;uc011yif.1;uc007mmj.1;uc007mmn.2;uc007mmo.3;uc007mmk.2;uc007mml.2;uc007mmm.2	20382	0	20382	Srsf2
chr11	116846676	116846973	298	MACS_peak_564	Intron (uc007mml.2/74319, intron 1 of 4)	1	74319	uc007mml.2	3161	ENSMUSG00000090266	Mettl23	uc007mmh.1;uc007mmi.1;uc011yid.1;uc011yie.1;uc011yif.1;uc007mmj.1;uc007mmn.2;uc007mmo.3;uc007mmk.2;uc007mml.2;uc007mmm.2	20382	6121	20382	Srsf2
chr11	116846676	116846973	298	MACS_peak_564	Intron (uc007mml.2/74319, intron 1 of 4)	1	74319	uc007mml.2	3161	ENSMUSG00000090266	Mettl23	uc007mmh.1;uc007mmi.1;uc011yid.1;uc011yie.1;uc011yif.1;uc007mmj.1;uc007mmn.2;uc007mmo.3;uc007mmk.2;uc007mml.2;uc007mmm.2	74319	3161	74319	Mettl23
chr11	116846676	116846973	298	MACS_peak_564	Intron (uc007mml.2/74319, intron 1 of 4)	1	74319	uc007mml.2	3161	ENSMUSG00000090266	Mettl23	uc007mmh.1;uc007mmi.1;uc011yid.1;uc011yie.1;uc011yif.1;uc007mmj.1;uc007mmn.2;uc007mmo.3;uc007mmk.2;uc007mml.2;uc007mmm.2	74319	0	74319	Mettl23
chr11	116846676	116846973	298	MACS_peak_564	Intron (uc007mml.2/74319, intron 1 of 4)	1	74319	uc007mml.2	3161	ENSMUSG00000090266	Mettl23	uc007mmh.1;uc007mmi.1;uc011yid.1;uc011yie.1;uc011yif.1;uc007mmj.1;uc007mmn.2;uc007mmo.3;uc007mmk.2;uc007mml.2;uc007mmm.2	74319	0	74319	Mettl23
chr11	116847528	116847824	297	MACS_peak_565	Intron (uc007mml.2/74319, intron 1 of 4)	1	74319	uc007mml.2	4013	ENSMUSG00000090266	Mettl23	uc007mmh.1;uc007mmi.1;uc011yid.1;uc011yie.1;uc011yif.1;uc007mmj.1;uc007mmn.2;uc007mmo.3;uc007mmk.2;uc007mml.2;uc007mmm.2	107817	-4808	107817	Jmjd6
chr11	116847528	116847824	297	MACS_peak_565	Intron (uc007mml.2/74319, intron 1 of 4)	1	74319	uc007mml.2	4013	ENSMUSG00000090266	Mettl23	uc007mmh.1;uc007mmi.1;uc011yid.1;uc011yie.1;uc011yif.1;uc007mmj.1;uc007mmn.2;uc007mmo.3;uc007mmk.2;uc007mml.2;uc007mmm.2	107817	-4079	107817	Jmjd6
chr11	116847528	116847824	297	MACS_peak_565	Intron (uc007mml.2/74319, intron 1 of 4)	1	74319	uc007mml.2	4013	ENSMUSG00000090266	Mettl23	uc007mmh.1;uc007mmi.1;uc011yid.1;uc011yie.1;uc011yif.1;uc007mmj.1;uc007mmn.2;uc007mmo.3;uc007mmk.2;uc007mml.2;uc007mmm.2	107817	-4079	107817	Jmjd6
chr11	116847528	116847824	297	MACS_peak_565	Intron (uc007mml.2/74319, intron 1 of 4)	1	74319	uc007mml.2	4013	ENSMUSG00000090266	Mettl23	uc007mmh.1;uc007mmi.1;uc011yid.1;uc011yie.1;uc011yif.1;uc007mmj.1;uc007mmn.2;uc007mmo.3;uc007mmk.2;uc007mml.2;uc007mmm.2	107817	-4079	107817	Jmjd6
chr11	116847528	116847824	297	MACS_peak_565	Intron (uc007mml.2/74319, intron 1 of 4)	1	74319	uc007mml.2	4013	ENSMUSG00000090266	Mettl23	uc007mmh.1;uc007mmi.1;uc011yid.1;uc011yie.1;uc011yif.1;uc007mmj.1;uc007mmn.2;uc007mmo.3;uc007mmk.2;uc007mml.2;uc007mmm.2	107817	-4079	107817	Jmjd6
chr11	116847528	116847824	297	MACS_peak_565	Intron (uc007mml.2/74319, intron 1 of 4)	1	74319	uc007mml.2	4013	ENSMUSG00000090266	Mettl23	uc007mmh.1;uc007mmi.1;uc011yid.1;uc011yie.1;uc011yif.1;uc007mmj.1;uc007mmn.2;uc007mmo.3;uc007mmk.2;uc007mml.2;uc007mmm.2	107817	-4079	107817	Jmjd6
chr11	116847528	116847824	297	MACS_peak_565	Intron (uc007mml.2/74319, intron 1 of 4)	1	74319	uc007mml.2	4013	ENSMUSG00000090266	Mettl23	uc007mmh.1;uc007mmi.1;uc011yid.1;uc011yie.1;uc011yif.1;uc007mmj.1;uc007mmn.2;uc007mmo.3;uc007mmk.2;uc007mml.2;uc007mmm.2	20382	0	20382	Srsf2
chr11	116847528	116847824	297	MACS_peak_565	Intron (uc007mml.2/74319, intron 1 of 4)	1	74319	uc007mml.2	4013	ENSMUSG00000090266	Mettl23	uc007mmh.1;uc007mmi.1;uc011yid.1;uc011yie.1;uc011yif.1;uc007mmj.1;uc007mmn.2;uc007mmo.3;uc007mmk.2;uc007mml.2;uc007mmm.2	20382	5270	20382	Srsf2
chr11	116847528	116847824	297	MACS_peak_565	Intron (uc007mml.2/74319, intron 1 of 4)	1	74319	uc007mml.2	4013	ENSMUSG00000090266	Mettl23	uc007mmh.1;uc007mmi.1;uc011yid.1;uc011yie.1;uc011yif.1;uc007mmj.1;uc007mmn.2;uc007mmo.3;uc007mmk.2;uc007mml.2;uc007mmm.2	74319	4013	74319	Mettl23
chr11	116847528	116847824	297	MACS_peak_565	Intron (uc007mml.2/74319, intron 1 of 4)	1	74319	uc007mml.2	4013	ENSMUSG00000090266	Mettl23	uc007mmh.1;uc007mmi.1;uc011yid.1;uc011yie.1;uc011yif.1;uc007mmj.1;uc007mmn.2;uc007mmo.3;uc007mmk.2;uc007mml.2;uc007mmm.2	74319	0	74319	Mettl23
chr11	116847528	116847824	297	MACS_peak_565	Intron (uc007mml.2/74319, intron 1 of 4)	1	74319	uc007mml.2	4013	ENSMUSG00000090266	Mettl23	uc007mmh.1;uc007mmi.1;uc011yid.1;uc011yie.1;uc011yif.1;uc007mmj.1;uc007mmn.2;uc007mmo.3;uc007mmk.2;uc007mml.2;uc007mmm.2	74319	0	74319	Mettl23
chr11	116847833	116850014	2182	MACS_peak_566	3_ UTR	2	20382	uc007mmn.2	3080	ENSMUSG00000034120	Srsf2	uc007mmi.1;uc011yid.1;uc011yie.1;uc011yif.1;uc007mmj.1;uc007mmn.2;uc007mmo.3;uc007mmp.1;uc007mmr.1;uc007mms.1;uc007mmt.1;uc011yig.1;uc007mmk.2;uc007mml.2;uc007mmm.2	107817	-4384	107817	Jmjd6
chr11	116847833	116850014	2182	MACS_peak_566	3_ UTR	2	20382	uc007mmn.2	3080	ENSMUSG00000034120	Srsf2	uc007mmi.1;uc011yid.1;uc011yie.1;uc011yif.1;uc007mmj.1;uc007mmn.2;uc007mmo.3;uc007mmp.1;uc007mmr.1;uc007mms.1;uc007mmt.1;uc011yig.1;uc007mmk.2;uc007mml.2;uc007mmm.2	107817	-4384	107817	Jmjd6
chr11	116847833	116850014	2182	MACS_peak_566	3_ UTR	2	20382	uc007mmn.2	3080	ENSMUSG00000034120	Srsf2	uc007mmi.1;uc011yid.1;uc011yie.1;uc011yif.1;uc007mmj.1;uc007mmn.2;uc007mmo.3;uc007mmp.1;uc007mmr.1;uc007mms.1;uc007mmt.1;uc011yig.1;uc007mmk.2;uc007mml.2;uc007mmm.2	107817	-4384	107817	Jmjd6
chr11	116847833	116850014	2182	MACS_peak_566	3_ UTR	2	20382	uc007mmn.2	3080	ENSMUSG00000034120	Srsf2	uc007mmi.1;uc011yid.1;uc011yie.1;uc011yif.1;uc007mmj.1;uc007mmn.2;uc007mmo.3;uc007mmp.1;uc007mmr.1;uc007mms.1;uc007mmt.1;uc011yig.1;uc007mmk.2;uc007mml.2;uc007mmm.2	107817	-4384	107817	Jmjd6
chr11	116847833	116850014	2182	MACS_peak_566	3_ UTR	2	20382	uc007mmn.2	3080	ENSMUSG00000034120	Srsf2	uc007mmi.1;uc011yid.1;uc011yie.1;uc011yif.1;uc007mmj.1;uc007mmn.2;uc007mmo.3;uc007mmp.1;uc007mmr.1;uc007mms.1;uc007mmt.1;uc011yig.1;uc007mmk.2;uc007mml.2;uc007mmm.2	107817	-4384	107817	Jmjd6
chr11	116847833	116850014	2182	MACS_peak_566	3_ UTR	2	20382	uc007mmn.2	3080	ENSMUSG00000034120	Srsf2	uc007mmi.1;uc011yid.1;uc011yie.1;uc011yif.1;uc007mmj.1;uc007mmn.2;uc007mmo.3;uc007mmp.1;uc007mmr.1;uc007mms.1;uc007mmt.1;uc011yig.1;uc007mmk.2;uc007mml.2;uc007mmm.2	20382	0	20382	Srsf2
chr11	116847833	116850014	2182	MACS_peak_566	3_ UTR	2	20382	uc007mmn.2	3080	ENSMUSG00000034120	Srsf2	uc007mmi.1;uc011yid.1;uc011yie.1;uc011yif.1;uc007mmj.1;uc007mmn.2;uc007mmo.3;uc007mmp.1;uc007mmr.1;uc007mms.1;uc007mmt.1;uc011yig.1;uc007mmk.2;uc007mml.2;uc007mmm.2	20382	3080	20382	Srsf2
chr11	116847833	116850014	2182	MACS_peak_566	3_ UTR	2	20382	uc007mmn.2	3080	ENSMUSG00000034120	Srsf2	uc007mmi.1;uc011yid.1;uc011yie.1;uc011yif.1;uc007mmj.1;uc007mmn.2;uc007mmo.3;uc007mmp.1;uc007mmr.1;uc007mms.1;uc007mmt.1;uc011yig.1;uc007mmk.2;uc007mml.2;uc007mmm.2	69900	-3281	69900	Mfsd11
chr11	116847833	116850014	2182	MACS_peak_566	3_ UTR	2	20382	uc007mmn.2	3080	ENSMUSG00000034120	Srsf2	uc007mmi.1;uc011yid.1;uc011yie.1;uc011yif.1;uc007mmj.1;uc007mmn.2;uc007mmo.3;uc007mmp.1;uc007mmr.1;uc007mms.1;uc007mmt.1;uc011yig.1;uc007mmk.2;uc007mml.2;uc007mmm.2	69900	-3748	69900	Mfsd11
chr11	116847833	116850014	2182	MACS_peak_566	3_ UTR	2	20382	uc007mmn.2	3080	ENSMUSG00000034120	Srsf2	uc007mmi.1;uc011yid.1;uc011yie.1;uc011yif.1;uc007mmj.1;uc007mmn.2;uc007mmo.3;uc007mmp.1;uc007mmr.1;uc007mms.1;uc007mmt.1;uc011yig.1;uc007mmk.2;uc007mml.2;uc007mmm.2	69900	-3986	69900	Mfsd11
chr11	116847833	116850014	2182	MACS_peak_566	3_ UTR	2	20382	uc007mmn.2	3080	ENSMUSG00000034120	Srsf2	uc007mmi.1;uc011yid.1;uc011yie.1;uc011yif.1;uc007mmj.1;uc007mmn.2;uc007mmo.3;uc007mmp.1;uc007mmr.1;uc007mms.1;uc007mmt.1;uc011yig.1;uc007mmk.2;uc007mml.2;uc007mmm.2	69900	-3986	69900	Mfsd11
chr11	116847833	116850014	2182	MACS_peak_566	3_ UTR	2	20382	uc007mmn.2	3080	ENSMUSG00000034120	Srsf2	uc007mmi.1;uc011yid.1;uc011yie.1;uc011yif.1;uc007mmj.1;uc007mmn.2;uc007mmo.3;uc007mmp.1;uc007mmr.1;uc007mms.1;uc007mmt.1;uc011yig.1;uc007mmk.2;uc007mml.2;uc007mmm.2	69900	-3986	69900	Mfsd11
chr11	116847833	116850014	2182	MACS_peak_566	3_ UTR	2	20382	uc007mmn.2	3080	ENSMUSG00000034120	Srsf2	uc007mmi.1;uc011yid.1;uc011yie.1;uc011yif.1;uc007mmj.1;uc007mmn.2;uc007mmo.3;uc007mmp.1;uc007mmr.1;uc007mms.1;uc007mmt.1;uc011yig.1;uc007mmk.2;uc007mml.2;uc007mmm.2	74319	4318	74319	Mettl23
chr11	116847833	116850014	2182	MACS_peak_566	3_ UTR	2	20382	uc007mmn.2	3080	ENSMUSG00000034120	Srsf2	uc007mmi.1;uc011yid.1;uc011yie.1;uc011yif.1;uc007mmj.1;uc007mmn.2;uc007mmo.3;uc007mmp.1;uc007mmr.1;uc007mms.1;uc007mmt.1;uc011yig.1;uc007mmk.2;uc007mml.2;uc007mmm.2	74319	0	74319	Mettl23
chr11	116847833	116850014	2182	MACS_peak_566	3_ UTR	2	20382	uc007mmn.2	3080	ENSMUSG00000034120	Srsf2	uc007mmi.1;uc011yid.1;uc011yie.1;uc011yif.1;uc007mmj.1;uc007mmn.2;uc007mmo.3;uc007mmp.1;uc007mmr.1;uc007mms.1;uc007mmt.1;uc011yig.1;uc007mmk.2;uc007mml.2;uc007mmm.2	74319	0	74319	Mettl23
chr11	119031147	119031400	254	MACS_peak_567	3_ UTR	1	12416	uc007mpt.2	8126	ENSMUSG00000025577	Cbx2	uc007mpt.2	12416	0	12416	Cbx2
chr11	119901194	119901552	359	MACS_peak_568	Intron (uc056ypj.1/100628577, intron 1 of 1)	1	100628577	uc056ypj.1	18905	ENSMUSG00000093061	Mir5098	uc056ypj.1;uc007mqz.2;uc011yit.2;uc007mrc.1	100628577	0	100628577	Mir5098
chr11	119901194	119901552	359	MACS_peak_568	Intron (uc056ypj.1/100628577, intron 1 of 1)	1	100628577	uc056ypj.1	18905	ENSMUSG00000093061	Mir5098	uc056ypj.1;uc007mqz.2;uc011yit.2;uc007mrc.1	74370	298289	74370	Rptor
chr11	119901194	119901552	359	MACS_peak_568	Intron (uc056ypj.1/100628577, intron 1 of 1)	1	100628577	uc056ypj.1	18905	ENSMUSG00000093061	Mir5098	uc056ypj.1;uc007mqz.2;uc011yit.2;uc007mrc.1	74370	298289	74370	Rptor
chr11	119901194	119901552	359	MACS_peak_568	Intron (uc056ypj.1/100628577, intron 1 of 1)	1	100628577	uc056ypj.1	18905	ENSMUSG00000093061	Mir5098	uc056ypj.1;uc007mqz.2;uc011yit.2;uc007mrc.1	74370	6945	74370	Rptor
chr11	119934442	119934761	320	MACS_peak_569	Distal Intergenic	1	108100	uc007mrg.1	-8331	ENSMUSG00000025372	Baiap2	NA	NA	NA	NA	NA
chr11	120225325	120225627	303	MACS_peak_570	Distal Intergenic	1	268515	uc007msd.2	-7320	ENSMUSG00000039741	Bahcc1	NA	NA	NA	NA	NA
chr11	120225678	120227180	1503	MACS_peak_571	Distal Intergenic	1	268515	uc007msd.2	-5767	ENSMUSG00000039741	Bahcc1	NA	NA	NA	NA	NA
chr11	120227222	120227470	249	MACS_peak_572	Distal Intergenic	1	268515	uc007msd.2	-5477	ENSMUSG00000039741	Bahcc1	NA	NA	NA	NA	NA
chr11	120344414	120345533	1120	MACS_peak_573	Downstream (<1kb)	2	102465564	uc033gbw.1	1880	ENSMUSG00000098955	Mir6935	uc033gbw.1;uc007msi.2;uc057bav.1;uc007msj.2	102465564	1880	102465564	Mir6935
chr11	120344414	120345533	1120	MACS_peak_573	Downstream (<1kb)	2	102465564	uc033gbw.1	1880	ENSMUSG00000098955	Mir6935	uc033gbw.1;uc007msi.2;uc057bav.1;uc007msj.2	11465	2962	11465	Actg1
chr11	120344414	120345533	1120	MACS_peak_573	Downstream (<1kb)	2	102465564	uc033gbw.1	1880	ENSMUSG00000098955	Mir6935	uc033gbw.1;uc007msi.2;uc057bav.1;uc007msj.2	11465	2962	11465	Actg1
chr11	120344414	120345533	1120	MACS_peak_573	Downstream (<1kb)	2	102465564	uc033gbw.1	1880	ENSMUSG00000098955	Mir6935	uc033gbw.1;uc007msi.2;uc057bav.1;uc007msj.2	66838	-3145	66838	0610009L18Rik
chr11	120379071	120379568	498	MACS_peak_574	Promoter	2	71885	uc007mso.2	-325	ENSMUSG00000025384	Faap100	uc007msp.2;uc007msq.2;uc007msm.2;uc007msn.2;uc007mso.2	217365	58132	217365	Nploc4
chr11	120379071	120379568	498	MACS_peak_574	Promoter	2	71885	uc007mso.2	-325	ENSMUSG00000025384	Faap100	uc007msp.2;uc007msq.2;uc007msm.2;uc007msn.2;uc007mso.2	217365	58132	217365	Nploc4
chr11	120379071	120379568	498	MACS_peak_574	Promoter	2	71885	uc007mso.2	-325	ENSMUSG00000025384	Faap100	uc007msp.2;uc007msq.2;uc007msm.2;uc007msn.2;uc007mso.2	71885	-325	71885	Faap100
chr11	120379071	120379568	498	MACS_peak_574	Promoter	2	71885	uc007mso.2	-325	ENSMUSG00000025384	Faap100	uc007msp.2;uc007msq.2;uc007msm.2;uc007msn.2;uc007mso.2	71885	-325	71885	Faap100
chr11	120379071	120379568	498	MACS_peak_574	Promoter	2	71885	uc007mso.2	-325	ENSMUSG00000025384	Faap100	uc007msp.2;uc007msq.2;uc007msm.2;uc007msn.2;uc007mso.2	71885	-325	71885	Faap100
chr11	120463534	120464058	525	MACS_peak_575	3_ UTR	1	67291	uc007msu.1	5405	ENSMUSG00000049957	Ccdc137	uc007msx.2;uc007msy.2;uc007msz.2;uc007msu.1;uc007msv.2;uc007msw.1	15239	-3577	15239	Hgs
chr11	120463534	120464058	525	MACS_peak_575	3_ UTR	1	67291	uc007msu.1	5405	ENSMUSG00000049957	Ccdc137	uc007msx.2;uc007msy.2;uc007msz.2;uc007msu.1;uc007msv.2;uc007msw.1	15239	-3577	15239	Hgs
chr11	120463534	120464058	525	MACS_peak_575	3_ UTR	1	67291	uc007msu.1	5405	ENSMUSG00000049957	Ccdc137	uc007msx.2;uc007msy.2;uc007msz.2;uc007msu.1;uc007msv.2;uc007msw.1	15239	-3577	15239	Hgs
chr11	120463534	120464058	525	MACS_peak_575	3_ UTR	1	67291	uc007msu.1	5405	ENSMUSG00000049957	Ccdc137	uc007msx.2;uc007msy.2;uc007msz.2;uc007msu.1;uc007msv.2;uc007msw.1	67291	0	67291	Ccdc137
chr11	120463534	120464058	525	MACS_peak_575	3_ UTR	1	67291	uc007msu.1	5405	ENSMUSG00000049957	Ccdc137	uc007msx.2;uc007msy.2;uc007msz.2;uc007msu.1;uc007msv.2;uc007msw.1	70317	0	70317	Arl16
chr11	120463534	120464058	525	MACS_peak_575	3_ UTR	1	67291	uc007msu.1	5405	ENSMUSG00000049957	Ccdc137	uc007msx.2;uc007msy.2;uc007msz.2;uc007msu.1;uc007msv.2;uc007msw.1	70317	0	70317	Arl16
chr11	120464207	120464889	683	MACS_peak_576	3_ UTR	1	67291	uc007msu.1	6078	ENSMUSG00000049957	Ccdc137	uc007msx.2;uc007msy.2;uc007msz.2;uc007msu.1;uc007msv.2;uc007msw.1	15239	-2746	15239	Hgs
chr11	120464207	120464889	683	MACS_peak_576	3_ UTR	1	67291	uc007msu.1	6078	ENSMUSG00000049957	Ccdc137	uc007msx.2;uc007msy.2;uc007msz.2;uc007msu.1;uc007msv.2;uc007msw.1	15239	-2746	15239	Hgs
chr11	120464207	120464889	683	MACS_peak_576	3_ UTR	1	67291	uc007msu.1	6078	ENSMUSG00000049957	Ccdc137	uc007msx.2;uc007msy.2;uc007msz.2;uc007msu.1;uc007msv.2;uc007msw.1	15239	-2746	15239	Hgs
chr11	120464207	120464889	683	MACS_peak_576	3_ UTR	1	67291	uc007msu.1	6078	ENSMUSG00000049957	Ccdc137	uc007msx.2;uc007msy.2;uc007msz.2;uc007msu.1;uc007msv.2;uc007msw.1	67291	0	67291	Ccdc137
chr11	120464207	120464889	683	MACS_peak_576	3_ UTR	1	67291	uc007msu.1	6078	ENSMUSG00000049957	Ccdc137	uc007msx.2;uc007msy.2;uc007msz.2;uc007msu.1;uc007msv.2;uc007msw.1	70317	0	70317	Arl16
chr11	120464207	120464889	683	MACS_peak_576	3_ UTR	1	67291	uc007msu.1	6078	ENSMUSG00000049957	Ccdc137	uc007msx.2;uc007msy.2;uc007msz.2;uc007msu.1;uc007msv.2;uc007msw.1	70317	0	70317	Arl16
chr11	120490124	120490524	401	MACS_peak_577	Distal Intergenic	1	27376	uc007mtb.2	-1313	ENSMUSG00000025792	Slc25a10	uc007mtb.2;uc007mta.1	27376	0	27376	Slc25a10
chr11	120490124	120490524	401	MACS_peak_577	Distal Intergenic	1	27376	uc007mtb.2	-1313	ENSMUSG00000025792	Slc25a10	uc007mtb.2;uc007mta.1	56282	5455	56282	Mrpl12
chr11	120500064	120500415	352	MACS_peak_578	3_ UTR	1	27376	uc007mtb.2	8227	ENSMUSG00000025792	Slc25a10	uc007mtb.2	27376	0	27376	Slc25a10
chr11	120574080	120574329	250	MACS_peak_579	Downstream (2-3kb)	2	18453	uc007mti.1	-1144	ENSMUSG00000025130	P4hb	uc007mti.1;uc007mtj.1;uc007mtk.2	18453	-1144	18453	P4hb
chr11	120574080	120574329	250	MACS_peak_579	Downstream (2-3kb)	2	18453	uc007mti.1	-1144	ENSMUSG00000025130	P4hb	uc007mti.1;uc007mtj.1;uc007mtk.2	192662	0	192662	Arhgdia
chr11	120574080	120574329	250	MACS_peak_579	Downstream (2-3kb)	2	18453	uc007mti.1	-1144	ENSMUSG00000025130	P4hb	uc007mti.1;uc007mtj.1;uc007mtk.2	192662	0	192662	Arhgdia
chr11	120575711	120576356	646	MACS_peak_580	Downstream (<1kb)	2	18453	uc007mti.1	-2775	ENSMUSG00000025130	P4hb	uc007mti.1;uc007mtj.1;uc007mtk.2	18453	-2775	18453	P4hb
chr11	120575711	120576356	646	MACS_peak_580	Downstream (<1kb)	2	18453	uc007mti.1	-2775	ENSMUSG00000025130	P4hb	uc007mti.1;uc007mtj.1;uc007mtk.2	192662	0	192662	Arhgdia
chr11	120575711	120576356	646	MACS_peak_580	Downstream (<1kb)	2	18453	uc007mti.1	-2775	ENSMUSG00000025130	P4hb	uc007mti.1;uc007mtj.1;uc007mtk.2	192662	0	192662	Arhgdia
chr11	120577396	120577694	299	MACS_peak_581	3_ UTR	2	192662	uc007mtj.1	3553	ENSMUSG00000025132	Arhgdia	uc007mti.1;uc007mtj.1;uc007mtk.2	18453	-4460	18453	P4hb
chr11	120577396	120577694	299	MACS_peak_581	3_ UTR	2	192662	uc007mtj.1	3553	ENSMUSG00000025132	Arhgdia	uc007mti.1;uc007mtj.1;uc007mtk.2	192662	0	192662	Arhgdia
chr11	120577396	120577694	299	MACS_peak_581	3_ UTR	2	192662	uc007mtj.1	3553	ENSMUSG00000025132	Arhgdia	uc007mti.1;uc007mtj.1;uc007mtk.2	192662	0	192662	Arhgdia
chr11	120625041	120625283	243	MACS_peak_582	Promoter	2	209011	uc011yjg.1	-39	ENSMUSG00000025138	Sirt7	uc033gbx.1;uc007mtu.2;uc011yjf.1;uc011yjg.1	102465565	-165	102465565	Mir6936
chr11	120625041	120625283	243	MACS_peak_582	Promoter	2	209011	uc011yjg.1	-39	ENSMUSG00000025138	Sirt7	uc033gbx.1;uc007mtu.2;uc011yjf.1;uc011yjg.1	17134	8264	17134	Mafg
chr11	120625041	120625283	243	MACS_peak_582	Promoter	2	209011	uc011yjg.1	-39	ENSMUSG00000025138	Sirt7	uc033gbx.1;uc007mtu.2;uc011yjf.1;uc011yjg.1	209011	-39	209011	Sirt7
chr11	120625041	120625283	243	MACS_peak_582	Promoter	2	209011	uc011yjg.1	-39	ENSMUSG00000025138	Sirt7	uc033gbx.1;uc007mtu.2;uc011yjf.1;uc011yjg.1	209011	-39	209011	Sirt7
chr11	120959306	120959592	287	MACS_peak_583	Intron (uc007muz.1/104318, intron 8 of 8)	2	104318	uc007muz.1	31741	ENSMUSG00000025162	Csnk1d	uc007muz.1;uc007mva.1;uc007mvb.1;uc007muw.1;uc007mux.1;uc007muy.1	104318	0	104318	Csnk1d
chr11	120959306	120959592	287	MACS_peak_583	Intron (uc007muz.1/104318, intron 8 of 8)	2	104318	uc007muz.1	31741	ENSMUSG00000025162	Csnk1d	uc007muz.1;uc007mva.1;uc007mvb.1;uc007muw.1;uc007mux.1;uc007muy.1	104318	31741	104318	Csnk1d
chr11	120959306	120959592	287	MACS_peak_583	Intron (uc007muz.1/104318, intron 8 of 8)	2	104318	uc007muz.1	31741	ENSMUSG00000025162	Csnk1d	uc007muz.1;uc007mva.1;uc007mvb.1;uc007muw.1;uc007mux.1;uc007muy.1	104318	31741	104318	Csnk1d
chr11	120959306	120959592	287	MACS_peak_583	Intron (uc007muz.1/104318, intron 8 of 8)	2	104318	uc007muz.1	31741	ENSMUSG00000025162	Csnk1d	uc007muz.1;uc007mva.1;uc007mvb.1;uc007muw.1;uc007mux.1;uc007muy.1	80879	10822	80879	Slc16a3
chr11	120959306	120959592	287	MACS_peak_583	Intron (uc007muz.1/104318, intron 8 of 8)	2	104318	uc007muz.1	31741	ENSMUSG00000025162	Csnk1d	uc007muz.1;uc007mva.1;uc007mvb.1;uc007muw.1;uc007mux.1;uc007muy.1	80879	10239	80879	Slc16a3
chr11	120959306	120959592	287	MACS_peak_583	Intron (uc007muz.1/104318, intron 8 of 8)	2	104318	uc007muz.1	31741	ENSMUSG00000025162	Csnk1d	uc007muz.1;uc007mva.1;uc007mvb.1;uc007muw.1;uc007mux.1;uc007muy.1	80879	10239	80879	Slc16a3
chr11	120959755	120960074	320	MACS_peak_584	Intron (uc007muz.1/104318, intron 8 of 8)	2	104318	uc007muz.1	31259	ENSMUSG00000025162	Csnk1d	uc007muz.1;uc007mva.1;uc007mvb.1;uc007muw.1;uc007mux.1;uc007muy.1	104318	0	104318	Csnk1d
chr11	120959755	120960074	320	MACS_peak_584	Intron (uc007muz.1/104318, intron 8 of 8)	2	104318	uc007muz.1	31259	ENSMUSG00000025162	Csnk1d	uc007muz.1;uc007mva.1;uc007mvb.1;uc007muw.1;uc007mux.1;uc007muy.1	104318	31259	104318	Csnk1d
chr11	120959755	120960074	320	MACS_peak_584	Intron (uc007muz.1/104318, intron 8 of 8)	2	104318	uc007muz.1	31259	ENSMUSG00000025162	Csnk1d	uc007muz.1;uc007mva.1;uc007mvb.1;uc007muw.1;uc007mux.1;uc007muy.1	104318	31259	104318	Csnk1d
[truncated: 7,435 more rows]
